# Supplementary material for: Simulation study on matrix acidification of heterogeneous reservoirs based on seepage-acid etching coupled discrete virtual internal bond
Source: PLoS One. 2026 Jul 31;21(7):e0352115. doi: 10.1371/journal.pone.0352115 (PMC13426975; doi:10.1371/journal.pone.0352115)
Supplement: S1 File — (XLSX) [file pone.0352115.s001.xlsx]

## Sheet: Fig3A
Title="Finite-element data"
Variables="x / m","y / m","Porosity"
Zone n=50496 , e=100336 , f=fepoint, et=triangle
5.15000E-01
5.00000E-01
9.97408E-01
1.00000E+00
5.00000E-01
2.78345E-01
5.14564E-01
5.03590E-01
9.99297E-01
5.13282E-01
5.06971E-01
9.98590E-01
5.11228E-01
5.09947E-01
9.98332E-01
5.08521E-01
5.12345E-01
9.98496E-01
5.05319E-01
5.14025E-01
9.99115E-01
5.01808E-01
5.14891E-01
9.99065E-01
4.98192E-01
5.14891E-01
9.98866E-01
4.94681E-01
5.14025E-01
9.98784E-01
4.91479E-01
5.12345E-01
9.99500E-01
4.88772E-01
5.09947E-01
9.98681E-01
4.86718E-01
5.06971E-01
9.98201E-01
4.85436E-01
5.03590E-01
9.98336E-01
4.85000E-01
5.00000E-01
9.98918E-01
4.85436E-01
4.96410E-01
9.98889E-01
4.86718E-01
4.93029E-01
9.98483E-01
4.88772E-01
4.90053E-01
9.97714E-01
4.91479E-01
4.87655E-01
9.98253E-01
4.94681E-01
4.85975E-01
9.97682E-01
4.98192E-01
4.85109E-01
9.99148E-01
5.01808E-01
4.85109E-01
9.99482E-01
5.05319E-01
4.85975E-01
9.99509E-01
5.08521E-01
4.87655E-01
9.99463E-01
5.11228E-01
4.90053E-01
9.99628E-01
5.13282E-01
4.93029E-01
9.98748E-01
5.14564E-01
4.96410E-01
9.97849E-01
9.99975E-01
5.04987E-01
2.75382E-01
9.99901E-01
5.09973E-01
3.24813E-01
9.99776E-01
5.14958E-01
3.77096E-01
9.99602E-01
5.19941E-01
3.54430E-01
9.99378E-01
5.24923E-01
3.12023E-01
9.99105E-01
5.29902E-01
3.04863E-01
9.98782E-01
5.34878E-01
3.34664E-01
9.98409E-01
5.39851E-01
3.06573E-01
9.97987E-01
5.44820E-01
2.33236E-01
9.97515E-01
5.49784E-01
2.52574E-01
9.96994E-01
5.54743E-01
2.66767E-01
9.96423E-01
5.59697E-01
2.96907E-01
9.95803E-01
5.64645E-01
3.63947E-01
9.95134E-01
5.69587E-01
4.07757E-01
9.94415E-01
5.74521E-01
4.02425E-01
9.93648E-01
5.79448E-01
3.22950E-01
9.92831E-01
5.84368E-01
2.29856E-01
9.91965E-01
5.89278E-01
1.94257E-01
9.91050E-01
5.94180E-01
2.02421E-01
9.90086E-01
5.99073E-01
2.23937E-01
9.89074E-01
6.03956E-01
2.92433E-01
9.88013E-01
6.08828E-01
3.48162E-01
9.86903E-01
6.13690E-01
3.78505E-01
9.85745E-01
6.18540E-01
3.43714E-01
9.84539E-01
6.23379E-01
2.77149E-01
9.83284E-01
6.28205E-01
2.52059E-01
9.81981E-01
6.33018E-01
3.08882E-01
9.80631E-01
6.37819E-01
3.35973E-01
9.79232E-01
6.42605E-01
3.02369E-01
9.77786E-01
6.47378E-01
2.80136E-01
9.76293E-01
6.52135E-01
2.99897E-01
9.74752E-01
6.56878E-01
3.19727E-01
9.73164E-01
6.61605E-01
3.70764E-01
9.71528E-01
6.66316E-01
4.00301E-01
9.69846E-01
6.71010E-01
3.91242E-01
9.68117E-01
6.75687E-01
3.58823E-01
9.66342E-01
6.80347E-01
3.48098E-01
9.64520E-01
6.84989E-01
3.66723E-01
9.62652E-01
6.89613E-01
3.32876E-01
9.60738E-01
6.94217E-01
2.34284E-01
9.58778E-01
6.98803E-01
1.90775E-01
9.56773E-01
7.03368E-01
1.99850E-01
9.54722E-01
7.07914E-01
2.38280E-01
9.52626E-01
7.12438E-01
2.80325E-01
9.50484E-01
7.16942E-01
3.24835E-01
9.48298E-01
7.21424E-01
3.60792E-01
9.46068E-01
7.25884E-01
3.62045E-01
9.43793E-01
7.30321E-01
3.28877E-01
9.41474E-01
7.34736E-01
3.02395E-01
9.39111E-01
7.39127E-01
2.54352E-01
9.36704E-01
7.43494E-01
2.92051E-01
9.34254E-01
7.47838E-01
3.29629E-01
9.31761E-01
7.52156E-01
3.76754E-01
9.29224E-01
7.56450E-01
3.99854E-01
9.26645E-01
7.60718E-01
3.62626E-01
9.24024E-01
7.64960E-01
3.02855E-01
9.21360E-01
7.69175E-01
2.75136E-01
9.18655E-01
7.73364E-01
3.10210E-01
9.15908E-01
7.77526E-01
3.31409E-01
9.13119E-01
7.81660E-01
3.11155E-01
9.10290E-01
7.85766E-01
2.89138E-01
9.07419E-01
7.89844E-01
2.75604E-01
9.04508E-01
7.93893E-01
2.16779E-01
9.01557E-01
7.97912E-01
1.82097E-01
8.98566E-01
8.01902E-01
1.73676E-01
8.95536E-01
8.05862E-01
1.83604E-01
8.92465E-01
8.09792E-01
1.98371E-01
8.89356E-01
8.13690E-01
2.13053E-01
8.86208E-01
8.17558E-01
2.33104E-01
8.83022E-01
8.21394E-01
2.53113E-01
8.79798E-01
8.25198E-01
2.87827E-01
8.76536E-01
8.28969E-01
3.41103E-01
8.73236E-01
8.32708E-01
3.78097E-01
8.69899E-01
8.36414E-01
3.91295E-01
8.66526E-01
8.40086E-01
3.85000E-01
8.63116E-01
8.43725E-01
3.84471E-01
8.59670E-01
8.47329E-01
3.77834E-01
8.56188E-01
8.50899E-01
3.80255E-01
8.52671E-01
8.54434E-01
3.64760E-01
8.49118E-01
8.57933E-01
3.51427E-01
8.45531E-01
8.61397E-01
3.29752E-01
8.41910E-01
8.64825E-01
3.02826E-01
8.38254E-01
8.68217E-01
2.74474E-01
8.34565E-01
8.71572E-01
2.49975E-01
8.30843E-01
8.74891E-01
2.53980E-01
8.27088E-01
8.78172E-01
2.57546E-01
8.23300E-01
8.81415E-01
2.64710E-01
8.19480E-01
8.84620E-01
2.75796E-01
8.15628E-01
8.87787E-01
2.96789E-01
8.11745E-01
8.90916E-01
3.11632E-01
8.07831E-01
8.94005E-01
3.22465E-01
8.03886E-01
8.97056E-01
3.35358E-01
7.99911E-01
9.00067E-01
3.46214E-01
7.95906E-01
9.03038E-01
3.27783E-01
7.91872E-01
9.05969E-01
2.95561E-01
7.87809E-01
9.08860E-01
2.77545E-01
7.83717E-01
9.11710E-01
2.72152E-01
7.79596E-01
9.14519E-01
2.61196E-01
7.75448E-01
9.17287E-01
3.05595E-01
7.71273E-01
9.20013E-01
3.76767E-01
7.67071E-01
9.22698E-01
3.88603E-01
7.62842E-01
9.25340E-01
2.73661E-01
7.58587E-01
9.27940E-01
2.15623E-01
7.54306E-01
9.30498E-01
2.72213E-01
7.50000E-01
9.33013E-01
3.78594E-01
7.45669E-01
9.35484E-01
3.69850E-01
7.41314E-01
9.37913E-01
2.83271E-01
7.36934E-01
9.40298E-01
2.50130E-01
7.32531E-01
9.42639E-01
2.81160E-01
7.28105E-01
9.44936E-01
2.88577E-01
7.23657E-01
9.47189E-01
2.42165E-01
7.19186E-01
9.49397E-01
1.90632E-01
7.14693E-01
9.51561E-01
1.87354E-01
7.10179E-01
9.53679E-01
2.16880E-01
7.05644E-01
9.55753E-01
2.44370E-01
7.01088E-01
9.57781E-01
2.70460E-01
6.96513E-01
9.59764E-01
2.80784E-01
6.91917E-01
9.61701E-01
2.41577E-01
6.87303E-01
9.63592E-01
2.37563E-01
6.82671E-01
9.65437E-01
2.84112E-01
6.78020E-01
9.67236E-01
3.32884E-01
6.73351E-01
9.68988E-01
3.34923E-01
6.68665E-01
9.70693E-01
3.26721E-01
6.63962E-01
9.72352E-01
3.39836E-01
6.59243E-01
9.73964E-01
3.57753E-01
6.54508E-01
9.75528E-01
3.69167E-01
6.49758E-01
9.77046E-01
3.70575E-01
6.44993E-01
9.78515E-01
3.66188E-01
6.40214E-01
9.79938E-01
3.61505E-01
6.35420E-01
9.81312E-01
3.29935E-01
6.30613E-01
9.82639E-01
2.64855E-01
6.25793E-01
9.83917E-01
2.18343E-01
6.20961E-01
9.85148E-01
2.28049E-01
6.16116E-01
9.86330E-01
2.37893E-01
6.11260E-01
9.87464E-01
2.31511E-01
6.06393E-01
9.88549E-01
2.64011E-01
6.01516E-01
9.89586E-01
3.50823E-01
5.96628E-01
9.90574E-01
3.91480E-01
5.91731E-01
9.91513E-01
2.79034E-01
5.86824E-01
9.92404E-01
1.96253E-01
5.81909E-01
9.93245E-01
2.28465E-01
5.76986E-01
9.94038E-01
3.51893E-01
5.72055E-01
9.94781E-01
3.72469E-01
5.67117E-01
9.95475E-01
3.12812E-01
5.62172E-01
9.96120E-01
2.46862E-01
5.57221E-01
9.96715E-01
3.08974E-01
5.52264E-01
9.97261E-01
3.33859E-01
5.47302E-01
9.97757E-01
3.01174E-01
5.42336E-01
9.98204E-01
2.96784E-01
5.37365E-01
9.98602E-01
3.25783E-01
5.32391E-01
9.98950E-01
3.11403E-01
5.27413E-01
9.99248E-01
3.11806E-01
5.22432E-01
9.99497E-01
3.65148E-01
5.17450E-01
9.99695E-01
3.96000E-01
5.12465E-01
9.99845E-01
3.39158E-01
5.07480E-01
9.99944E-01
2.29383E-01
5.02493E-01
9.99994E-01
1.94540E-01
4.97507E-01
9.99994E-01
2.17869E-01
4.92520E-01
9.99944E-01
2.74015E-01
4.87535E-01
9.99845E-01
3.67674E-01
4.82550E-01
9.99695E-01
3.51033E-01
4.77568E-01
9.99497E-01
2.11420E-01
4.72587E-01
9.99248E-01
2.30967E-01
4.67609E-01
9.98950E-01
3.44934E-01
4.62635E-01
9.98602E-01
3.99916E-01
4.57664E-01
9.98204E-01
3.82646E-01
4.52698E-01
9.97757E-01
3.38267E-01
4.47736E-01
9.97261E-01
2.90642E-01
4.42779E-01
9.96715E-01
2.95675E-01
4.37828E-01
9.96120E-01
3.16804E-01
4.32883E-01
9.95475E-01
3.12308E-01
4.27945E-01
9.94781E-01
3.32834E-01
4.23014E-01
9.94038E-01
3.69766E-01
4.18091E-01
9.93245E-01
3.05695E-01
4.13176E-01
9.92404E-01
2.22705E-01
4.08269E-01
9.91513E-01
2.83616E-01
4.03372E-01
9.90574E-01
3.55583E-01
3.98484E-01
9.89586E-01
2.81964E-01
3.93607E-01
9.88549E-01
3.04797E-01
3.88740E-01
9.87464E-01
3.58078E-01
3.83884E-01
9.86330E-01
2.90949E-01
3.79039E-01
9.85148E-01
2.50289E-01
3.74207E-01
9.83917E-01
2.75818E-01
3.69387E-01
9.82639E-01
3.48376E-01
3.64580E-01
9.81312E-01
4.07373E-01
3.59786E-01
9.79938E-01
3.01119E-01
3.55007E-01
9.78515E-01
2.01097E-01
3.50242E-01
9.77046E-01
2.39932E-01
3.45492E-01
9.75528E-01
2.56528E-01
3.40757E-01
9.73964E-01
2.40715E-01
3.36038E-01
9.72352E-01
2.21296E-01
3.31335E-01
9.70693E-01
2.10720E-01
3.26649E-01
9.68988E-01
2.28300E-01
3.21980E-01
9.67236E-01
2.43878E-01
3.17329E-01
9.65437E-01
2.54496E-01
3.12697E-01
9.63592E-01
3.05214E-01
3.08083E-01
9.61701E-01
3.17356E-01
3.03487E-01
9.59764E-01
2.80732E-01
2.98912E-01
9.57781E-01
2.44574E-01
2.94356E-01
9.55753E-01
2.34113E-01
2.89821E-01
9.53679E-01
2.55848E-01
2.85307E-01
9.51561E-01
2.19175E-01
2.80814E-01
9.49397E-01
2.44949E-01
2.76343E-01
9.47189E-01
3.35595E-01
2.71895E-01
9.44936E-01
2.83819E-01
2.67469E-01
9.42639E-01
2.75219E-01
2.63066E-01
9.40298E-01
3.70118E-01
2.58686E-01
9.37913E-01
3.72971E-01
2.54331E-01
9.35484E-01
3.71985E-01
2.50000E-01
9.33013E-01
3.86613E-01
2.45694E-01
9.30498E-01
3.94634E-01
2.41413E-01
9.27940E-01
3.27997E-01
2.37158E-01
9.25340E-01
2.07595E-01
2.32929E-01
9.22698E-01
2.40207E-01
2.28727E-01
9.20013E-01
3.34434E-01
2.24552E-01
9.17287E-01
4.07823E-01
2.20404E-01
9.14519E-01
4.07187E-01
2.16283E-01
9.11710E-01
2.92501E-01
2.12191E-01
9.08860E-01
2.25833E-01
2.08128E-01
9.05969E-01
2.79636E-01
2.04094E-01
9.03038E-01
3.32765E-01
2.00089E-01
9.00067E-01
3.37046E-01
1.96114E-01
8.97056E-01
3.67577E-01
1.92169E-01
8.94005E-01
3.90406E-01
1.88255E-01
8.90916E-01
3.65172E-01
1.84372E-01
8.87787E-01
2.90374E-01
1.80520E-01
8.84620E-01
2.36021E-01
1.76700E-01
8.81415E-01
2.61612E-01
1.72912E-01
8.78172E-01
3.03285E-01
1.69157E-01
8.74891E-01
3.04747E-01
1.65435E-01
8.71572E-01
3.32228E-01
1.61746E-01
8.68217E-01
3.74976E-01
1.58090E-01
8.64825E-01
2.83693E-01
1.54469E-01
8.61397E-01
2.80633E-01
1.50882E-01
8.57933E-01
2.96565E-01
1.47329E-01
8.54434E-01
2.57783E-01
1.43812E-01
8.50899E-01
3.35100E-01
1.40330E-01
8.47329E-01
3.82156E-01
1.36884E-01
8.43725E-01
3.29614E-01
1.33474E-01
8.40086E-01
3.66196E-01
1.30101E-01
8.36414E-01
3.31915E-01
1.26764E-01
8.32708E-01
2.48519E-01
1.23464E-01
8.28969E-01
2.20392E-01
1.20202E-01
8.25198E-01
2.56478E-01
1.16978E-01
8.21394E-01
2.91528E-01
1.13792E-01
8.17558E-01
2.72190E-01
1.10644E-01
8.13690E-01
2.41737E-01
1.07535E-01
8.09792E-01
2.50019E-01
1.04464E-01
8.05862E-01
3.35419E-01
1.01434E-01
8.01902E-01
3.42201E-01
9.84430E-02
7.97912E-01
2.84321E-01
9.54920E-02
7.93893E-01
2.70484E-01
9.25810E-02
7.89844E-01
3.33020E-01
8.97100E-02
7.85766E-01
3.97736E-01
8.68810E-02
7.81660E-01
4.15407E-01
8.40920E-02
7.77526E-01
4.04374E-01
8.13450E-02
7.73364E-01
3.90332E-01
7.86400E-02
7.69175E-01
3.96873E-01
7.59760E-02
7.64960E-01
4.05364E-01
7.33550E-02
7.60718E-01
4.16853E-01
7.07760E-02
7.56450E-01
3.85462E-01
6.82390E-02
7.52156E-01
3.03198E-01
6.57460E-02
7.47838E-01
2.71714E-01
6.32960E-02
7.43494E-01
3.37899E-01
6.08890E-02
7.39127E-01
3.71223E-01
5.85260E-02
7.34736E-01
3.04107E-01
5.62070E-02
7.30321E-01
1.97824E-01
5.39320E-02
7.25884E-01
1.91921E-01
5.17020E-02
7.21424E-01
3.62626E-01
4.95160E-02
7.16942E-01
7.54106E-01
4.73740E-02
7.12438E-01
7.51267E-01
4.52780E-02
7.07914E-01
8.99919E-01
4.32270E-02
7.03368E-01
8.87715E-01
4.12220E-02
6.98803E-01
3.03273E-01
3.92620E-02
6.94217E-01
2.42652E-01
3.73480E-02
6.89613E-01
3.33501E-01
3.54800E-02
6.84989E-01
3.48699E-01
3.36580E-02
6.80347E-01
2.83191E-01
3.18830E-02
6.75687E-01
2.26932E-01
3.01540E-02
6.71010E-01
2.89483E-01
2.84720E-02
6.66316E-01
3.75766E-01
2.68360E-02
6.61605E-01
2.88471E-01
2.52480E-02
6.56878E-01
2.58705E-01
2.37070E-02
6.52135E-01
3.37076E-01
2.22140E-02
6.47378E-01
3.59644E-01
2.07680E-02
6.42605E-01
3.30045E-01
1.93690E-02
6.37819E-01
2.90775E-01
1.80190E-02
6.33018E-01
2.97573E-01
1.67160E-02
6.28205E-01
3.07347E-01
1.54610E-02
6.23379E-01
2.76362E-01
1.42550E-02
6.18540E-01
2.70463E-01
1.30970E-02
6.13690E-01
2.83685E-01
1.19870E-02
6.08828E-01
2.58096E-01
1.09260E-02
6.03956E-01
2.21337E-01
9.91400E-03
5.99073E-01
2.59770E-01
8.95000E-03
5.94180E-01
3.20583E-01
8.03500E-03
5.89278E-01
3.81316E-01
7.16900E-03
5.84368E-01
3.69616E-01
6.35200E-03
5.79448E-01
3.01339E-01
5.58500E-03
5.74521E-01
2.82746E-01
4.86600E-03
5.69587E-01
3.16079E-01
4.19700E-03
5.64645E-01
3.02735E-01
3.57700E-03
5.59697E-01
3.16135E-01
3.00600E-03
5.54743E-01
3.35210E-01
2.48500E-03
5.49784E-01
2.77305E-01
2.01300E-03
5.44820E-01
2.08262E-01
1.59100E-03
5.39851E-01
1.82079E-01
1.21800E-03
5.34878E-01
2.06443E-01
8.95000E-04
5.29902E-01
3.01651E-01
6.22000E-04
5.24923E-01
3.72849E-01
3.98000E-04
5.19941E-01
3.01428E-01
2.24000E-04
5.14958E-01
2.04943E-01
9.90000E-05
5.09973E-01
2.03451E-01
2.50000E-05
5.04987E-01
2.30787E-01
0.00000E+00
5.00000E-01
2.56062E-01
2.50000E-05
4.95013E-01
2.83755E-01
9.90000E-05
4.90027E-01
3.07846E-01
2.24000E-04
4.85042E-01
3.53540E-01
3.98000E-04
4.80059E-01
3.93786E-01
6.22000E-04
4.75077E-01
4.12591E-01
8.95000E-04
4.70098E-01
3.75165E-01
1.21800E-03
4.65122E-01
3.22170E-01
1.59100E-03
4.60149E-01
3.23252E-01
2.01300E-03
4.55180E-01
3.44151E-01
2.48500E-03
4.50216E-01
3.81982E-01
3.00600E-03
4.45257E-01
4.04351E-01
3.57700E-03
4.40303E-01
3.62802E-01
4.19700E-03
4.35355E-01
3.20639E-01
4.86600E-03
4.30413E-01
2.77005E-01
5.58500E-03
4.25479E-01
2.28649E-01
6.35200E-03
4.20552E-01
2.43921E-01
7.16900E-03
4.15632E-01
2.83568E-01
8.03500E-03
4.10722E-01
2.54978E-01
8.95000E-03
4.05820E-01
1.99725E-01
9.91400E-03
4.00927E-01
2.04547E-01
1.09260E-02
3.96044E-01
2.78804E-01
1.19870E-02
3.91172E-01
3.61111E-01
1.30970E-02
3.86310E-01
3.53321E-01
1.42550E-02
3.81460E-01
2.87673E-01
1.54610E-02
3.76621E-01
2.08914E-01
1.67160E-02
3.71795E-01
1.99736E-01
1.80190E-02
3.66982E-01
2.37224E-01
1.93690E-02
3.62181E-01
2.63352E-01
2.07680E-02
3.57395E-01
2.89028E-01
2.22140E-02
3.52622E-01
3.18310E-01
2.37070E-02
3.47865E-01
2.80082E-01
2.52480E-02
3.43122E-01
2.40233E-01
2.68360E-02
3.38395E-01
2.82917E-01
2.84720E-02
3.33684E-01
3.61360E-01
3.01540E-02
3.28990E-01
3.90116E-01
3.18830E-02
3.24313E-01
3.96906E-01
3.36580E-02
3.19653E-01
3.77496E-01
3.54800E-02
3.15011E-01
3.30285E-01
3.73480E-02
3.10387E-01
2.70674E-01
3.92620E-02
3.05783E-01
2.16415E-01
4.12220E-02
3.01197E-01
2.02992E-01
4.32270E-02
2.96632E-01
2.04870E-01
4.52780E-02
2.92086E-01
2.55923E-01
4.73740E-02
2.87562E-01
2.98051E-01
4.95160E-02
2.83058E-01
3.51655E-01
5.17020E-02
2.78576E-01
3.74771E-01
5.39320E-02
2.74116E-01
3.65811E-01
5.62070E-02
2.69679E-01
3.67248E-01
5.85260E-02
2.65264E-01
3.71424E-01
6.08890E-02
2.60873E-01
3.69073E-01
6.32960E-02
2.56506E-01
3.39661E-01
6.57460E-02
2.52162E-01
3.12597E-01
6.82390E-02
2.47844E-01
3.03819E-01
7.07760E-02
2.43550E-01
3.04552E-01
7.33550E-02
2.39282E-01
3.17803E-01
7.59760E-02
2.35040E-01
3.55920E-01
7.86400E-02
2.30825E-01
3.49276E-01
8.13450E-02
2.26636E-01
3.18556E-01
8.40920E-02
2.22474E-01
3.02079E-01
8.68810E-02
2.18340E-01
2.94082E-01
8.97100E-02
2.14234E-01
2.86768E-01
9.25810E-02
2.10156E-01
2.50094E-01
9.54920E-02
2.06107E-01
2.37428E-01
9.84430E-02
2.02088E-01
2.36890E-01
1.01434E-01
1.98098E-01
2.50084E-01
1.04464E-01
1.94138E-01
2.74862E-01
1.07535E-01
1.90208E-01
3.07084E-01
1.10644E-01
1.86310E-01
3.51891E-01
1.13792E-01
1.82442E-01
3.86566E-01
1.16978E-01
1.78606E-01
3.79148E-01
1.20202E-01
1.74802E-01
3.26388E-01
1.23464E-01
1.71031E-01
2.77409E-01
1.26764E-01
1.67292E-01
2.93039E-01
1.30101E-01
1.63586E-01
3.22658E-01
1.33474E-01
1.59914E-01
3.31126E-01
1.36884E-01
1.56275E-01
2.92363E-01
1.40330E-01
1.52671E-01
2.56782E-01
1.43812E-01
1.49101E-01
2.68052E-01
1.47329E-01
1.45566E-01
2.55232E-01
1.50882E-01
1.42067E-01
2.46616E-01
1.54469E-01
1.38603E-01
2.52098E-01
1.58090E-01
1.35175E-01
2.66624E-01
1.61746E-01
1.31783E-01
2.52856E-01
1.65435E-01
1.28428E-01
2.07117E-01
1.69157E-01
1.25109E-01
1.92337E-01
1.72912E-01
1.21828E-01
1.84754E-01
1.76700E-01
1.18585E-01
2.11436E-01
1.80520E-01
1.15380E-01
2.79863E-01
1.84372E-01
1.12213E-01
3.17821E-01
1.88255E-01
1.09084E-01
3.25738E-01
1.92169E-01
1.05995E-01
2.99833E-01
1.96114E-01
1.02944E-01
2.63390E-01
2.00089E-01
9.99330E-02
2.36888E-01
2.04094E-01
9.69620E-02
2.40218E-01
2.08128E-01
9.40310E-02
2.62762E-01
2.12191E-01
9.11400E-02
2.98906E-01
2.16283E-01
8.82900E-02
3.44869E-01
2.20404E-01
8.54810E-02
3.85526E-01
2.24552E-01
8.27130E-02
4.02909E-01
2.28727E-01
7.99870E-02
4.11462E-01
2.32929E-01
7.73020E-02
4.09276E-01
2.37158E-01
7.46600E-02
3.83121E-01
2.41413E-01
7.20600E-02
3.60136E-01
2.45694E-01
6.95020E-02
3.52672E-01
2.50000E-01
6.69870E-02
3.36542E-01
2.54331E-01
6.45160E-02
3.07288E-01
2.58686E-01
6.20870E-02
2.80759E-01
2.63066E-01
5.97020E-02
2.62093E-01
2.67469E-01
5.73610E-02
2.65710E-01
2.71895E-01
5.50640E-02
2.96236E-01
2.76343E-01
5.28110E-02
2.60601E-01
2.80814E-01
5.06030E-02
2.53088E-01
2.85307E-01
4.84390E-02
2.74758E-01
2.89821E-01
4.63210E-02
2.98433E-01
2.94356E-01
4.42470E-02
3.70133E-01
2.98912E-01
4.22190E-02
3.84840E-01
3.03487E-01
4.02360E-02
3.89235E-01
3.08083E-01
3.82990E-02
4.02418E-01
3.12697E-01
3.64080E-02
3.74426E-01
3.17329E-01
3.45630E-02
3.25676E-01
3.21980E-01
3.27640E-02
2.68774E-01
3.26649E-01
3.10120E-02
2.74536E-01
3.31335E-01
2.93070E-02
2.98091E-01
3.36038E-01
2.76480E-02
3.01050E-01
3.40757E-01
2.60360E-02
2.82901E-01
3.45492E-01
2.44720E-02
2.67439E-01
3.50242E-01
2.29540E-02
2.87433E-01
3.55007E-01
2.14850E-02
2.85311E-01
3.59786E-01
2.00620E-02
2.23443E-01
3.64580E-01
1.86880E-02
2.05991E-01
3.69387E-01
1.73610E-02
3.06699E-01
3.74207E-01
1.60830E-02
3.64727E-01
3.79039E-01
1.48520E-02
3.17908E-01
3.83884E-01
1.36700E-02
2.68522E-01
3.88740E-01
1.25360E-02
3.18240E-01
3.93607E-01
1.14510E-02
3.45292E-01
3.98484E-01
1.04140E-02
3.00300E-01
4.03372E-01
9.42600E-03
2.45052E-01
4.08269E-01
8.48700E-03
2.80528E-01
4.13176E-01
7.59600E-03
3.56757E-01
4.18091E-01
6.75500E-03
3.26744E-01
4.23014E-01
5.96200E-03
2.81107E-01
4.27945E-01
5.21900E-03
2.96556E-01
4.32883E-01
4.52500E-03
3.28601E-01
4.37828E-01
3.88000E-03
3.37064E-01
4.42779E-01
3.28500E-03
3.71365E-01
4.47736E-01
2.73900E-03
3.79815E-01
4.52698E-01
2.24300E-03
3.35220E-01
4.57664E-01
1.79600E-03
2.80824E-01
4.62635E-01
1.39800E-03
2.64391E-01
4.67609E-01
1.05000E-03
3.08867E-01
4.72587E-01
7.52000E-04
3.76126E-01
4.77568E-01
5.03000E-04
3.71737E-01
4.82550E-01
3.05000E-04
3.28243E-01
4.87535E-01
1.55000E-04
3.48801E-01
4.92520E-01
5.60000E-05
3.62586E-01
4.97507E-01
6.00000E-06
3.42509E-01
5.02493E-01
6.00000E-06
3.17199E-01
5.07480E-01
5.60000E-05
3.09200E-01
5.12465E-01
1.55000E-04
3.07896E-01
5.17450E-01
3.05000E-04
3.56713E-01
5.22432E-01
5.03000E-04
4.04675E-01
5.27413E-01
7.52000E-04
3.82265E-01
5.32391E-01
1.05000E-03
3.40958E-01
5.37365E-01
1.39800E-03
2.78880E-01
5.42336E-01
1.79600E-03
2.20891E-01
5.47302E-01
2.24300E-03
2.20161E-01
5.52264E-01
2.73900E-03
2.72714E-01
5.57221E-01
3.28500E-03
2.92772E-01
5.62172E-01
3.88000E-03
2.93092E-01
5.67117E-01
4.52500E-03
3.19313E-01
5.72055E-01
5.21900E-03
3.63396E-01
5.76986E-01
5.96200E-03
3.80500E-01
5.81909E-01
6.75500E-03
3.32197E-01
5.86824E-01
7.59600E-03
2.94988E-01
5.91731E-01
8.48700E-03
3.22073E-01
5.96628E-01
9.42600E-03
3.36414E-01
6.01516E-01
1.04140E-02
3.26429E-01
6.06393E-01
1.14510E-02
3.15315E-01
6.11260E-01
1.25360E-02
2.85071E-01
6.16116E-01
1.36700E-02
3.11877E-01
6.20961E-01
1.48520E-02
3.45300E-01
6.25793E-01
1.60830E-02
2.40435E-01
6.30613E-01
1.73610E-02
2.08926E-01
6.35420E-01
1.86880E-02
2.77446E-01
6.40214E-01
2.00620E-02
3.25680E-01
6.44993E-01
2.14850E-02
3.60422E-01
6.49758E-01
2.29540E-02
3.68785E-01
6.54508E-01
2.44720E-02
3.22607E-01
6.59243E-01
2.60360E-02
2.82692E-01
6.63962E-01
2.76480E-02
2.07479E-01
6.68665E-01
2.93070E-02
2.00443E-01
6.73351E-01
3.10120E-02
2.70465E-01
6.78020E-01
3.27640E-02
3.05159E-01
6.82671E-01
3.45630E-02
2.99057E-01
6.87303E-01
3.64080E-02
2.48354E-01
6.91917E-01
3.82990E-02
1.94785E-01
6.96513E-01
4.02360E-02
2.19156E-01
7.01088E-01
4.22190E-02
3.07522E-01
7.05644E-01
4.42470E-02
3.05488E-01
7.10179E-01
4.63210E-02
2.55819E-01
7.14693E-01
4.84390E-02
2.42554E-01
7.19186E-01
5.06030E-02
2.56908E-01
7.23657E-01
5.28110E-02
2.78481E-01
7.28105E-01
5.50640E-02
3.47124E-01
7.32531E-01
5.73610E-02
3.64189E-01
7.36934E-01
5.97020E-02
3.56218E-01
7.41314E-01
6.20870E-02
3.85920E-01
7.45669E-01
6.45160E-02
3.99183E-01
7.50000E-01
6.69870E-02
3.66377E-01
7.54306E-01
6.95020E-02
2.69562E-01
7.58587E-01
7.20600E-02
2.92719E-01
7.62842E-01
7.46600E-02
3.87898E-01
7.67071E-01
7.73020E-02
3.15981E-01
7.71273E-01
7.99870E-02
3.07866E-01
7.75448E-01
8.27130E-02
3.94521E-01
7.79596E-01
8.54810E-02
3.16879E-01
7.83717E-01
8.82900E-02
3.16034E-01
7.87809E-01
9.11400E-02
3.84829E-01
7.91872E-01
9.40310E-02
3.82001E-01
7.95906E-01
9.69620E-02
3.64194E-01
7.99911E-01
9.99330E-02
3.49936E-01
8.03886E-01
1.02944E-01
2.96537E-01
8.07831E-01
1.05995E-01
2.22513E-01
8.11745E-01
1.09084E-01
2.12232E-01
8.15628E-01
1.12213E-01
2.41150E-01
8.19480E-01
1.15380E-01
2.29913E-01
8.23300E-01
1.18585E-01
2.56381E-01
8.27088E-01
1.21828E-01
2.91067E-01
8.30843E-01
1.25109E-01
2.75645E-01
8.34565E-01
1.28428E-01
3.17748E-01
8.38254E-01
1.31783E-01
3.86450E-01
8.41910E-01
1.35175E-01
2.82308E-01
8.45531E-01
1.38603E-01
2.56904E-01
8.49118E-01
1.42067E-01
2.80716E-01
8.52671E-01
1.45566E-01
2.57531E-01
8.56188E-01
1.49101E-01
2.84324E-01
8.59670E-01
1.52671E-01
3.07900E-01
8.63116E-01
1.56275E-01
2.50644E-01
8.66526E-01
1.59914E-01
1.86982E-01
8.69899E-01
1.63586E-01
1.78223E-01
8.73236E-01
1.67292E-01
2.28999E-01
8.76536E-01
1.71031E-01
3.08683E-01
8.79798E-01
1.74802E-01
3.31746E-01
8.83022E-01
1.78606E-01
2.73876E-01
8.86208E-01
1.82442E-01
2.36102E-01
8.89356E-01
1.86310E-01
2.80324E-01
8.92465E-01
1.90208E-01
3.38059E-01
8.95536E-01
1.94138E-01
3.42427E-01
8.98566E-01
1.98098E-01
3.57021E-01
9.01557E-01
2.02088E-01
3.36708E-01
9.04508E-01
2.06107E-01
2.94639E-01
9.07419E-01
2.10156E-01
3.27865E-01
9.10290E-01
2.14234E-01
3.79536E-01
9.13119E-01
2.18340E-01
3.87880E-01
9.15908E-01
2.22474E-01
3.70760E-01
9.18655E-01
2.26636E-01
3.29039E-01
9.21360E-01
2.30825E-01
2.74459E-01
9.24024E-01
2.35040E-01
3.30487E-01
9.26645E-01
2.39282E-01
3.73308E-01
9.29224E-01
2.43550E-01
3.60407E-01
9.31761E-01
2.47844E-01
3.11890E-01
9.34254E-01
2.52162E-01
3.00493E-01
9.36704E-01
2.56506E-01
3.13999E-01
9.39111E-01
2.60873E-01
3.16939E-01
9.41474E-01
2.65264E-01
3.31496E-01
9.43793E-01
2.69679E-01
3.25088E-01
9.46068E-01
2.74116E-01
3.22234E-01
9.48298E-01
2.78576E-01
3.23048E-01
9.50484E-01
2.83058E-01
3.27303E-01
9.52626E-01
2.87562E-01
3.16598E-01
9.54722E-01
2.92086E-01
2.80756E-01
9.56773E-01
2.96632E-01
2.66119E-01
9.58778E-01
3.01197E-01
3.52332E-01
9.60738E-01
3.05783E-01
3.43115E-01
9.62652E-01
3.10387E-01
2.46533E-01
9.64520E-01
3.15011E-01
2.56773E-01
9.66342E-01
3.19653E-01
3.06577E-01
9.68117E-01
3.24313E-01
2.31074E-01
9.69846E-01
3.28990E-01
2.03002E-01
9.71528E-01
3.33684E-01
2.40590E-01
9.73164E-01
3.38395E-01
2.69062E-01
9.74752E-01
3.43122E-01
2.43105E-01
9.76293E-01
3.47865E-01
2.13206E-01
9.77786E-01
3.52622E-01
2.40072E-01
9.79232E-01
3.57395E-01
2.47512E-01
9.80631E-01
3.62181E-01
2.19676E-01
9.81981E-01
3.66982E-01
2.18038E-01
9.83284E-01
3.71795E-01
2.44119E-01
9.84539E-01
3.76621E-01
3.13688E-01
9.85745E-01
3.81460E-01
3.59384E-01
9.86903E-01
3.86310E-01
3.21384E-01
9.88013E-01
3.91172E-01
3.04113E-01
9.89074E-01
3.96044E-01
3.54374E-01
9.90086E-01
4.00927E-01
3.03313E-01
9.91050E-01
4.05820E-01
2.96076E-01
9.91965E-01
4.10722E-01
3.86077E-01
9.92831E-01
4.15632E-01
3.58536E-01
9.93648E-01
4.20552E-01
2.35890E-01
9.94415E-01
4.25479E-01
2.38427E-01
9.95134E-01
4.30413E-01
3.34253E-01
9.95803E-01
4.35355E-01
3.95280E-01
9.96423E-01
4.40303E-01
3.34717E-01
9.96994E-01
4.45257E-01
2.88456E-01
9.97515E-01
4.50216E-01
3.20298E-01
9.97987E-01
4.55180E-01
3.48090E-01
9.98409E-01
4.60149E-01
3.14361E-01
9.98782E-01
4.65122E-01
3.75453E-01
9.99105E-01
4.70098E-01
3.74839E-01
9.99378E-01
4.75077E-01
3.21395E-01
9.99602E-01
4.80059E-01
3.12370E-01
9.99776E-01
4.85042E-01
3.07838E-01
9.99901E-01
4.90027E-01
2.88046E-01
9.99975E-01
4.95013E-01
2.90143E-01
2.42841E-01
5.00185E-01
2.83719E-01
3.57607E-01
2.93708E-01
3.07557E-01
3.57607E-01
7.06292E-01
3.21762E-01
5.86838E-01
2.71027E-01
3.66512E-01
5.86575E-01
7.29418E-01
2.04424E-01
7.32431E-01
4.42296E-01
2.64667E-01
7.65405E-01
6.38891E-01
2.20015E-01
7.50903E-01
2.78999E-01
3.36175E-01
4.60252E-01
8.33512E-01
2.60321E-01
4.59666E-01
1.66514E-01
[truncated: 249,833+ more rows]

## Sheet: Fig3B
Title="Finite-element data"
Variables="x / m","y / m","Porosity"
Zone n=50496 , e=100336 , f=fepoint, et=triangle
5.15000E-01
5.00000E-01
9.97433E-01
1.00000E+00
5.00000E-01
2.78345E-01
5.14564E-01
5.03590E-01
9.99066E-01
5.13282E-01
5.06971E-01
9.98568E-01
5.11228E-01
5.09947E-01
9.98431E-01
5.08521E-01
5.12345E-01
9.98572E-01
5.05319E-01
5.14025E-01
9.99103E-01
5.01808E-01
5.14891E-01
9.99057E-01
4.98192E-01
5.14891E-01
9.99057E-01
4.94681E-01
5.14025E-01
9.98999E-01
4.91479E-01
5.12345E-01
9.99526E-01
4.88772E-01
5.09947E-01
9.98996E-01
4.86718E-01
5.06971E-01
9.98316E-01
4.85436E-01
5.03590E-01
9.98663E-01
4.85000E-01
5.00000E-01
9.99245E-01
4.85436E-01
4.96410E-01
9.99134E-01
4.86718E-01
4.93029E-01
9.98681E-01
4.88772E-01
4.90053E-01
9.97900E-01
4.91479E-01
4.87655E-01
9.98346E-01
4.94681E-01
4.85975E-01
9.97828E-01
4.98192E-01
4.85109E-01
9.99180E-01
5.01808E-01
4.85109E-01
9.99511E-01
5.05319E-01
4.85975E-01
9.99532E-01
5.08521E-01
4.87655E-01
9.99495E-01
5.11228E-01
4.90053E-01
9.99650E-01
5.13282E-01
4.93029E-01
9.98833E-01
5.14564E-01
4.96410E-01
9.97974E-01
9.99975E-01
5.04987E-01
2.75382E-01
9.99901E-01
5.09973E-01
3.24813E-01
9.99776E-01
5.14958E-01
3.77096E-01
9.99602E-01
5.19941E-01
3.54430E-01
9.99378E-01
5.24923E-01
3.12023E-01
9.99105E-01
5.29902E-01
3.04863E-01
9.98782E-01
5.34878E-01
3.34664E-01
9.98409E-01
5.39851E-01
3.06573E-01
9.97987E-01
5.44820E-01
2.33236E-01
9.97515E-01
5.49784E-01
2.52574E-01
9.96994E-01
5.54743E-01
2.66767E-01
9.96423E-01
5.59697E-01
2.96907E-01
9.95803E-01
5.64645E-01
3.63947E-01
9.95134E-01
5.69587E-01
4.07757E-01
9.94415E-01
5.74521E-01
4.02425E-01
9.93648E-01
5.79448E-01
3.22950E-01
9.92831E-01
5.84368E-01
2.29856E-01
9.91965E-01
5.89278E-01
1.94257E-01
9.91050E-01
5.94180E-01
2.02421E-01
9.90086E-01
5.99073E-01
2.23937E-01
9.89074E-01
6.03956E-01
2.92433E-01
9.88013E-01
6.08828E-01
3.48162E-01
9.86903E-01
6.13690E-01
3.78505E-01
9.85745E-01
6.18540E-01
3.43714E-01
9.84539E-01
6.23379E-01
2.77149E-01
9.83284E-01
6.28205E-01
2.52059E-01
9.81981E-01
6.33018E-01
3.08882E-01
9.80631E-01
6.37819E-01
3.35973E-01
9.79232E-01
6.42605E-01
3.02369E-01
9.77786E-01
6.47378E-01
2.80136E-01
9.76293E-01
6.52135E-01
2.99897E-01
9.74752E-01
6.56878E-01
3.19727E-01
9.73164E-01
6.61605E-01
3.70764E-01
9.71528E-01
6.66316E-01
4.00301E-01
9.69846E-01
6.71010E-01
3.91242E-01
9.68117E-01
6.75687E-01
3.58823E-01
9.66342E-01
6.80347E-01
3.48098E-01
9.64520E-01
6.84989E-01
3.66723E-01
9.62652E-01
6.89613E-01
3.32876E-01
9.60738E-01
6.94217E-01
2.34284E-01
9.58778E-01
6.98803E-01
1.90775E-01
9.56773E-01
7.03368E-01
1.99850E-01
9.54722E-01
7.07914E-01
2.38280E-01
9.52626E-01
7.12438E-01
2.80325E-01
9.50484E-01
7.16942E-01
3.24835E-01
9.48298E-01
7.21424E-01
3.60792E-01
9.46068E-01
7.25884E-01
3.62045E-01
9.43793E-01
7.30321E-01
3.28877E-01
9.41474E-01
7.34736E-01
3.02395E-01
9.39111E-01
7.39127E-01
2.54352E-01
9.36704E-01
7.43494E-01
2.92051E-01
9.34254E-01
7.47838E-01
3.29629E-01
9.31761E-01
7.52156E-01
3.76754E-01
9.29224E-01
7.56450E-01
3.99854E-01
9.26645E-01
7.60718E-01
3.62626E-01
9.24024E-01
7.64960E-01
3.02855E-01
9.21360E-01
7.69175E-01
2.75136E-01
9.18655E-01
7.73364E-01
3.10210E-01
9.15908E-01
7.77526E-01
3.31409E-01
9.13119E-01
7.81660E-01
3.11155E-01
9.10290E-01
7.85766E-01
2.89138E-01
9.07419E-01
7.89844E-01
2.75604E-01
9.04508E-01
7.93893E-01
2.16779E-01
9.01557E-01
7.97912E-01
1.82097E-01
8.98566E-01
8.01902E-01
1.73676E-01
8.95536E-01
8.05862E-01
1.83604E-01
8.92465E-01
8.09792E-01
1.98371E-01
8.89356E-01
8.13690E-01
2.13053E-01
8.86208E-01
8.17558E-01
2.33104E-01
8.83022E-01
8.21394E-01
2.53113E-01
8.79798E-01
8.25198E-01
2.87827E-01
8.76536E-01
8.28969E-01
3.41103E-01
8.73236E-01
8.32708E-01
3.78097E-01
8.69899E-01
8.36414E-01
3.91295E-01
8.66526E-01
8.40086E-01
3.85000E-01
8.63116E-01
8.43725E-01
3.84471E-01
8.59670E-01
8.47329E-01
3.77834E-01
8.56188E-01
8.50899E-01
3.80255E-01
8.52671E-01
8.54434E-01
3.64760E-01
8.49118E-01
8.57933E-01
3.51427E-01
8.45531E-01
8.61397E-01
3.29752E-01
8.41910E-01
8.64825E-01
3.02826E-01
8.38254E-01
8.68217E-01
2.74474E-01
8.34565E-01
8.71572E-01
2.49975E-01
8.30843E-01
8.74891E-01
2.53980E-01
8.27088E-01
8.78172E-01
2.57546E-01
8.23300E-01
8.81415E-01
2.64710E-01
8.19480E-01
8.84620E-01
2.75796E-01
8.15628E-01
8.87787E-01
2.96789E-01
8.11745E-01
8.90916E-01
3.11632E-01
8.07831E-01
8.94005E-01
3.22465E-01
8.03886E-01
8.97056E-01
3.35358E-01
7.99911E-01
9.00067E-01
3.46214E-01
7.95906E-01
9.03038E-01
3.27783E-01
7.91872E-01
9.05969E-01
2.95561E-01
7.87809E-01
9.08860E-01
2.77545E-01
7.83717E-01
9.11710E-01
2.72152E-01
7.79596E-01
9.14519E-01
2.61196E-01
7.75448E-01
9.17287E-01
3.05595E-01
7.71273E-01
9.20013E-01
3.76767E-01
7.67071E-01
9.22698E-01
3.88603E-01
7.62842E-01
9.25340E-01
2.73661E-01
7.58587E-01
9.27940E-01
2.15623E-01
7.54306E-01
9.30498E-01
2.72213E-01
7.50000E-01
9.33013E-01
3.78594E-01
7.45669E-01
9.35484E-01
3.69850E-01
7.41314E-01
9.37913E-01
2.83271E-01
7.36934E-01
9.40298E-01
2.50130E-01
7.32531E-01
9.42639E-01
2.81160E-01
7.28105E-01
9.44936E-01
2.88577E-01
7.23657E-01
9.47189E-01
2.42165E-01
7.19186E-01
9.49397E-01
1.90632E-01
7.14693E-01
9.51561E-01
1.87354E-01
7.10179E-01
9.53679E-01
2.16880E-01
7.05644E-01
9.55753E-01
2.44370E-01
7.01088E-01
9.57781E-01
2.70460E-01
6.96513E-01
9.59764E-01
2.80784E-01
6.91917E-01
9.61701E-01
2.41577E-01
6.87303E-01
9.63592E-01
2.37563E-01
6.82671E-01
9.65437E-01
2.84112E-01
6.78020E-01
9.67236E-01
3.32884E-01
6.73351E-01
9.68988E-01
3.34923E-01
6.68665E-01
9.70693E-01
3.26721E-01
6.63962E-01
9.72352E-01
3.39836E-01
6.59243E-01
9.73964E-01
3.57753E-01
6.54508E-01
9.75528E-01
3.69167E-01
6.49758E-01
9.77046E-01
3.70575E-01
6.44993E-01
9.78515E-01
3.66188E-01
6.40214E-01
9.79938E-01
3.61505E-01
6.35420E-01
9.81312E-01
3.29935E-01
6.30613E-01
9.82639E-01
2.64855E-01
6.25793E-01
9.83917E-01
2.18343E-01
6.20961E-01
9.85148E-01
2.28049E-01
6.16116E-01
9.86330E-01
2.37893E-01
6.11260E-01
9.87464E-01
2.31511E-01
6.06393E-01
9.88549E-01
2.64011E-01
6.01516E-01
9.89586E-01
3.50823E-01
5.96628E-01
9.90574E-01
3.91480E-01
5.91731E-01
9.91513E-01
2.79034E-01
5.86824E-01
9.92404E-01
1.96253E-01
5.81909E-01
9.93245E-01
2.28465E-01
5.76986E-01
9.94038E-01
3.51893E-01
5.72055E-01
9.94781E-01
3.72469E-01
5.67117E-01
9.95475E-01
3.12812E-01
5.62172E-01
9.96120E-01
2.46862E-01
5.57221E-01
9.96715E-01
3.08974E-01
5.52264E-01
9.97261E-01
3.33859E-01
5.47302E-01
9.97757E-01
3.01174E-01
5.42336E-01
9.98204E-01
2.96784E-01
5.37365E-01
9.98602E-01
3.25783E-01
5.32391E-01
9.98950E-01
3.11403E-01
5.27413E-01
9.99248E-01
3.11806E-01
5.22432E-01
9.99497E-01
3.65148E-01
5.17450E-01
9.99695E-01
3.96000E-01
5.12465E-01
9.99845E-01
3.39158E-01
5.07480E-01
9.99944E-01
2.29383E-01
5.02493E-01
9.99994E-01
1.94540E-01
4.97507E-01
9.99994E-01
2.17869E-01
4.92520E-01
9.99944E-01
2.74015E-01
4.87535E-01
9.99845E-01
3.67674E-01
4.82550E-01
9.99695E-01
3.51033E-01
4.77568E-01
9.99497E-01
2.11420E-01
4.72587E-01
9.99248E-01
2.30967E-01
4.67609E-01
9.98950E-01
3.44934E-01
4.62635E-01
9.98602E-01
3.99916E-01
4.57664E-01
9.98204E-01
3.82646E-01
4.52698E-01
9.97757E-01
3.38267E-01
4.47736E-01
9.97261E-01
2.90642E-01
4.42779E-01
9.96715E-01
2.95675E-01
4.37828E-01
9.96120E-01
3.16804E-01
4.32883E-01
9.95475E-01
3.12308E-01
4.27945E-01
9.94781E-01
3.32834E-01
4.23014E-01
9.94038E-01
3.69766E-01
4.18091E-01
9.93245E-01
3.05695E-01
4.13176E-01
9.92404E-01
2.22705E-01
4.08269E-01
9.91513E-01
2.83616E-01
4.03372E-01
9.90574E-01
3.55583E-01
3.98484E-01
9.89586E-01
2.81964E-01
3.93607E-01
9.88549E-01
3.04797E-01
3.88740E-01
9.87464E-01
3.58078E-01
3.83884E-01
9.86330E-01
2.90949E-01
3.79039E-01
9.85148E-01
2.50289E-01
3.74207E-01
9.83917E-01
2.75818E-01
3.69387E-01
9.82639E-01
3.48376E-01
3.64580E-01
9.81312E-01
4.07373E-01
3.59786E-01
9.79938E-01
3.01119E-01
3.55007E-01
9.78515E-01
2.01097E-01
3.50242E-01
9.77046E-01
2.39932E-01
3.45492E-01
9.75528E-01
2.56528E-01
3.40757E-01
9.73964E-01
2.40715E-01
3.36038E-01
9.72352E-01
2.21296E-01
3.31335E-01
9.70693E-01
2.10720E-01
3.26649E-01
9.68988E-01
2.28300E-01
3.21980E-01
9.67236E-01
2.43878E-01
3.17329E-01
9.65437E-01
2.54496E-01
3.12697E-01
9.63592E-01
3.05214E-01
3.08083E-01
9.61701E-01
3.17356E-01
3.03487E-01
9.59764E-01
2.80732E-01
2.98912E-01
9.57781E-01
2.44574E-01
2.94356E-01
9.55753E-01
2.34113E-01
2.89821E-01
9.53679E-01
2.55848E-01
2.85307E-01
9.51561E-01
2.19175E-01
2.80814E-01
9.49397E-01
2.44949E-01
2.76343E-01
9.47189E-01
3.35595E-01
2.71895E-01
9.44936E-01
2.83819E-01
2.67469E-01
9.42639E-01
2.75219E-01
2.63066E-01
9.40298E-01
3.70118E-01
2.58686E-01
9.37913E-01
3.72971E-01
2.54331E-01
9.35484E-01
3.71985E-01
2.50000E-01
9.33013E-01
3.86613E-01
2.45694E-01
9.30498E-01
3.94634E-01
2.41413E-01
9.27940E-01
3.27997E-01
2.37158E-01
9.25340E-01
2.07595E-01
2.32929E-01
9.22698E-01
2.40207E-01
2.28727E-01
9.20013E-01
3.34434E-01
2.24552E-01
9.17287E-01
4.07823E-01
2.20404E-01
9.14519E-01
4.07187E-01
2.16283E-01
9.11710E-01
2.92501E-01
2.12191E-01
9.08860E-01
2.25833E-01
2.08128E-01
9.05969E-01
2.79636E-01
2.04094E-01
9.03038E-01
3.32765E-01
2.00089E-01
9.00067E-01
3.37046E-01
1.96114E-01
8.97056E-01
3.67577E-01
1.92169E-01
8.94005E-01
3.90406E-01
1.88255E-01
8.90916E-01
3.65172E-01
1.84372E-01
8.87787E-01
2.90374E-01
1.80520E-01
8.84620E-01
2.36021E-01
1.76700E-01
8.81415E-01
2.61612E-01
1.72912E-01
8.78172E-01
3.03285E-01
1.69157E-01
8.74891E-01
3.04747E-01
1.65435E-01
8.71572E-01
3.32228E-01
1.61746E-01
8.68217E-01
3.74976E-01
1.58090E-01
8.64825E-01
2.83693E-01
1.54469E-01
8.61397E-01
2.80633E-01
1.50882E-01
8.57933E-01
2.96565E-01
1.47329E-01
8.54434E-01
2.57783E-01
1.43812E-01
8.50899E-01
3.35100E-01
1.40330E-01
8.47329E-01
3.82156E-01
1.36884E-01
8.43725E-01
3.29614E-01
1.33474E-01
8.40086E-01
3.66196E-01
1.30101E-01
8.36414E-01
3.31915E-01
1.26764E-01
8.32708E-01
2.48519E-01
1.23464E-01
8.28969E-01
2.20392E-01
1.20202E-01
8.25198E-01
2.56478E-01
1.16978E-01
8.21394E-01
2.91528E-01
1.13792E-01
8.17558E-01
2.72190E-01
1.10644E-01
8.13690E-01
2.41737E-01
1.07535E-01
8.09792E-01
2.50019E-01
1.04464E-01
8.05862E-01
3.35419E-01
1.01434E-01
8.01902E-01
3.42201E-01
9.84430E-02
7.97912E-01
2.84321E-01
9.54920E-02
7.93893E-01
2.70484E-01
9.25810E-02
7.89844E-01
3.33020E-01
8.97100E-02
7.85766E-01
3.97736E-01
8.68810E-02
7.81660E-01
4.15407E-01
8.40920E-02
7.77526E-01
4.04374E-01
8.13450E-02
7.73364E-01
3.90332E-01
7.86400E-02
7.69175E-01
3.96873E-01
7.59760E-02
7.64960E-01
4.05364E-01
7.33550E-02
7.60718E-01
4.16853E-01
7.07760E-02
7.56450E-01
3.85462E-01
6.82390E-02
7.52156E-01
3.03198E-01
6.57460E-02
7.47838E-01
2.71714E-01
6.32960E-02
7.43494E-01
3.37899E-01
6.08890E-02
7.39127E-01
3.71223E-01
5.85260E-02
7.34736E-01
3.04106E-01
5.62070E-02
7.30321E-01
1.97854E-01
5.39320E-02
7.25884E-01
1.91776E-01
5.17020E-02
7.21424E-01
3.58197E-01
4.95160E-02
7.16942E-01
7.44413E-01
4.73740E-02
7.12438E-01
7.56092E-01
4.52780E-02
7.07914E-01
8.76866E-01
4.32270E-02
7.03368E-01
8.78442E-01
4.12220E-02
6.98803E-01
4.47817E-01
3.92620E-02
6.94217E-01
2.40485E-01
3.73480E-02
6.89613E-01
3.34543E-01
3.54800E-02
6.84989E-01
3.48699E-01
3.36580E-02
6.80347E-01
2.83193E-01
3.18830E-02
6.75687E-01
2.26932E-01
3.01540E-02
6.71010E-01
2.89483E-01
2.84720E-02
6.66316E-01
3.75766E-01
2.68360E-02
6.61605E-01
2.88471E-01
2.52480E-02
6.56878E-01
2.58705E-01
2.37070E-02
6.52135E-01
3.37076E-01
2.22140E-02
6.47378E-01
3.59644E-01
2.07680E-02
6.42605E-01
3.30045E-01
1.93690E-02
6.37819E-01
2.90775E-01
1.80190E-02
6.33018E-01
2.97573E-01
1.67160E-02
6.28205E-01
3.07347E-01
1.54610E-02
6.23379E-01
2.76362E-01
1.42550E-02
6.18540E-01
2.70463E-01
1.30970E-02
6.13690E-01
2.83685E-01
1.19870E-02
6.08828E-01
2.58096E-01
1.09260E-02
6.03956E-01
2.21337E-01
9.91400E-03
5.99073E-01
2.59770E-01
8.95000E-03
5.94180E-01
3.20583E-01
8.03500E-03
5.89278E-01
3.81316E-01
7.16900E-03
5.84368E-01
3.69616E-01
6.35200E-03
5.79448E-01
3.01339E-01
5.58500E-03
5.74521E-01
2.82746E-01
4.86600E-03
5.69587E-01
3.16079E-01
4.19700E-03
5.64645E-01
3.02735E-01
3.57700E-03
5.59697E-01
3.16135E-01
3.00600E-03
5.54743E-01
3.35210E-01
2.48500E-03
5.49784E-01
2.77305E-01
2.01300E-03
5.44820E-01
2.08262E-01
1.59100E-03
5.39851E-01
1.82079E-01
1.21800E-03
5.34878E-01
2.06443E-01
8.95000E-04
5.29902E-01
3.01651E-01
6.22000E-04
5.24923E-01
3.72849E-01
3.98000E-04
5.19941E-01
3.01428E-01
2.24000E-04
5.14958E-01
2.04943E-01
9.90000E-05
5.09973E-01
2.03451E-01
2.50000E-05
5.04987E-01
2.30787E-01
0.00000E+00
5.00000E-01
2.56062E-01
2.50000E-05
4.95013E-01
2.83755E-01
9.90000E-05
4.90027E-01
3.07846E-01
2.24000E-04
4.85042E-01
3.53540E-01
3.98000E-04
4.80059E-01
3.93786E-01
6.22000E-04
4.75077E-01
4.12591E-01
8.95000E-04
4.70098E-01
3.75165E-01
1.21800E-03
4.65122E-01
3.22170E-01
1.59100E-03
4.60149E-01
3.23252E-01
2.01300E-03
4.55180E-01
3.44151E-01
2.48500E-03
4.50216E-01
3.81982E-01
3.00600E-03
4.45257E-01
4.04351E-01
3.57700E-03
4.40303E-01
3.62802E-01
4.19700E-03
4.35355E-01
3.20639E-01
4.86600E-03
4.30413E-01
2.77005E-01
5.58500E-03
4.25479E-01
2.28649E-01
6.35200E-03
4.20552E-01
2.43921E-01
7.16900E-03
4.15632E-01
2.83568E-01
8.03500E-03
4.10722E-01
2.54978E-01
8.95000E-03
4.05820E-01
1.99725E-01
9.91400E-03
4.00927E-01
2.04547E-01
1.09260E-02
3.96044E-01
2.78804E-01
1.19870E-02
3.91172E-01
3.61111E-01
1.30970E-02
3.86310E-01
3.53321E-01
1.42550E-02
3.81460E-01
2.87673E-01
1.54610E-02
3.76621E-01
2.08914E-01
1.67160E-02
3.71795E-01
1.99736E-01
1.80190E-02
3.66982E-01
2.37224E-01
1.93690E-02
3.62181E-01
2.63352E-01
2.07680E-02
3.57395E-01
2.89028E-01
2.22140E-02
3.52622E-01
3.18310E-01
2.37070E-02
3.47865E-01
2.80082E-01
2.52480E-02
3.43122E-01
2.40233E-01
2.68360E-02
3.38395E-01
2.82917E-01
2.84720E-02
3.33684E-01
3.61360E-01
3.01540E-02
3.28990E-01
3.90116E-01
3.18830E-02
3.24313E-01
3.96906E-01
3.36580E-02
3.19653E-01
3.77496E-01
3.54800E-02
3.15011E-01
3.30285E-01
3.73480E-02
3.10387E-01
2.70674E-01
3.92620E-02
3.05783E-01
2.16415E-01
4.12220E-02
3.01197E-01
2.02992E-01
4.32270E-02
2.96632E-01
2.04870E-01
4.52780E-02
2.92086E-01
2.55923E-01
4.73740E-02
2.87562E-01
2.98051E-01
4.95160E-02
2.83058E-01
3.51655E-01
5.17020E-02
2.78576E-01
3.74771E-01
5.39320E-02
2.74116E-01
3.65811E-01
5.62070E-02
2.69679E-01
3.67248E-01
5.85260E-02
2.65264E-01
3.71424E-01
6.08890E-02
2.60873E-01
3.69073E-01
6.32960E-02
2.56506E-01
3.39661E-01
6.57460E-02
2.52162E-01
3.12597E-01
6.82390E-02
2.47844E-01
3.03819E-01
7.07760E-02
2.43550E-01
3.04552E-01
7.33550E-02
2.39282E-01
3.17803E-01
7.59760E-02
2.35040E-01
3.55920E-01
7.86400E-02
2.30825E-01
3.49276E-01
8.13450E-02
2.26636E-01
3.18556E-01
8.40920E-02
2.22474E-01
3.02079E-01
8.68810E-02
2.18340E-01
2.94082E-01
8.97100E-02
2.14234E-01
2.86768E-01
9.25810E-02
2.10156E-01
2.50094E-01
9.54920E-02
2.06107E-01
2.37428E-01
9.84430E-02
2.02088E-01
2.36890E-01
1.01434E-01
1.98098E-01
2.50084E-01
1.04464E-01
1.94138E-01
2.74862E-01
1.07535E-01
1.90208E-01
3.07084E-01
1.10644E-01
1.86310E-01
3.51891E-01
1.13792E-01
1.82442E-01
3.86566E-01
1.16978E-01
1.78606E-01
3.79148E-01
1.20202E-01
1.74802E-01
3.26388E-01
1.23464E-01
1.71031E-01
2.77409E-01
1.26764E-01
1.67292E-01
2.93039E-01
1.30101E-01
1.63586E-01
3.22658E-01
1.33474E-01
1.59914E-01
3.31126E-01
1.36884E-01
1.56275E-01
2.92363E-01
1.40330E-01
1.52671E-01
2.56782E-01
1.43812E-01
1.49101E-01
2.68052E-01
1.47329E-01
1.45566E-01
2.55232E-01
1.50882E-01
1.42067E-01
2.46616E-01
1.54469E-01
1.38603E-01
2.52098E-01
1.58090E-01
1.35175E-01
2.66624E-01
1.61746E-01
1.31783E-01
2.52856E-01
1.65435E-01
1.28428E-01
2.07117E-01
1.69157E-01
1.25109E-01
1.92337E-01
1.72912E-01
1.21828E-01
1.84754E-01
1.76700E-01
1.18585E-01
2.11436E-01
1.80520E-01
1.15380E-01
2.79863E-01
1.84372E-01
1.12213E-01
3.17821E-01
1.88255E-01
1.09084E-01
3.25738E-01
1.92169E-01
1.05995E-01
2.99833E-01
1.96114E-01
1.02944E-01
2.63390E-01
2.00089E-01
9.99330E-02
2.36888E-01
2.04094E-01
9.69620E-02
2.40218E-01
2.08128E-01
9.40310E-02
2.62762E-01
2.12191E-01
9.11400E-02
2.98906E-01
2.16283E-01
8.82900E-02
3.44869E-01
2.20404E-01
8.54810E-02
3.85526E-01
2.24552E-01
8.27130E-02
4.02909E-01
2.28727E-01
7.99870E-02
4.11462E-01
2.32929E-01
7.73020E-02
4.09276E-01
2.37158E-01
7.46600E-02
3.83121E-01
2.41413E-01
7.20600E-02
3.60136E-01
2.45694E-01
6.95020E-02
3.52672E-01
2.50000E-01
6.69870E-02
3.36542E-01
2.54331E-01
6.45160E-02
3.07288E-01
2.58686E-01
6.20870E-02
2.80759E-01
2.63066E-01
5.97020E-02
2.62093E-01
2.67469E-01
5.73610E-02
2.65710E-01
2.71895E-01
5.50640E-02
2.96236E-01
2.76343E-01
5.28110E-02
2.60601E-01
2.80814E-01
5.06030E-02
2.53088E-01
2.85307E-01
4.84390E-02
2.74758E-01
2.89821E-01
4.63210E-02
2.98433E-01
2.94356E-01
4.42470E-02
3.70133E-01
2.98912E-01
4.22190E-02
3.84840E-01
3.03487E-01
4.02360E-02
3.89235E-01
3.08083E-01
3.82990E-02
4.02418E-01
3.12697E-01
3.64080E-02
3.74426E-01
3.17329E-01
3.45630E-02
3.25676E-01
3.21980E-01
3.27640E-02
2.68774E-01
3.26649E-01
3.10120E-02
2.74536E-01
3.31335E-01
2.93070E-02
2.98091E-01
3.36038E-01
2.76480E-02
3.01050E-01
3.40757E-01
2.60360E-02
2.82901E-01
3.45492E-01
2.44720E-02
2.67439E-01
3.50242E-01
2.29540E-02
2.87433E-01
3.55007E-01
2.14850E-02
2.85311E-01
3.59786E-01
2.00620E-02
2.23443E-01
3.64580E-01
1.86880E-02
2.05991E-01
3.69387E-01
1.73610E-02
3.06699E-01
3.74207E-01
1.60830E-02
3.64727E-01
3.79039E-01
1.48520E-02
3.17908E-01
3.83884E-01
1.36700E-02
2.68522E-01
3.88740E-01
1.25360E-02
3.18240E-01
3.93607E-01
1.14510E-02
3.45292E-01
3.98484E-01
1.04140E-02
3.00300E-01
4.03372E-01
9.42600E-03
2.45052E-01
4.08269E-01
8.48700E-03
2.80528E-01
4.13176E-01
7.59600E-03
3.56757E-01
4.18091E-01
6.75500E-03
3.26744E-01
4.23014E-01
5.96200E-03
2.81107E-01
4.27945E-01
5.21900E-03
2.96556E-01
4.32883E-01
4.52500E-03
3.28601E-01
4.37828E-01
3.88000E-03
3.37064E-01
4.42779E-01
3.28500E-03
3.71365E-01
4.47736E-01
2.73900E-03
3.79815E-01
4.52698E-01
2.24300E-03
3.35220E-01
4.57664E-01
1.79600E-03
2.80824E-01
4.62635E-01
1.39800E-03
2.64391E-01
4.67609E-01
1.05000E-03
3.08867E-01
4.72587E-01
7.52000E-04
3.76126E-01
4.77568E-01
5.03000E-04
3.71737E-01
4.82550E-01
3.05000E-04
3.28243E-01
4.87535E-01
1.55000E-04
3.48801E-01
4.92520E-01
5.60000E-05
3.62586E-01
4.97507E-01
6.00000E-06
3.42509E-01
5.02493E-01
6.00000E-06
3.17199E-01
5.07480E-01
5.60000E-05
3.09200E-01
5.12465E-01
1.55000E-04
3.07896E-01
5.17450E-01
3.05000E-04
3.56713E-01
5.22432E-01
5.03000E-04
4.04675E-01
5.27413E-01
7.52000E-04
3.82265E-01
5.32391E-01
1.05000E-03
3.40958E-01
5.37365E-01
1.39800E-03
2.78880E-01
5.42336E-01
1.79600E-03
2.20891E-01
5.47302E-01
2.24300E-03
2.20161E-01
5.52264E-01
2.73900E-03
2.72714E-01
5.57221E-01
3.28500E-03
2.92772E-01
5.62172E-01
3.88000E-03
2.93092E-01
5.67117E-01
4.52500E-03
3.19313E-01
5.72055E-01
5.21900E-03
3.63396E-01
5.76986E-01
5.96200E-03
3.80500E-01
5.81909E-01
6.75500E-03
3.32197E-01
5.86824E-01
7.59600E-03
2.94988E-01
5.91731E-01
8.48700E-03
3.22073E-01
5.96628E-01
9.42600E-03
3.36414E-01
6.01516E-01
1.04140E-02
3.26429E-01
6.06393E-01
1.14510E-02
3.15315E-01
6.11260E-01
1.25360E-02
2.85071E-01
6.16116E-01
1.36700E-02
3.11877E-01
6.20961E-01
1.48520E-02
3.45300E-01
6.25793E-01
1.60830E-02
2.40435E-01
6.30613E-01
1.73610E-02
2.08926E-01
6.35420E-01
1.86880E-02
2.77446E-01
6.40214E-01
2.00620E-02
3.25680E-01
6.44993E-01
2.14850E-02
3.60422E-01
6.49758E-01
2.29540E-02
3.68785E-01
6.54508E-01
2.44720E-02
3.22607E-01
6.59243E-01
2.60360E-02
2.82692E-01
6.63962E-01
2.76480E-02
2.07479E-01
6.68665E-01
2.93070E-02
2.00443E-01
6.73351E-01
3.10120E-02
2.70465E-01
6.78020E-01
3.27640E-02
3.05159E-01
6.82671E-01
3.45630E-02
2.99057E-01
6.87303E-01
3.64080E-02
2.48354E-01
6.91917E-01
3.82990E-02
1.94785E-01
6.96513E-01
4.02360E-02
2.19156E-01
7.01088E-01
4.22190E-02
3.07522E-01
7.05644E-01
4.42470E-02
3.05488E-01
7.10179E-01
4.63210E-02
2.55819E-01
7.14693E-01
4.84390E-02
2.42554E-01
7.19186E-01
5.06030E-02
2.56908E-01
7.23657E-01
5.28110E-02
2.78481E-01
7.28105E-01
5.50640E-02
3.47124E-01
7.32531E-01
5.73610E-02
3.64189E-01
7.36934E-01
5.97020E-02
3.56218E-01
7.41314E-01
6.20870E-02
3.85920E-01
7.45669E-01
6.45160E-02
3.99183E-01
7.50000E-01
6.69870E-02
3.66377E-01
7.54306E-01
6.95020E-02
2.69562E-01
7.58587E-01
7.20600E-02
2.92719E-01
7.62842E-01
7.46600E-02
3.87898E-01
7.67071E-01
7.73020E-02
3.15981E-01
7.71273E-01
7.99870E-02
3.07866E-01
7.75448E-01
8.27130E-02
3.94521E-01
7.79596E-01
8.54810E-02
3.16879E-01
7.83717E-01
8.82900E-02
3.16034E-01
7.87809E-01
9.11400E-02
3.84829E-01
7.91872E-01
9.40310E-02
3.82001E-01
7.95906E-01
9.69620E-02
3.64194E-01
7.99911E-01
9.99330E-02
3.49936E-01
8.03886E-01
1.02944E-01
2.96537E-01
8.07831E-01
1.05995E-01
2.22513E-01
8.11745E-01
1.09084E-01
2.12232E-01
8.15628E-01
1.12213E-01
2.41150E-01
8.19480E-01
1.15380E-01
2.29913E-01
8.23300E-01
1.18585E-01
2.56381E-01
8.27088E-01
1.21828E-01
2.91067E-01
8.30843E-01
1.25109E-01
2.75645E-01
8.34565E-01
1.28428E-01
3.17748E-01
8.38254E-01
1.31783E-01
3.86450E-01
8.41910E-01
1.35175E-01
2.82308E-01
8.45531E-01
1.38603E-01
2.56904E-01
8.49118E-01
1.42067E-01
2.80716E-01
8.52671E-01
1.45566E-01
2.57531E-01
8.56188E-01
1.49101E-01
2.84324E-01
8.59670E-01
1.52671E-01
3.07900E-01
8.63116E-01
1.56275E-01
2.50644E-01
8.66526E-01
1.59914E-01
1.86982E-01
8.69899E-01
1.63586E-01
1.78223E-01
8.73236E-01
1.67292E-01
2.28999E-01
8.76536E-01
1.71031E-01
3.08683E-01
8.79798E-01
1.74802E-01
3.31746E-01
8.83022E-01
1.78606E-01
2.73876E-01
8.86208E-01
1.82442E-01
2.36102E-01
8.89356E-01
1.86310E-01
2.80324E-01
8.92465E-01
1.90208E-01
3.38059E-01
8.95536E-01
1.94138E-01
3.42427E-01
8.98566E-01
1.98098E-01
3.57021E-01
9.01557E-01
2.02088E-01
3.36708E-01
9.04508E-01
2.06107E-01
2.94639E-01
9.07419E-01
2.10156E-01
3.27865E-01
9.10290E-01
2.14234E-01
3.79536E-01
9.13119E-01
2.18340E-01
3.87880E-01
9.15908E-01
2.22474E-01
3.70760E-01
9.18655E-01
2.26636E-01
3.29039E-01
9.21360E-01
2.30825E-01
2.74459E-01
9.24024E-01
2.35040E-01
3.30487E-01
9.26645E-01
2.39282E-01
3.73308E-01
9.29224E-01
2.43550E-01
3.60407E-01
9.31761E-01
2.47844E-01
3.11890E-01
9.34254E-01
2.52162E-01
3.00493E-01
9.36704E-01
2.56506E-01
3.13999E-01
9.39111E-01
2.60873E-01
3.16939E-01
9.41474E-01
2.65264E-01
3.31496E-01
9.43793E-01
2.69679E-01
3.25088E-01
9.46068E-01
2.74116E-01
3.22234E-01
9.48298E-01
2.78576E-01
3.23048E-01
9.50484E-01
2.83058E-01
3.27303E-01
9.52626E-01
2.87562E-01
3.16598E-01
9.54722E-01
2.92086E-01
2.80756E-01
9.56773E-01
2.96632E-01
2.66119E-01
9.58778E-01
3.01197E-01
3.52332E-01
9.60738E-01
3.05783E-01
3.43115E-01
9.62652E-01
3.10387E-01
2.46533E-01
9.64520E-01
3.15011E-01
2.56773E-01
9.66342E-01
3.19653E-01
3.06577E-01
9.68117E-01
3.24313E-01
2.31074E-01
9.69846E-01
3.28990E-01
2.03002E-01
9.71528E-01
3.33684E-01
2.40590E-01
9.73164E-01
3.38395E-01
2.69062E-01
9.74752E-01
3.43122E-01
2.43105E-01
9.76293E-01
3.47865E-01
2.13206E-01
9.77786E-01
3.52622E-01
2.40072E-01
9.79232E-01
3.57395E-01
2.47512E-01
9.80631E-01
3.62181E-01
2.19676E-01
9.81981E-01
3.66982E-01
2.18038E-01
9.83284E-01
3.71795E-01
2.44119E-01
9.84539E-01
3.76621E-01
3.13688E-01
9.85745E-01
3.81460E-01
3.59384E-01
9.86903E-01
3.86310E-01
3.21384E-01
9.88013E-01
3.91172E-01
3.04113E-01
9.89074E-01
3.96044E-01
3.54374E-01
9.90086E-01
4.00927E-01
3.03313E-01
9.91050E-01
4.05820E-01
2.96076E-01
9.91965E-01
4.10722E-01
3.86077E-01
9.92831E-01
4.15632E-01
3.58536E-01
9.93648E-01
4.20552E-01
2.35890E-01
9.94415E-01
4.25479E-01
2.38427E-01
9.95134E-01
4.30413E-01
3.34253E-01
9.95803E-01
4.35355E-01
3.95280E-01
9.96423E-01
4.40303E-01
3.34717E-01
9.96994E-01
4.45257E-01
2.88456E-01
9.97515E-01
4.50216E-01
3.20298E-01
9.97987E-01
4.55180E-01
3.48090E-01
9.98409E-01
4.60149E-01
3.14361E-01
9.98782E-01
4.65122E-01
3.75453E-01
9.99105E-01
4.70098E-01
3.74839E-01
9.99378E-01
4.75077E-01
3.21395E-01
9.99602E-01
4.80059E-01
3.12370E-01
9.99776E-01
4.85042E-01
3.07838E-01
9.99901E-01
4.90027E-01
2.88046E-01
9.99975E-01
4.95013E-01
2.90143E-01
2.42841E-01
5.00185E-01
2.83719E-01
3.57607E-01
2.93708E-01
3.08565E-01
3.57607E-01
7.06292E-01
3.21762E-01
5.86838E-01
2.71027E-01
3.66510E-01
5.86575E-01
7.29418E-01
2.04726E-01
7.32431E-01
4.42296E-01
2.64667E-01
7.65405E-01
6.38891E-01
2.20015E-01
7.50903E-01
2.78999E-01
3.36175E-01
4.60252E-01
8.33512E-01
2.65217E-01
4.59666E-01
1.66514E-01
[truncated: 249,833+ more rows]

## Sheet: Fig3C
Title="Finite-element data"
Variables="x / m","y / m","Porosity"
Zone n=50496 , e=100336 , f=fepoint, et=triangle
5.15000E-01
5.00000E-01
9.97137E-01
1.00000E+00
5.00000E-01
2.78345E-01
5.14564E-01
5.03590E-01
9.98684E-01
5.13282E-01
5.06971E-01
9.98746E-01
5.11228E-01
5.09947E-01
9.98398E-01
5.08521E-01
5.12345E-01
9.98544E-01
5.05319E-01
5.14025E-01
9.98843E-01
5.01808E-01
5.14891E-01
9.98792E-01
4.98192E-01
5.14891E-01
9.98935E-01
4.94681E-01
5.14025E-01
9.98553E-01
4.91479E-01
5.12345E-01
9.99428E-01
4.88772E-01
5.09947E-01
9.98993E-01
4.86718E-01
5.06971E-01
9.98289E-01
4.85436E-01
5.03590E-01
9.98732E-01
4.85000E-01
5.00000E-01
9.99426E-01
4.85436E-01
4.96410E-01
9.99329E-01
4.86718E-01
4.93029E-01
9.98748E-01
4.88772E-01
4.90053E-01
9.97964E-01
4.91479E-01
4.87655E-01
9.98321E-01
4.94681E-01
4.85975E-01
9.97845E-01
4.98192E-01
4.85109E-01
9.99146E-01
5.01808E-01
4.85109E-01
9.99479E-01
5.05319E-01
4.85975E-01
9.99512E-01
5.08521E-01
4.87655E-01
9.99499E-01
5.11228E-01
4.90053E-01
9.99653E-01
5.13282E-01
4.93029E-01
9.99279E-01
5.14564E-01
4.96410E-01
9.98323E-01
9.99975E-01
5.04987E-01
2.75382E-01
9.99901E-01
5.09973E-01
3.24813E-01
9.99776E-01
5.14958E-01
3.77096E-01
9.99602E-01
5.19941E-01
3.54430E-01
9.99378E-01
5.24923E-01
3.12023E-01
9.99105E-01
5.29902E-01
3.04863E-01
9.98782E-01
5.34878E-01
3.34664E-01
9.98409E-01
5.39851E-01
3.06573E-01
9.97987E-01
5.44820E-01
2.33236E-01
9.97515E-01
5.49784E-01
2.52574E-01
9.96994E-01
5.54743E-01
2.66767E-01
9.96423E-01
5.59697E-01
2.96907E-01
9.95803E-01
5.64645E-01
3.63947E-01
9.95134E-01
5.69587E-01
4.07757E-01
9.94415E-01
5.74521E-01
4.02425E-01
9.93648E-01
5.79448E-01
3.22950E-01
9.92831E-01
5.84368E-01
2.29856E-01
9.91965E-01
5.89278E-01
1.94257E-01
9.91050E-01
5.94180E-01
2.02421E-01
9.90086E-01
5.99073E-01
2.23937E-01
9.89074E-01
6.03956E-01
2.92433E-01
9.88013E-01
6.08828E-01
3.48162E-01
9.86903E-01
6.13690E-01
3.78505E-01
9.85745E-01
6.18540E-01
3.43714E-01
9.84539E-01
6.23379E-01
2.77149E-01
9.83284E-01
6.28205E-01
2.52059E-01
9.81981E-01
6.33018E-01
3.08882E-01
9.80631E-01
6.37819E-01
3.35973E-01
9.79232E-01
6.42605E-01
3.02369E-01
9.77786E-01
6.47378E-01
2.80136E-01
9.76293E-01
6.52135E-01
2.99897E-01
9.74752E-01
6.56878E-01
3.19727E-01
9.73164E-01
6.61605E-01
3.70764E-01
9.71528E-01
6.66316E-01
4.00301E-01
9.69846E-01
6.71010E-01
3.91242E-01
9.68117E-01
6.75687E-01
3.58823E-01
9.66342E-01
6.80347E-01
3.48098E-01
9.64520E-01
6.84989E-01
3.66723E-01
9.62652E-01
6.89613E-01
3.32876E-01
9.60738E-01
6.94217E-01
2.34284E-01
9.58778E-01
6.98803E-01
1.90775E-01
9.56773E-01
7.03368E-01
1.99850E-01
9.54722E-01
7.07914E-01
2.38280E-01
9.52626E-01
7.12438E-01
2.80325E-01
9.50484E-01
7.16942E-01
3.24835E-01
9.48298E-01
7.21424E-01
3.60792E-01
9.46068E-01
7.25884E-01
3.62045E-01
9.43793E-01
7.30321E-01
3.28877E-01
9.41474E-01
7.34736E-01
3.02395E-01
9.39111E-01
7.39127E-01
2.54352E-01
9.36704E-01
7.43494E-01
2.92051E-01
9.34254E-01
7.47838E-01
3.29629E-01
9.31761E-01
7.52156E-01
3.76754E-01
9.29224E-01
7.56450E-01
3.99854E-01
9.26645E-01
7.60718E-01
3.62626E-01
9.24024E-01
7.64960E-01
3.02855E-01
9.21360E-01
7.69175E-01
2.75136E-01
9.18655E-01
7.73364E-01
3.10210E-01
9.15908E-01
7.77526E-01
3.31409E-01
9.13119E-01
7.81660E-01
3.11155E-01
9.10290E-01
7.85766E-01
2.89138E-01
9.07419E-01
7.89844E-01
2.75604E-01
9.04508E-01
7.93893E-01
2.16779E-01
9.01557E-01
7.97912E-01
1.82097E-01
8.98566E-01
8.01902E-01
1.73676E-01
8.95536E-01
8.05862E-01
1.83604E-01
8.92465E-01
8.09792E-01
1.98371E-01
8.89356E-01
8.13690E-01
2.13053E-01
8.86208E-01
8.17558E-01
2.33104E-01
8.83022E-01
8.21394E-01
2.53113E-01
8.79798E-01
8.25198E-01
2.87827E-01
8.76536E-01
8.28969E-01
3.41103E-01
8.73236E-01
8.32708E-01
3.78097E-01
8.69899E-01
8.36414E-01
3.91295E-01
8.66526E-01
8.40086E-01
3.85000E-01
8.63116E-01
8.43725E-01
3.84471E-01
8.59670E-01
8.47329E-01
3.77834E-01
8.56188E-01
8.50899E-01
3.80255E-01
8.52671E-01
8.54434E-01
3.64760E-01
8.49118E-01
8.57933E-01
3.51427E-01
8.45531E-01
8.61397E-01
3.29752E-01
8.41910E-01
8.64825E-01
3.02826E-01
8.38254E-01
8.68217E-01
2.74474E-01
8.34565E-01
8.71572E-01
2.49975E-01
8.30843E-01
8.74891E-01
2.53980E-01
8.27088E-01
8.78172E-01
2.57546E-01
8.23300E-01
8.81415E-01
2.64710E-01
8.19480E-01
8.84620E-01
2.75796E-01
8.15628E-01
8.87787E-01
2.96789E-01
8.11745E-01
8.90916E-01
3.11632E-01
8.07831E-01
8.94005E-01
3.22465E-01
8.03886E-01
8.97056E-01
3.35358E-01
7.99911E-01
9.00067E-01
3.46214E-01
7.95906E-01
9.03038E-01
3.27783E-01
7.91872E-01
9.05969E-01
2.95561E-01
7.87809E-01
9.08860E-01
2.77545E-01
7.83717E-01
9.11710E-01
2.72152E-01
7.79596E-01
9.14519E-01
2.61196E-01
7.75448E-01
9.17287E-01
3.05595E-01
7.71273E-01
9.20013E-01
3.76767E-01
7.67071E-01
9.22698E-01
3.88603E-01
7.62842E-01
9.25340E-01
2.73661E-01
7.58587E-01
9.27940E-01
2.15623E-01
7.54306E-01
9.30498E-01
2.72213E-01
7.50000E-01
9.33013E-01
3.78594E-01
7.45669E-01
9.35484E-01
3.69850E-01
7.41314E-01
9.37913E-01
2.83271E-01
7.36934E-01
9.40298E-01
2.50130E-01
7.32531E-01
9.42639E-01
2.81160E-01
7.28105E-01
9.44936E-01
2.88577E-01
7.23657E-01
9.47189E-01
2.42165E-01
7.19186E-01
9.49397E-01
1.90632E-01
7.14693E-01
9.51561E-01
1.87354E-01
7.10179E-01
9.53679E-01
2.16880E-01
7.05644E-01
9.55753E-01
2.44370E-01
7.01088E-01
9.57781E-01
2.70460E-01
6.96513E-01
9.59764E-01
2.80784E-01
6.91917E-01
9.61701E-01
2.41577E-01
6.87303E-01
9.63592E-01
2.37563E-01
6.82671E-01
9.65437E-01
2.84112E-01
6.78020E-01
9.67236E-01
3.32884E-01
6.73351E-01
9.68988E-01
3.34923E-01
6.68665E-01
9.70693E-01
3.26721E-01
6.63962E-01
9.72352E-01
3.39836E-01
6.59243E-01
9.73964E-01
3.57753E-01
6.54508E-01
9.75528E-01
3.69167E-01
6.49758E-01
9.77046E-01
3.70575E-01
6.44993E-01
9.78515E-01
3.66188E-01
6.40214E-01
9.79938E-01
3.61505E-01
6.35420E-01
9.81312E-01
3.29935E-01
6.30613E-01
9.82639E-01
2.64855E-01
6.25793E-01
9.83917E-01
2.18343E-01
6.20961E-01
9.85148E-01
2.28049E-01
6.16116E-01
9.86330E-01
2.37893E-01
6.11260E-01
9.87464E-01
2.31511E-01
6.06393E-01
9.88549E-01
2.64011E-01
6.01516E-01
9.89586E-01
3.50823E-01
5.96628E-01
9.90574E-01
3.91480E-01
5.91731E-01
9.91513E-01
2.79034E-01
5.86824E-01
9.92404E-01
1.96253E-01
5.81909E-01
9.93245E-01
2.28465E-01
5.76986E-01
9.94038E-01
3.51893E-01
5.72055E-01
9.94781E-01
3.72469E-01
5.67117E-01
9.95475E-01
3.12812E-01
5.62172E-01
9.96120E-01
2.46862E-01
5.57221E-01
9.96715E-01
3.08974E-01
5.52264E-01
9.97261E-01
3.33859E-01
5.47302E-01
9.97757E-01
3.01174E-01
5.42336E-01
9.98204E-01
2.96784E-01
5.37365E-01
9.98602E-01
3.25783E-01
5.32391E-01
9.98950E-01
3.11403E-01
5.27413E-01
9.99248E-01
3.11806E-01
5.22432E-01
9.99497E-01
3.65148E-01
5.17450E-01
9.99695E-01
3.96000E-01
5.12465E-01
9.99845E-01
3.39158E-01
5.07480E-01
9.99944E-01
2.29383E-01
5.02493E-01
9.99994E-01
1.94540E-01
4.97507E-01
9.99994E-01
2.17869E-01
4.92520E-01
9.99944E-01
2.74015E-01
4.87535E-01
9.99845E-01
3.67674E-01
4.82550E-01
9.99695E-01
3.51033E-01
4.77568E-01
9.99497E-01
2.11420E-01
4.72587E-01
9.99248E-01
2.30967E-01
4.67609E-01
9.98950E-01
3.44934E-01
4.62635E-01
9.98602E-01
3.99916E-01
4.57664E-01
9.98204E-01
3.82646E-01
4.52698E-01
9.97757E-01
3.38267E-01
4.47736E-01
9.97261E-01
2.90642E-01
4.42779E-01
9.96715E-01
2.95675E-01
4.37828E-01
9.96120E-01
3.16804E-01
4.32883E-01
9.95475E-01
3.12308E-01
4.27945E-01
9.94781E-01
3.32834E-01
4.23014E-01
9.94038E-01
3.69766E-01
4.18091E-01
9.93245E-01
3.05695E-01
4.13176E-01
9.92404E-01
2.22705E-01
4.08269E-01
9.91513E-01
2.83616E-01
4.03372E-01
9.90574E-01
3.55583E-01
3.98484E-01
9.89586E-01
2.81964E-01
3.93607E-01
9.88549E-01
3.04797E-01
3.88740E-01
9.87464E-01
3.58078E-01
3.83884E-01
9.86330E-01
2.90949E-01
3.79039E-01
9.85148E-01
2.50289E-01
3.74207E-01
9.83917E-01
2.75818E-01
3.69387E-01
9.82639E-01
3.48376E-01
3.64580E-01
9.81312E-01
4.07373E-01
3.59786E-01
9.79938E-01
3.01119E-01
3.55007E-01
9.78515E-01
2.01097E-01
3.50242E-01
9.77046E-01
2.39932E-01
3.45492E-01
9.75528E-01
2.56528E-01
3.40757E-01
9.73964E-01
2.40715E-01
3.36038E-01
9.72352E-01
2.21296E-01
3.31335E-01
9.70693E-01
2.10720E-01
3.26649E-01
9.68988E-01
2.28300E-01
3.21980E-01
9.67236E-01
2.43878E-01
3.17329E-01
9.65437E-01
2.54496E-01
3.12697E-01
9.63592E-01
3.05214E-01
3.08083E-01
9.61701E-01
3.17356E-01
3.03487E-01
9.59764E-01
2.80732E-01
2.98912E-01
9.57781E-01
2.44574E-01
2.94356E-01
9.55753E-01
2.34113E-01
2.89821E-01
9.53679E-01
2.55848E-01
2.85307E-01
9.51561E-01
2.19175E-01
2.80814E-01
9.49397E-01
2.44949E-01
2.76343E-01
9.47189E-01
3.35595E-01
2.71895E-01
9.44936E-01
2.83819E-01
2.67469E-01
9.42639E-01
2.75219E-01
2.63066E-01
9.40298E-01
3.70118E-01
2.58686E-01
9.37913E-01
3.72971E-01
2.54331E-01
9.35484E-01
3.71985E-01
2.50000E-01
9.33013E-01
3.86613E-01
2.45694E-01
9.30498E-01
3.94634E-01
2.41413E-01
9.27940E-01
3.27997E-01
2.37158E-01
9.25340E-01
2.07595E-01
2.32929E-01
9.22698E-01
2.40207E-01
2.28727E-01
9.20013E-01
3.34434E-01
2.24552E-01
9.17287E-01
4.07823E-01
2.20404E-01
9.14519E-01
4.07187E-01
2.16283E-01
9.11710E-01
2.92501E-01
2.12191E-01
9.08860E-01
2.25833E-01
2.08128E-01
9.05969E-01
2.79636E-01
2.04094E-01
9.03038E-01
3.32765E-01
2.00089E-01
9.00067E-01
3.37046E-01
1.96114E-01
8.97056E-01
3.67577E-01
1.92169E-01
8.94005E-01
3.90406E-01
1.88255E-01
8.90916E-01
3.65172E-01
1.84372E-01
8.87787E-01
2.90374E-01
1.80520E-01
8.84620E-01
2.36021E-01
1.76700E-01
8.81415E-01
2.61612E-01
1.72912E-01
8.78172E-01
3.03285E-01
1.69157E-01
8.74891E-01
3.04747E-01
1.65435E-01
8.71572E-01
3.32228E-01
1.61746E-01
8.68217E-01
3.74976E-01
1.58090E-01
8.64825E-01
2.83693E-01
1.54469E-01
8.61397E-01
2.80633E-01
1.50882E-01
8.57933E-01
2.96565E-01
1.47329E-01
8.54434E-01
2.57783E-01
1.43812E-01
8.50899E-01
3.35100E-01
1.40330E-01
8.47329E-01
3.82156E-01
1.36884E-01
8.43725E-01
3.29614E-01
1.33474E-01
8.40086E-01
3.66196E-01
1.30101E-01
8.36414E-01
3.31915E-01
1.26764E-01
8.32708E-01
2.48519E-01
1.23464E-01
8.28969E-01
2.20392E-01
1.20202E-01
8.25198E-01
2.56478E-01
1.16978E-01
8.21394E-01
2.91528E-01
1.13792E-01
8.17558E-01
2.72190E-01
1.10644E-01
8.13690E-01
2.41737E-01
1.07535E-01
8.09792E-01
2.50019E-01
1.04464E-01
8.05862E-01
3.35419E-01
1.01434E-01
8.01902E-01
3.42201E-01
9.84430E-02
7.97912E-01
2.84321E-01
9.54920E-02
7.93893E-01
2.70484E-01
9.25810E-02
7.89844E-01
3.33020E-01
8.97100E-02
7.85766E-01
3.97736E-01
8.68810E-02
7.81660E-01
4.15407E-01
8.40920E-02
7.77526E-01
4.04374E-01
8.13450E-02
7.73364E-01
3.90332E-01
7.86400E-02
7.69175E-01
3.96873E-01
7.59760E-02
7.64960E-01
4.05364E-01
7.33550E-02
7.60718E-01
4.16853E-01
7.07760E-02
7.56450E-01
3.85462E-01
6.82390E-02
7.52156E-01
3.03198E-01
6.57460E-02
7.47838E-01
2.71714E-01
6.32960E-02
7.43494E-01
3.37899E-01
6.08890E-02
7.39127E-01
3.71223E-01
5.85260E-02
7.34736E-01
3.04098E-01
5.62070E-02
7.30321E-01
1.97420E-01
5.39320E-02
7.25884E-01
1.89547E-01
5.17020E-02
7.21424E-01
2.60228E-01
4.95160E-02
7.16942E-01
3.50952E-01
4.73740E-02
7.12438E-01
2.84738E-01
4.52780E-02
7.07914E-01
2.90300E-01
4.32270E-02
7.03368E-01
3.24485E-01
4.12220E-02
6.98803E-01
2.34309E-01
3.92620E-02
6.94217E-01
2.40129E-01
3.73480E-02
6.89613E-01
3.33095E-01
3.54800E-02
6.84989E-01
3.48686E-01
3.36580E-02
6.80347E-01
2.83188E-01
3.18830E-02
6.75687E-01
2.26932E-01
3.01540E-02
6.71010E-01
2.89483E-01
2.84720E-02
6.66316E-01
3.75766E-01
2.68360E-02
6.61605E-01
2.88471E-01
2.52480E-02
6.56878E-01
2.58705E-01
2.37070E-02
6.52135E-01
3.37076E-01
2.22140E-02
6.47378E-01
3.59644E-01
2.07680E-02
6.42605E-01
3.30045E-01
1.93690E-02
6.37819E-01
2.90775E-01
1.80190E-02
6.33018E-01
2.97573E-01
1.67160E-02
6.28205E-01
3.07347E-01
1.54610E-02
6.23379E-01
2.76362E-01
1.42550E-02
6.18540E-01
2.70463E-01
1.30970E-02
6.13690E-01
2.83685E-01
1.19870E-02
6.08828E-01
2.58096E-01
1.09260E-02
6.03956E-01
2.21337E-01
9.91400E-03
5.99073E-01
2.59770E-01
8.95000E-03
5.94180E-01
3.20583E-01
8.03500E-03
5.89278E-01
3.81316E-01
7.16900E-03
5.84368E-01
3.69616E-01
6.35200E-03
5.79448E-01
3.01339E-01
5.58500E-03
5.74521E-01
2.82746E-01
4.86600E-03
5.69587E-01
3.16079E-01
4.19700E-03
5.64645E-01
3.02735E-01
3.57700E-03
5.59697E-01
3.16135E-01
3.00600E-03
5.54743E-01
3.35210E-01
2.48500E-03
5.49784E-01
2.77305E-01
2.01300E-03
5.44820E-01
2.08262E-01
1.59100E-03
5.39851E-01
1.82079E-01
1.21800E-03
5.34878E-01
2.06443E-01
8.95000E-04
5.29902E-01
3.01651E-01
6.22000E-04
5.24923E-01
3.72849E-01
3.98000E-04
5.19941E-01
3.01428E-01
2.24000E-04
5.14958E-01
2.04943E-01
9.90000E-05
5.09973E-01
2.03451E-01
2.50000E-05
5.04987E-01
2.30787E-01
0.00000E+00
5.00000E-01
2.56062E-01
2.50000E-05
4.95013E-01
2.83755E-01
9.90000E-05
4.90027E-01
3.07846E-01
2.24000E-04
4.85042E-01
3.53540E-01
3.98000E-04
4.80059E-01
3.93786E-01
6.22000E-04
4.75077E-01
4.12591E-01
8.95000E-04
4.70098E-01
3.75165E-01
1.21800E-03
4.65122E-01
3.22170E-01
1.59100E-03
4.60149E-01
3.23252E-01
2.01300E-03
4.55180E-01
3.44151E-01
2.48500E-03
4.50216E-01
3.81982E-01
3.00600E-03
4.45257E-01
4.04351E-01
3.57700E-03
4.40303E-01
3.62802E-01
4.19700E-03
4.35355E-01
3.20639E-01
4.86600E-03
4.30413E-01
2.77005E-01
5.58500E-03
4.25479E-01
2.28649E-01
6.35200E-03
4.20552E-01
2.43921E-01
7.16900E-03
4.15632E-01
2.83568E-01
8.03500E-03
4.10722E-01
2.54978E-01
8.95000E-03
4.05820E-01
1.99725E-01
9.91400E-03
4.00927E-01
2.04547E-01
1.09260E-02
3.96044E-01
2.78804E-01
1.19870E-02
3.91172E-01
3.61111E-01
1.30970E-02
3.86310E-01
3.53321E-01
1.42550E-02
3.81460E-01
2.87673E-01
1.54610E-02
3.76621E-01
2.08914E-01
1.67160E-02
3.71795E-01
1.99736E-01
1.80190E-02
3.66982E-01
2.37224E-01
1.93690E-02
3.62181E-01
2.63352E-01
2.07680E-02
3.57395E-01
2.89028E-01
2.22140E-02
3.52622E-01
3.18310E-01
2.37070E-02
3.47865E-01
2.80082E-01
2.52480E-02
3.43122E-01
2.40233E-01
2.68360E-02
3.38395E-01
2.82917E-01
2.84720E-02
3.33684E-01
3.61360E-01
3.01540E-02
3.28990E-01
3.90116E-01
3.18830E-02
3.24313E-01
3.96906E-01
3.36580E-02
3.19653E-01
3.77496E-01
3.54800E-02
3.15011E-01
3.30285E-01
3.73480E-02
3.10387E-01
2.70674E-01
3.92620E-02
3.05783E-01
2.16415E-01
4.12220E-02
3.01197E-01
2.02992E-01
4.32270E-02
2.96632E-01
2.04870E-01
4.52780E-02
2.92086E-01
2.55923E-01
4.73740E-02
2.87562E-01
2.98051E-01
4.95160E-02
2.83058E-01
3.51655E-01
5.17020E-02
2.78576E-01
3.74771E-01
5.39320E-02
2.74116E-01
3.65811E-01
5.62070E-02
2.69679E-01
3.67248E-01
5.85260E-02
2.65264E-01
3.71424E-01
6.08890E-02
2.60873E-01
3.69073E-01
6.32960E-02
2.56506E-01
3.39661E-01
6.57460E-02
2.52162E-01
3.12597E-01
6.82390E-02
2.47844E-01
3.03819E-01
7.07760E-02
2.43550E-01
3.04552E-01
7.33550E-02
2.39282E-01
3.17803E-01
7.59760E-02
2.35040E-01
3.55920E-01
7.86400E-02
2.30825E-01
3.49276E-01
8.13450E-02
2.26636E-01
3.18556E-01
8.40920E-02
2.22474E-01
3.02079E-01
8.68810E-02
2.18340E-01
2.94082E-01
8.97100E-02
2.14234E-01
2.86768E-01
9.25810E-02
2.10156E-01
2.50094E-01
9.54920E-02
2.06107E-01
2.37428E-01
9.84430E-02
2.02088E-01
2.36890E-01
1.01434E-01
1.98098E-01
2.50084E-01
1.04464E-01
1.94138E-01
2.74862E-01
1.07535E-01
1.90208E-01
3.07084E-01
1.10644E-01
1.86310E-01
3.51891E-01
1.13792E-01
1.82442E-01
3.86566E-01
1.16978E-01
1.78606E-01
3.79148E-01
1.20202E-01
1.74802E-01
3.26388E-01
1.23464E-01
1.71031E-01
2.77409E-01
1.26764E-01
1.67292E-01
2.93039E-01
1.30101E-01
1.63586E-01
3.22658E-01
1.33474E-01
1.59914E-01
3.31126E-01
1.36884E-01
1.56275E-01
2.92363E-01
1.40330E-01
1.52671E-01
2.56782E-01
1.43812E-01
1.49101E-01
2.68052E-01
1.47329E-01
1.45566E-01
2.55232E-01
1.50882E-01
1.42067E-01
2.46616E-01
1.54469E-01
1.38603E-01
2.52098E-01
1.58090E-01
1.35175E-01
2.66624E-01
1.61746E-01
1.31783E-01
2.52856E-01
1.65435E-01
1.28428E-01
2.07117E-01
1.69157E-01
1.25109E-01
1.92337E-01
1.72912E-01
1.21828E-01
1.84754E-01
1.76700E-01
1.18585E-01
2.11436E-01
1.80520E-01
1.15380E-01
2.79863E-01
1.84372E-01
1.12213E-01
3.17821E-01
1.88255E-01
1.09084E-01
3.25738E-01
1.92169E-01
1.05995E-01
2.99833E-01
1.96114E-01
1.02944E-01
2.63390E-01
2.00089E-01
9.99330E-02
2.36888E-01
2.04094E-01
9.69620E-02
2.40218E-01
2.08128E-01
9.40310E-02
2.62762E-01
2.12191E-01
9.11400E-02
2.98906E-01
2.16283E-01
8.82900E-02
3.44869E-01
2.20404E-01
8.54810E-02
3.85526E-01
2.24552E-01
8.27130E-02
4.02909E-01
2.28727E-01
7.99870E-02
4.11462E-01
2.32929E-01
7.73020E-02
4.09276E-01
2.37158E-01
7.46600E-02
3.83121E-01
2.41413E-01
7.20600E-02
3.60136E-01
2.45694E-01
6.95020E-02
3.52672E-01
2.50000E-01
6.69870E-02
3.36542E-01
2.54331E-01
6.45160E-02
3.07288E-01
2.58686E-01
6.20870E-02
2.80759E-01
2.63066E-01
5.97020E-02
2.62093E-01
2.67469E-01
5.73610E-02
2.65710E-01
2.71895E-01
5.50640E-02
2.96236E-01
2.76343E-01
5.28110E-02
2.60601E-01
2.80814E-01
5.06030E-02
2.53088E-01
2.85307E-01
4.84390E-02
2.74758E-01
2.89821E-01
4.63210E-02
2.98433E-01
2.94356E-01
4.42470E-02
3.70133E-01
2.98912E-01
4.22190E-02
3.84840E-01
3.03487E-01
4.02360E-02
3.89235E-01
3.08083E-01
3.82990E-02
4.02418E-01
3.12697E-01
3.64080E-02
3.74426E-01
3.17329E-01
3.45630E-02
3.25676E-01
3.21980E-01
3.27640E-02
2.68774E-01
3.26649E-01
3.10120E-02
2.74536E-01
3.31335E-01
2.93070E-02
2.98091E-01
3.36038E-01
2.76480E-02
3.01050E-01
3.40757E-01
2.60360E-02
2.82901E-01
3.45492E-01
2.44720E-02
2.67439E-01
3.50242E-01
2.29540E-02
2.87433E-01
3.55007E-01
2.14850E-02
2.85311E-01
3.59786E-01
2.00620E-02
2.23443E-01
3.64580E-01
1.86880E-02
2.05991E-01
3.69387E-01
1.73610E-02
3.06699E-01
3.74207E-01
1.60830E-02
3.64727E-01
3.79039E-01
1.48520E-02
3.17908E-01
3.83884E-01
1.36700E-02
2.68522E-01
3.88740E-01
1.25360E-02
3.18240E-01
3.93607E-01
1.14510E-02
3.45292E-01
3.98484E-01
1.04140E-02
3.00300E-01
4.03372E-01
9.42600E-03
2.45052E-01
4.08269E-01
8.48700E-03
2.80528E-01
4.13176E-01
7.59600E-03
3.56757E-01
4.18091E-01
6.75500E-03
3.26744E-01
4.23014E-01
5.96200E-03
2.81107E-01
4.27945E-01
5.21900E-03
2.96556E-01
4.32883E-01
4.52500E-03
3.28601E-01
4.37828E-01
3.88000E-03
3.37064E-01
4.42779E-01
3.28500E-03
3.71365E-01
4.47736E-01
2.73900E-03
3.79815E-01
4.52698E-01
2.24300E-03
3.35220E-01
4.57664E-01
1.79600E-03
2.80824E-01
4.62635E-01
1.39800E-03
2.64391E-01
4.67609E-01
1.05000E-03
3.08867E-01
4.72587E-01
7.52000E-04
3.76126E-01
4.77568E-01
5.03000E-04
3.71737E-01
4.82550E-01
3.05000E-04
3.28243E-01
4.87535E-01
1.55000E-04
3.48801E-01
4.92520E-01
5.60000E-05
3.62586E-01
4.97507E-01
6.00000E-06
3.42509E-01
5.02493E-01
6.00000E-06
3.17199E-01
5.07480E-01
5.60000E-05
3.09200E-01
5.12465E-01
1.55000E-04
3.07896E-01
5.17450E-01
3.05000E-04
3.56713E-01
5.22432E-01
5.03000E-04
4.04675E-01
5.27413E-01
7.52000E-04
3.82265E-01
5.32391E-01
1.05000E-03
3.40958E-01
5.37365E-01
1.39800E-03
2.78880E-01
5.42336E-01
1.79600E-03
2.20891E-01
5.47302E-01
2.24300E-03
2.20161E-01
5.52264E-01
2.73900E-03
2.72714E-01
5.57221E-01
3.28500E-03
2.92772E-01
5.62172E-01
3.88000E-03
2.93092E-01
5.67117E-01
4.52500E-03
3.19313E-01
5.72055E-01
5.21900E-03
3.63396E-01
5.76986E-01
5.96200E-03
3.80500E-01
5.81909E-01
6.75500E-03
3.32197E-01
5.86824E-01
7.59600E-03
2.94988E-01
5.91731E-01
8.48700E-03
3.22073E-01
5.96628E-01
9.42600E-03
3.36414E-01
6.01516E-01
1.04140E-02
3.26429E-01
6.06393E-01
1.14510E-02
3.15315E-01
6.11260E-01
1.25360E-02
2.85071E-01
6.16116E-01
1.36700E-02
3.11877E-01
6.20961E-01
1.48520E-02
3.45300E-01
6.25793E-01
1.60830E-02
2.40435E-01
6.30613E-01
1.73610E-02
2.08926E-01
6.35420E-01
1.86880E-02
2.77446E-01
6.40214E-01
2.00620E-02
3.25680E-01
6.44993E-01
2.14850E-02
3.60422E-01
6.49758E-01
2.29540E-02
3.68785E-01
6.54508E-01
2.44720E-02
3.22607E-01
6.59243E-01
2.60360E-02
2.82692E-01
6.63962E-01
2.76480E-02
2.07479E-01
6.68665E-01
2.93070E-02
2.00443E-01
6.73351E-01
3.10120E-02
2.70465E-01
6.78020E-01
3.27640E-02
3.05159E-01
6.82671E-01
3.45630E-02
2.99057E-01
6.87303E-01
3.64080E-02
2.48354E-01
6.91917E-01
3.82990E-02
1.94785E-01
6.96513E-01
4.02360E-02
2.19156E-01
7.01088E-01
4.22190E-02
3.07522E-01
7.05644E-01
4.42470E-02
3.05488E-01
7.10179E-01
4.63210E-02
2.55819E-01
7.14693E-01
4.84390E-02
2.42554E-01
7.19186E-01
5.06030E-02
2.56908E-01
7.23657E-01
5.28110E-02
2.78481E-01
7.28105E-01
5.50640E-02
3.47124E-01
7.32531E-01
5.73610E-02
3.64189E-01
7.36934E-01
5.97020E-02
3.56218E-01
7.41314E-01
6.20870E-02
3.85920E-01
7.45669E-01
6.45160E-02
3.99183E-01
7.50000E-01
6.69870E-02
3.66377E-01
7.54306E-01
6.95020E-02
2.69562E-01
7.58587E-01
7.20600E-02
2.92719E-01
7.62842E-01
7.46600E-02
3.87898E-01
7.67071E-01
7.73020E-02
3.15981E-01
7.71273E-01
7.99870E-02
3.07866E-01
7.75448E-01
8.27130E-02
3.94521E-01
7.79596E-01
8.54810E-02
3.16879E-01
7.83717E-01
8.82900E-02
3.16034E-01
7.87809E-01
9.11400E-02
3.84829E-01
7.91872E-01
9.40310E-02
3.82001E-01
7.95906E-01
9.69620E-02
3.64194E-01
7.99911E-01
9.99330E-02
3.49936E-01
8.03886E-01
1.02944E-01
2.96537E-01
8.07831E-01
1.05995E-01
2.22513E-01
8.11745E-01
1.09084E-01
2.12232E-01
8.15628E-01
1.12213E-01
2.41150E-01
8.19480E-01
1.15380E-01
2.29913E-01
8.23300E-01
1.18585E-01
2.56381E-01
8.27088E-01
1.21828E-01
2.91067E-01
8.30843E-01
1.25109E-01
2.75645E-01
8.34565E-01
1.28428E-01
3.17748E-01
8.38254E-01
1.31783E-01
3.86450E-01
8.41910E-01
1.35175E-01
2.82308E-01
8.45531E-01
1.38603E-01
2.56904E-01
8.49118E-01
1.42067E-01
2.80716E-01
8.52671E-01
1.45566E-01
2.57531E-01
8.56188E-01
1.49101E-01
2.84324E-01
8.59670E-01
1.52671E-01
3.07900E-01
8.63116E-01
1.56275E-01
2.50644E-01
8.66526E-01
1.59914E-01
1.86982E-01
8.69899E-01
1.63586E-01
1.78223E-01
8.73236E-01
1.67292E-01
2.28999E-01
8.76536E-01
1.71031E-01
3.08683E-01
8.79798E-01
1.74802E-01
3.31746E-01
8.83022E-01
1.78606E-01
2.73876E-01
8.86208E-01
1.82442E-01
2.36102E-01
8.89356E-01
1.86310E-01
2.80324E-01
8.92465E-01
1.90208E-01
3.38059E-01
8.95536E-01
1.94138E-01
3.42427E-01
8.98566E-01
1.98098E-01
3.57021E-01
9.01557E-01
2.02088E-01
3.36708E-01
9.04508E-01
2.06107E-01
2.94639E-01
9.07419E-01
2.10156E-01
3.27865E-01
9.10290E-01
2.14234E-01
3.79536E-01
9.13119E-01
2.18340E-01
3.87880E-01
9.15908E-01
2.22474E-01
3.70760E-01
9.18655E-01
2.26636E-01
3.29039E-01
9.21360E-01
2.30825E-01
2.74459E-01
9.24024E-01
2.35040E-01
3.30487E-01
9.26645E-01
2.39282E-01
3.73308E-01
9.29224E-01
2.43550E-01
3.60407E-01
9.31761E-01
2.47844E-01
3.11890E-01
9.34254E-01
2.52162E-01
3.00493E-01
9.36704E-01
2.56506E-01
3.13999E-01
9.39111E-01
2.60873E-01
3.16939E-01
9.41474E-01
2.65264E-01
3.31496E-01
9.43793E-01
2.69679E-01
3.25088E-01
9.46068E-01
2.74116E-01
3.22234E-01
9.48298E-01
2.78576E-01
3.23048E-01
9.50484E-01
2.83058E-01
3.27303E-01
9.52626E-01
2.87562E-01
3.16598E-01
9.54722E-01
2.92086E-01
2.80756E-01
9.56773E-01
2.96632E-01
2.66119E-01
9.58778E-01
3.01197E-01
3.52334E-01
9.60738E-01
3.05783E-01
3.43119E-01
9.62652E-01
3.10387E-01
2.46536E-01
9.64520E-01
3.15011E-01
2.56774E-01
9.66342E-01
3.19653E-01
3.06578E-01
9.68117E-01
3.24313E-01
2.31074E-01
9.69846E-01
3.28990E-01
2.03002E-01
9.71528E-01
3.33684E-01
2.40590E-01
9.73164E-01
3.38395E-01
2.69062E-01
9.74752E-01
3.43122E-01
2.43105E-01
9.76293E-01
3.47865E-01
2.13206E-01
9.77786E-01
3.52622E-01
2.40072E-01
9.79232E-01
3.57395E-01
2.47512E-01
9.80631E-01
3.62181E-01
2.19676E-01
9.81981E-01
3.66982E-01
2.18038E-01
9.83284E-01
3.71795E-01
2.44119E-01
9.84539E-01
3.76621E-01
3.13688E-01
9.85745E-01
3.81460E-01
3.59384E-01
9.86903E-01
3.86310E-01
3.21385E-01
9.88013E-01
3.91172E-01
3.04145E-01
9.89074E-01
3.96044E-01
3.55224E-01
9.90086E-01
4.00927E-01
3.04628E-01
9.91050E-01
4.05820E-01
3.30259E-01
9.91965E-01
4.10722E-01
5.48145E-01
9.92831E-01
4.15632E-01
4.08098E-01
9.93648E-01
4.20552E-01
2.82424E-01
9.94415E-01
4.25479E-01
4.82329E-01
9.95134E-01
4.30413E-01
7.11321E-01
9.95803E-01
4.35355E-01
8.69672E-01
9.96423E-01
4.40303E-01
8.62432E-01
9.96994E-01
4.45257E-01
8.32761E-01
9.97515E-01
4.50216E-01
7.34316E-01
9.97987E-01
4.55180E-01
3.63285E-01
9.98409E-01
4.60149E-01
3.16225E-01
9.98782E-01
4.65122E-01
3.75474E-01
9.99105E-01
4.70098E-01
3.74841E-01
9.99378E-01
4.75077E-01
3.21395E-01
9.99602E-01
4.80059E-01
3.12371E-01
9.99776E-01
4.85042E-01
3.07838E-01
9.99901E-01
4.90027E-01
2.88046E-01
9.99975E-01
4.95013E-01
2.90143E-01
2.42841E-01
5.00185E-01
2.83719E-01
3.57607E-01
2.93708E-01
3.10908E-01
3.57607E-01
7.06292E-01
3.21762E-01
5.86838E-01
2.71027E-01
3.68163E-01
5.86575E-01
7.29418E-01
2.04888E-01
7.32431E-01
4.42296E-01
2.64665E-01
7.65405E-01
6.38891E-01
2.20015E-01
7.50903E-01
2.78999E-01
3.36175E-01
4.60252E-01
8.33512E-01
2.58564E-01
4.59666E-01
1.66514E-01
[truncated: 249,833+ more rows]
