# Supplementary material for: Simulation study on matrix acidification of heterogeneous reservoirs based on seepage-acid etching coupled discrete virtual internal bond
Source: PLoS One. 2026 Jul 31;21(7):e0352115. doi: 10.1371/journal.pone.0352115 (PMC13426975; doi:10.1371/journal.pone.0352115)
Supplement: S2 File — (XLSX) [file pone.0352115.s002.xlsx]

## Sheet: Fig.4
Injection rate (m3/s)	PVBT-Panga et al.(2005)	PVBT-The result of HC-DVIB
3.2e-07	27.5	25.5
1e-06	22.5	21.2
1e-05	10	9.6
2e-05	9.2	7.1
0.0001	10.6	8.9
0.00025	14	12.5
0.001	17.5	16.3
