# Supplementary material for: Simulation study on matrix acidification of heterogeneous reservoirs based on seepage-acid etching coupled discrete virtual internal bond
Source: PLoS One. 2026 Jul 31;21(7):e0352115. doi: 10.1371/journal.pone.0352115 (PMC13426975; doi:10.1371/journal.pone.0352115)
Supplement: S3 File — (XLSX) [file pone.0352115.s003.xlsx]

## Sheet: Fig.5
1/Da	PVBT
5e-08	45
5e-07	6.5
5e-06	3.4
5e-05	2.3
0.0005	1.9
0.002	1.7
0.006	1.6
0.06	2.4
0.2	3.8
0.6	6.5
6	28
