# Supplementary material for: Simulation study on matrix acidification of heterogeneous reservoirs based on seepage-acid etching coupled discrete virtual internal bond
Source: PLoS One. 2026 Jul 31;21(7):e0352115. doi: 10.1371/journal.pone.0352115 (PMC13426975; doi:10.1371/journal.pone.0352115)
Supplement: S4 File — (XLSX) [file pone.0352115.s004.xlsx]

## Sheet: Fig6A
Title="Finite-element data"
Variables="x / m","y / m","Porosity"
Zone n=50496 , e=100336 , f=fepoint, et=triangle
5.15000E-01
5.00000E-01
9.95740E-01
1.00000E+00
5.00000E-01
3.42974E-01
5.14564E-01
5.03590E-01
9.96805E-01
5.13282E-01
5.06971E-01
9.97321E-01
5.11228E-01
5.09947E-01
9.97712E-01
5.08521E-01
5.12345E-01
9.97860E-01
5.05319E-01
5.14025E-01
9.98766E-01
5.01808E-01
5.14891E-01
9.99224E-01
4.98192E-01
5.14891E-01
9.99285E-01
4.94681E-01
5.14025E-01
9.98461E-01
4.91479E-01
5.12345E-01
9.97796E-01
4.88772E-01
5.09947E-01
9.98580E-01
4.86718E-01
5.06971E-01
9.99027E-01
4.85436E-01
5.03590E-01
9.98779E-01
4.85000E-01
5.00000E-01
9.98850E-01
4.85436E-01
4.96410E-01
9.98922E-01
4.86718E-01
4.93029E-01
9.99085E-01
4.88772E-01
4.90053E-01
9.99114E-01
4.91479E-01
4.87655E-01
9.99179E-01
4.94681E-01
4.85975E-01
9.99072E-01
4.98192E-01
4.85109E-01
9.98812E-01
5.01808E-01
4.85109E-01
9.97163E-01
5.05319E-01
4.85975E-01
9.97152E-01
5.08521E-01
4.87655E-01
9.97374E-01
5.11228E-01
4.90053E-01
9.97861E-01
5.13282E-01
4.93029E-01
9.97188E-01
5.14564E-01
4.96410E-01
9.96865E-01
9.99975E-01
5.04987E-01
3.30949E-01
9.99901E-01
5.09973E-01
3.23916E-01
9.99776E-01
5.14958E-01
3.15424E-01
9.99602E-01
5.19941E-01
3.07083E-01
9.99378E-01
5.24923E-01
2.99862E-01
9.99105E-01
5.29902E-01
2.92324E-01
9.98782E-01
5.34878E-01
2.84579E-01
9.98409E-01
5.39851E-01
2.76998E-01
9.97987E-01
5.44820E-01
2.78789E-01
9.97515E-01
5.49784E-01
2.84376E-01
9.96994E-01
5.54743E-01
2.87470E-01
9.96423E-01
5.59697E-01
2.91160E-01
9.95803E-01
5.64645E-01
2.94528E-01
9.95134E-01
5.69587E-01
2.96831E-01
9.94415E-01
5.74521E-01
2.99533E-01
9.93648E-01
5.79448E-01
3.03354E-01
9.92831E-01
5.84368E-01
3.08421E-01
9.91965E-01
5.89278E-01
3.15423E-01
9.91050E-01
5.94180E-01
3.20585E-01
9.90086E-01
5.99073E-01
3.16710E-01
9.89074E-01
6.03956E-01
3.08016E-01
9.88013E-01
6.08828E-01
3.03539E-01
9.86903E-01
6.13690E-01
2.91477E-01
9.85745E-01
6.18540E-01
2.84398E-01
9.84539E-01
6.23379E-01
2.78186E-01
9.83284E-01
6.28205E-01
2.68525E-01
9.81981E-01
6.33018E-01
2.56959E-01
9.80631E-01
6.37819E-01
2.49712E-01
9.79232E-01
6.42605E-01
2.44036E-01
9.77786E-01
6.47378E-01
2.34185E-01
9.76293E-01
6.52135E-01
2.31800E-01
9.74752E-01
6.56878E-01
2.44930E-01
9.73164E-01
6.61605E-01
2.58299E-01
9.71528E-01
6.66316E-01
2.70416E-01
9.69846E-01
6.71010E-01
2.86773E-01
9.68117E-01
6.75687E-01
3.07228E-01
9.66342E-01
6.80347E-01
3.27726E-01
9.64520E-01
6.84989E-01
3.44781E-01
9.62652E-01
6.89613E-01
3.63488E-01
9.60738E-01
6.94217E-01
3.82465E-01
9.58778E-01
6.98803E-01
3.95676E-01
9.56773E-01
7.03368E-01
4.10932E-01
9.54722E-01
7.07914E-01
4.23869E-01
9.52626E-01
7.12438E-01
4.23335E-01
9.50484E-01
7.16942E-01
4.11332E-01
9.48298E-01
7.21424E-01
3.96057E-01
9.46068E-01
7.25884E-01
3.78955E-01
9.43793E-01
7.30321E-01
3.65778E-01
9.41474E-01
7.34736E-01
3.54670E-01
9.39111E-01
7.39127E-01
3.39370E-01
9.36704E-01
7.43494E-01
3.20052E-01
9.34254E-01
7.47838E-01
3.05474E-01
9.31761E-01
7.52156E-01
2.96968E-01
9.29224E-01
7.56450E-01
2.99934E-01
9.26645E-01
7.60718E-01
3.03892E-01
9.24024E-01
7.64960E-01
3.06977E-01
9.21360E-01
7.69175E-01
3.10532E-01
9.18655E-01
7.73364E-01
3.13624E-01
9.15908E-01
7.77526E-01
3.09822E-01
9.13119E-01
7.81660E-01
3.01627E-01
9.10290E-01
7.85766E-01
2.94282E-01
9.07419E-01
7.89844E-01
2.88834E-01
9.04508E-01
7.93893E-01
2.80353E-01
9.01557E-01
7.97912E-01
2.65539E-01
8.98566E-01
8.01902E-01
2.52275E-01
8.95536E-01
8.05862E-01
2.38014E-01
8.92465E-01
8.09792E-01
2.23846E-01
8.89356E-01
8.13690E-01
2.12914E-01
8.86208E-01
8.17558E-01
1.99629E-01
8.83022E-01
8.21394E-01
1.84861E-01
8.79798E-01
8.25198E-01
1.71383E-01
8.76536E-01
8.28969E-01
1.60817E-01
8.73236E-01
8.32708E-01
1.65024E-01
8.69899E-01
8.36414E-01
1.86425E-01
8.66526E-01
8.40086E-01
2.13147E-01
8.63116E-01
8.43725E-01
2.32464E-01
8.59670E-01
8.47329E-01
2.52121E-01
8.56188E-01
8.50899E-01
2.83166E-01
8.52671E-01
8.54434E-01
3.12521E-01
8.49118E-01
8.57933E-01
3.33433E-01
8.45531E-01
8.61397E-01
3.58997E-01
8.41910E-01
8.64825E-01
3.85621E-01
8.38254E-01
8.68217E-01
4.08624E-01
8.34565E-01
8.71572E-01
4.30218E-01
8.30843E-01
8.74891E-01
4.39669E-01
8.27088E-01
8.78172E-01
4.40585E-01
8.23300E-01
8.81415E-01
4.40231E-01
8.19480E-01
8.84620E-01
4.36676E-01
8.15628E-01
8.87787E-01
4.35934E-01
8.11745E-01
8.90916E-01
4.34034E-01
8.07831E-01
8.94005E-01
4.32011E-01
8.03886E-01
8.97056E-01
4.31065E-01
7.99911E-01
9.00067E-01
4.29732E-01
7.95906E-01
9.03038E-01
4.26868E-01
7.91872E-01
9.05969E-01
4.26478E-01
7.87809E-01
9.08860E-01
4.29884E-01
7.83717E-01
9.11710E-01
4.34198E-01
7.79596E-01
9.14519E-01
4.37922E-01
7.75448E-01
9.17287E-01
4.41994E-01
7.71273E-01
9.20013E-01
4.41296E-01
7.67071E-01
9.22698E-01
4.38149E-01
7.62842E-01
9.25340E-01
4.35396E-01
7.58587E-01
9.27940E-01
4.30752E-01
7.54306E-01
9.30498E-01
4.27372E-01
7.50000E-01
9.33013E-01
4.19601E-01
7.45669E-01
9.35484E-01
4.02940E-01
7.41314E-01
9.37913E-01
3.86259E-01
7.36934E-01
9.40298E-01
3.66572E-01
7.32531E-01
9.42639E-01
3.48548E-01
7.28105E-01
9.44936E-01
3.31429E-01
7.23657E-01
9.47189E-01
3.11516E-01
7.19186E-01
9.49397E-01
2.91557E-01
7.14693E-01
9.51561E-01
2.73197E-01
7.10179E-01
9.53679E-01
2.55251E-01
7.05644E-01
9.55753E-01
2.54867E-01
7.01088E-01
9.57781E-01
2.60819E-01
6.96513E-01
9.59764E-01
2.66447E-01
6.91917E-01
9.61701E-01
2.71933E-01
6.87303E-01
9.63592E-01
2.75844E-01
6.82671E-01
9.65437E-01
2.76636E-01
6.78020E-01
9.67236E-01
2.77652E-01
6.73351E-01
9.68988E-01
2.80664E-01
6.68665E-01
9.70693E-01
2.84237E-01
6.63962E-01
9.72352E-01
2.89539E-01
6.59243E-01
9.73964E-01
2.95858E-01
6.54508E-01
9.75528E-01
3.00672E-01
6.49758E-01
9.77046E-01
3.02751E-01
6.44993E-01
9.78515E-01
2.96347E-01
6.40214E-01
9.79938E-01
2.87380E-01
6.35420E-01
9.81312E-01
2.78095E-01
6.30613E-01
9.82639E-01
2.68810E-01
6.25793E-01
9.83917E-01
2.61617E-01
6.20961E-01
9.85148E-01
2.65508E-01
6.16116E-01
9.86330E-01
2.72419E-01
6.11260E-01
9.87464E-01
2.79929E-01
6.06393E-01
9.88549E-01
2.86982E-01
6.01516E-01
9.89586E-01
2.93835E-01
5.96628E-01
9.90574E-01
3.00390E-01
5.91731E-01
9.91513E-01
3.03449E-01
5.86824E-01
9.92404E-01
3.04388E-01
5.81909E-01
9.93245E-01
2.99812E-01
5.76986E-01
9.94038E-01
2.88225E-01
5.72055E-01
9.94781E-01
2.76470E-01
5.67117E-01
9.95475E-01
2.66487E-01
5.62172E-01
9.96120E-01
2.55363E-01
5.57221E-01
9.96715E-01
2.40840E-01
5.52264E-01
9.97261E-01
2.30556E-01
5.47302E-01
9.97757E-01
2.20522E-01
5.42336E-01
9.98204E-01
2.14392E-01
5.37365E-01
9.98602E-01
2.20762E-01
5.32391E-01
9.98950E-01
2.30311E-01
5.27413E-01
9.99248E-01
2.41434E-01
5.22432E-01
9.99497E-01
2.51816E-01
5.17450E-01
9.99695E-01
2.62430E-01
5.12465E-01
9.99845E-01
2.74779E-01
5.07480E-01
9.99944E-01
2.85052E-01
5.02493E-01
9.99994E-01
2.94106E-01
4.97507E-01
9.99994E-01
2.96743E-01
4.92520E-01
9.99944E-01
2.88269E-01
4.87535E-01
9.99845E-01
2.77896E-01
4.82550E-01
9.99695E-01
2.68693E-01
4.77568E-01
9.99497E-01
2.57360E-01
4.72587E-01
9.99248E-01
2.48422E-01
4.67609E-01
9.98950E-01
2.39329E-01
4.62635E-01
9.98602E-01
2.30969E-01
4.57664E-01
9.98204E-01
2.31062E-01
4.52698E-01
9.97757E-01
2.35235E-01
4.47736E-01
9.97261E-01
2.40188E-01
4.42779E-01
9.96715E-01
2.44449E-01
4.37828E-01
9.96120E-01
2.48188E-01
4.32883E-01
9.95475E-01
2.52488E-01
4.27945E-01
9.94781E-01
2.57170E-01
4.23014E-01
9.94038E-01
2.60221E-01
4.18091E-01
9.93245E-01
2.60125E-01
4.13176E-01
9.92404E-01
2.56105E-01
4.08269E-01
9.91513E-01
2.48988E-01
4.03372E-01
9.90574E-01
2.40762E-01
3.98484E-01
9.89586E-01
2.33075E-01
3.93607E-01
9.88549E-01
2.25527E-01
3.88740E-01
9.87464E-01
2.27050E-01
3.83884E-01
9.86330E-01
2.40581E-01
3.79039E-01
9.85148E-01
2.53814E-01
3.74207E-01
9.83917E-01
2.69799E-01
3.69387E-01
9.82639E-01
2.89473E-01
3.64580E-01
9.81312E-01
3.07388E-01
3.59786E-01
9.79938E-01
3.25368E-01
3.55007E-01
9.78515E-01
3.30686E-01
3.50242E-01
9.77046E-01
3.10835E-01
3.45492E-01
9.75528E-01
2.86152E-01
3.40757E-01
9.73964E-01
2.68777E-01
3.36038E-01
9.72352E-01
2.50647E-01
3.31335E-01
9.70693E-01
2.34578E-01
3.26649E-01
9.68988E-01
2.45282E-01
3.21980E-01
9.67236E-01
2.45304E-01
3.17329E-01
9.65437E-01
2.35897E-01
3.12697E-01
9.63592E-01
2.27298E-01
3.08083E-01
9.61701E-01
2.18573E-01
3.03487E-01
9.59764E-01
2.15688E-01
2.98912E-01
9.57781E-01
2.22467E-01
2.94356E-01
9.55753E-01
2.30794E-01
2.89821E-01
9.53679E-01
2.41699E-01
2.85307E-01
9.51561E-01
2.51575E-01
2.80814E-01
9.49397E-01
2.60141E-01
2.76343E-01
9.47189E-01
2.66959E-01
2.71895E-01
9.44936E-01
2.74646E-01
2.67469E-01
9.42639E-01
2.87017E-01
2.63066E-01
9.40298E-01
2.88709E-01
2.58686E-01
9.37913E-01
2.90787E-01
2.54331E-01
9.35484E-01
2.93945E-01
2.50000E-01
9.33013E-01
3.00628E-01
2.45694E-01
9.30498E-01
3.09463E-01
2.41413E-01
9.27940E-01
3.20176E-01
2.37158E-01
9.25340E-01
3.27167E-01
2.32929E-01
9.22698E-01
3.30164E-01
2.28727E-01
9.20013E-01
3.33820E-01
2.24552E-01
9.17287E-01
3.35025E-01
2.20404E-01
9.14519E-01
3.29707E-01
2.16283E-01
9.11710E-01
3.22055E-01
2.12191E-01
9.08860E-01
3.19013E-01
2.08128E-01
9.05969E-01
3.19007E-01
2.04094E-01
9.03038E-01
3.25574E-01
2.00089E-01
9.00067E-01
3.34312E-01
1.96114E-01
8.97056E-01
3.42062E-01
1.92169E-01
8.94005E-01
3.50088E-01
1.88255E-01
8.90916E-01
3.42428E-01
1.84372E-01
8.87787E-01
3.23149E-01
1.80520E-01
8.84620E-01
3.00971E-01
1.76700E-01
8.81415E-01
2.78643E-01
1.72912E-01
8.78172E-01
2.58242E-01
1.69157E-01
8.74891E-01
2.38941E-01
1.65435E-01
8.71572E-01
2.37372E-01
1.61746E-01
8.68217E-01
2.54724E-01
1.58090E-01
8.64825E-01
2.77757E-01
1.54469E-01
8.61397E-01
2.96136E-01
1.50882E-01
8.57933E-01
3.13505E-01
1.47329E-01
8.54434E-01
3.28654E-01
1.43812E-01
8.50899E-01
3.26180E-01
1.40330E-01
8.47329E-01
3.16640E-01
1.36884E-01
8.43725E-01
3.06301E-01
1.33474E-01
8.40086E-01
2.94486E-01
1.30101E-01
8.36414E-01
2.83681E-01
1.26764E-01
8.32708E-01
2.79074E-01
1.23464E-01
8.28969E-01
2.68189E-01
1.20202E-01
8.25198E-01
2.50687E-01
1.16978E-01
8.21394E-01
2.35163E-01
1.13792E-01
8.17558E-01
2.18913E-01
1.10644E-01
8.13690E-01
2.01525E-01
1.07535E-01
8.09792E-01
1.92500E-01
1.04464E-01
8.05862E-01
2.19300E-01
1.01434E-01
8.01902E-01
2.64224E-01
9.84430E-02
7.97912E-01
3.14422E-01
9.54920E-02
7.93893E-01
3.56131E-01
9.25810E-02
7.89844E-01
3.85512E-01
8.97100E-02
7.85766E-01
4.00095E-01
8.68810E-02
7.81660E-01
4.00649E-01
8.40920E-02
7.77526E-01
3.98089E-01
8.13450E-02
7.73364E-01
3.86787E-01
7.86400E-02
7.69175E-01
3.58079E-01
7.59760E-02
7.64960E-01
3.31949E-01
7.33550E-02
7.60718E-01
3.07675E-01
7.07760E-02
7.56450E-01
3.09223E-01
6.82390E-02
7.52156E-01
3.22123E-01
6.57460E-02
7.47838E-01
3.21750E-01
6.32960E-02
7.43494E-01
3.14668E-01
6.08890E-02
7.39127E-01
3.08084E-01
5.85260E-02
7.34736E-01
3.03777E-01
5.62070E-02
7.30321E-01
3.15178E-01
5.39320E-02
7.25884E-01
3.42549E-01
5.17020E-02
7.21424E-01
4.48751E-01
4.95160E-02
7.16942E-01
7.58776E-01
4.73740E-02
7.12438E-01
9.10616E-01
4.52780E-02
7.07914E-01
9.26874E-01
4.32270E-02
7.03368E-01
9.10403E-01
4.12220E-02
6.98803E-01
7.59415E-01
3.92620E-02
6.94217E-01
3.65412E-01
3.73480E-02
6.89613E-01
3.48565E-01
3.54800E-02
6.84989E-01
3.11587E-01
3.36580E-02
6.80347E-01
2.85058E-01
3.18830E-02
6.75687E-01
2.60433E-01
3.01540E-02
6.71010E-01
2.40274E-01
2.84720E-02
6.66316E-01
2.26635E-01
2.68360E-02
6.61605E-01
2.29926E-01
2.52480E-02
6.56878E-01
2.34569E-01
2.37070E-02
6.52135E-01
2.40088E-01
2.22140E-02
6.47378E-01
2.45607E-01
2.07680E-02
6.42605E-01
2.47196E-01
1.93690E-02
6.37819E-01
2.44640E-01
1.80190E-02
6.33018E-01
2.43910E-01
1.67160E-02
6.28205E-01
2.43539E-01
1.54610E-02
6.23379E-01
2.35723E-01
1.42550E-02
6.18540E-01
2.20475E-01
1.30970E-02
6.13690E-01
2.04874E-01
1.19870E-02
6.08828E-01
2.06410E-01
1.09260E-02
6.03956E-01
2.28616E-01
9.91400E-03
5.99073E-01
2.48775E-01
8.95000E-03
5.94180E-01
2.68489E-01
8.03500E-03
5.89278E-01
2.92120E-01
7.16900E-03
5.84368E-01
3.10532E-01
6.35200E-03
5.79448E-01
3.12894E-01
5.58500E-03
5.74521E-01
3.11903E-01
4.86600E-03
5.69587E-01
3.12753E-01
4.19700E-03
5.64645E-01
3.13577E-01
3.57700E-03
5.59697E-01
3.14087E-01
3.00600E-03
5.54743E-01
3.12867E-01
2.48500E-03
5.49784E-01
3.11573E-01
2.01300E-03
5.44820E-01
3.11933E-01
1.59100E-03
5.39851E-01
3.18489E-01
1.21800E-03
5.34878E-01
3.19233E-01
8.95000E-04
5.29902E-01
3.08755E-01
6.22000E-04
5.24923E-01
2.96726E-01
3.98000E-04
5.19941E-01
2.83653E-01
2.24000E-04
5.14958E-01
2.72643E-01
9.90000E-05
5.09973E-01
2.58525E-01
2.50000E-05
5.04987E-01
2.48455E-01
0.00000E+00
5.00000E-01
2.41711E-01
2.50000E-05
4.95013E-01
2.38049E-01
9.90000E-05
4.90027E-01
2.40627E-01
2.24000E-04
4.85042E-01
2.43583E-01
3.98000E-04
4.80059E-01
2.46633E-01
6.22000E-04
4.75077E-01
2.50474E-01
8.95000E-04
4.70098E-01
2.53679E-01
1.21800E-03
4.65122E-01
2.56878E-01
1.59100E-03
4.60149E-01
2.60779E-01
2.01300E-03
4.55180E-01
2.69729E-01
2.48500E-03
4.50216E-01
2.72909E-01
3.00600E-03
4.45257E-01
2.68736E-01
3.57700E-03
4.40303E-01
2.65144E-01
4.19700E-03
4.35355E-01
2.62143E-01
4.86600E-03
4.30413E-01
2.58473E-01
5.58500E-03
4.25479E-01
2.54018E-01
6.35200E-03
4.20552E-01
2.49750E-01
7.16900E-03
4.15632E-01
2.42293E-01
8.03500E-03
4.10722E-01
2.25212E-01
8.95000E-03
4.05820E-01
2.08895E-01
9.91400E-03
4.00927E-01
2.12051E-01
1.09260E-02
3.96044E-01
2.20963E-01
1.19870E-02
3.91172E-01
2.32915E-01
1.30970E-02
3.86310E-01
2.42707E-01
1.42550E-02
3.81460E-01
2.51473E-01
1.54610E-02
3.76621E-01
2.60047E-01
1.67160E-02
3.71795E-01
2.63495E-01
1.80190E-02
3.66982E-01
2.61359E-01
1.93690E-02
3.62181E-01
2.57285E-01
2.07680E-02
3.57395E-01
2.51524E-01
2.22140E-02
3.52622E-01
2.47365E-01
2.37070E-02
3.47865E-01
2.45994E-01
2.52480E-02
3.43122E-01
2.50587E-01
2.68360E-02
3.38395E-01
2.57249E-01
2.84720E-02
3.33684E-01
2.65636E-01
3.01540E-02
3.28990E-01
2.77944E-01
3.18830E-02
3.24313E-01
2.92655E-01
3.36580E-02
3.19653E-01
3.07590E-01
3.54800E-02
3.15011E-01
3.22081E-01
3.73480E-02
3.10387E-01
3.36679E-01
3.92620E-02
3.05783E-01
3.51287E-01
4.12220E-02
3.01197E-01
3.62980E-01
4.32270E-02
2.96632E-01
3.83332E-01
4.52780E-02
2.92086E-01
3.96898E-01
4.73740E-02
2.87562E-01
4.02686E-01
4.95160E-02
2.83058E-01
4.03660E-01
5.17020E-02
2.78576E-01
4.00446E-01
5.39320E-02
2.74116E-01
3.93488E-01
5.62070E-02
2.69679E-01
3.79622E-01
5.85260E-02
2.65264E-01
3.67888E-01
6.08890E-02
2.60873E-01
3.50895E-01
6.32960E-02
2.56506E-01
3.39055E-01
6.57460E-02
2.52162E-01
3.27087E-01
6.82390E-02
2.47844E-01
3.18717E-01
7.07760E-02
2.43550E-01
3.14932E-01
7.33550E-02
2.39282E-01
3.09225E-01
7.59760E-02
2.35040E-01
2.99903E-01
7.86400E-02
2.30825E-01
2.94460E-01
8.13450E-02
2.26636E-01
2.89027E-01
8.40920E-02
2.22474E-01
2.80119E-01
8.68810E-02
2.18340E-01
2.68878E-01
8.97100E-02
2.14234E-01
2.58357E-01
9.25810E-02
2.10156E-01
2.49109E-01
9.54920E-02
2.06107E-01
2.45022E-01
9.84430E-02
2.02088E-01
2.54556E-01
1.01434E-01
1.98098E-01
2.65927E-01
1.04464E-01
1.94138E-01
2.76262E-01
1.07535E-01
1.90208E-01
2.86830E-01
1.10644E-01
1.86310E-01
2.99094E-01
1.13792E-01
1.82442E-01
3.09783E-01
1.16978E-01
1.78606E-01
3.19604E-01
1.20202E-01
1.74802E-01
3.29909E-01
1.23464E-01
1.71031E-01
3.39928E-01
1.26764E-01
1.67292E-01
3.38361E-01
1.30101E-01
1.63586E-01
3.32086E-01
1.33474E-01
1.59914E-01
3.26057E-01
1.36884E-01
1.56275E-01
3.19152E-01
1.40330E-01
1.52671E-01
3.10736E-01
1.43812E-01
1.49101E-01
3.02510E-01
1.47329E-01
1.45566E-01
2.94270E-01
1.50882E-01
1.42067E-01
2.85832E-01
1.54469E-01
1.38603E-01
2.78024E-01
1.58090E-01
1.35175E-01
2.69483E-01
1.61746E-01
1.31783E-01
2.55643E-01
1.65435E-01
1.28428E-01
2.49587E-01
1.69157E-01
1.25109E-01
2.45331E-01
1.72912E-01
1.21828E-01
2.42240E-01
1.76700E-01
1.18585E-01
2.40484E-01
1.80520E-01
1.15380E-01
2.38317E-01
1.84372E-01
1.12213E-01
2.33705E-01
1.88255E-01
1.09084E-01
2.29629E-01
1.92169E-01
1.05995E-01
2.27520E-01
1.96114E-01
1.02944E-01
2.25018E-01
2.00089E-01
9.99330E-02
2.22399E-01
2.04094E-01
9.69620E-02
2.19117E-01
2.08128E-01
9.40310E-02
2.21937E-01
2.12191E-01
9.11400E-02
2.36103E-01
2.16283E-01
8.82900E-02
2.53839E-01
2.20404E-01
8.54810E-02
2.74651E-01
2.24552E-01
8.27130E-02
2.92814E-01
2.28727E-01
7.99870E-02
3.09599E-01
2.32929E-01
7.73020E-02
3.27455E-01
2.37158E-01
7.46600E-02
3.42461E-01
2.41413E-01
7.20600E-02
3.59000E-01
2.45694E-01
6.95020E-02
3.75740E-01
2.50000E-01
6.69870E-02
3.85949E-01
2.54331E-01
6.45160E-02
3.90609E-01
2.58686E-01
6.20870E-02
3.93325E-01
2.63066E-01
5.97020E-02
3.95682E-01
2.67469E-01
5.73610E-02
3.98251E-01
2.71895E-01
5.50640E-02
4.01868E-01
2.76343E-01
5.28110E-02
4.04539E-01
2.80814E-01
5.06030E-02
4.05457E-01
2.85307E-01
4.84390E-02
4.06420E-01
2.89821E-01
4.63210E-02
4.05865E-01
2.94356E-01
4.42470E-02
3.91993E-01
2.98912E-01
4.22190E-02
3.75838E-01
3.03487E-01
4.02360E-02
3.61510E-01
3.08083E-01
3.82990E-02
3.44027E-01
3.12697E-01
3.64080E-02
3.22981E-01
3.17329E-01
3.45630E-02
3.03567E-01
3.21980E-01
3.27640E-02
2.85156E-01
3.26649E-01
3.10120E-02
2.65866E-01
3.31335E-01
2.93070E-02
2.50138E-01
3.36038E-01
2.76480E-02
2.41569E-01
3.40757E-01
2.60360E-02
2.38554E-01
3.45492E-01
2.44720E-02
2.35871E-01
3.50242E-01
2.29540E-02
2.37424E-01
3.55007E-01
2.14850E-02
2.48122E-01
3.59786E-01
2.00620E-02
2.64004E-01
3.64580E-01
1.86880E-02
2.79124E-01
3.69387E-01
1.73610E-02
2.99102E-01
3.74207E-01
1.60830E-02
3.10049E-01
3.79039E-01
1.48520E-02
3.17015E-01
3.83884E-01
1.36700E-02
3.23314E-01
3.88740E-01
1.25360E-02
3.33711E-01
3.93607E-01
1.14510E-02
3.37911E-01
3.98484E-01
1.04140E-02
3.41518E-01
4.03372E-01
9.42600E-03
3.48965E-01
4.08269E-01
8.48700E-03
3.52736E-01
4.13176E-01
7.59600E-03
3.48365E-01
4.18091E-01
6.75500E-03
3.43400E-01
4.23014E-01
5.96200E-03
3.37561E-01
4.27945E-01
5.21900E-03
3.30769E-01
4.32883E-01
4.52500E-03
3.23327E-01
4.37828E-01
3.88000E-03
3.17005E-01
4.42779E-01
3.28500E-03
3.09966E-01
4.47736E-01
2.73900E-03
3.03652E-01
4.52698E-01
2.24300E-03
2.98520E-01
4.57664E-01
1.79600E-03
2.97503E-01
4.62635E-01
1.39800E-03
3.01259E-01
4.67609E-01
1.05000E-03
3.05208E-01
4.72587E-01
7.52000E-04
3.09489E-01
4.77568E-01
5.03000E-04
3.13211E-01
4.82550E-01
3.05000E-04
3.17537E-01
4.87535E-01
1.55000E-04
3.23946E-01
4.92520E-01
5.60000E-05
3.29639E-01
4.97507E-01
6.00000E-06
3.32554E-01
5.02493E-01
6.00000E-06
3.34104E-01
5.07480E-01
5.60000E-05
3.39319E-01
5.12465E-01
1.55000E-04
3.44119E-01
5.17450E-01
3.05000E-04
3.49494E-01
5.22432E-01
5.03000E-04
3.54508E-01
5.27413E-01
7.52000E-04
3.59522E-01
5.32391E-01
1.05000E-03
3.64933E-01
5.37365E-01
1.39800E-03
3.69017E-01
5.42336E-01
1.79600E-03
3.64968E-01
5.47302E-01
2.24300E-03
3.61655E-01
5.52264E-01
2.73900E-03
3.58303E-01
5.57221E-01
3.28500E-03
3.53617E-01
5.62172E-01
3.88000E-03
3.49012E-01
5.67117E-01
4.52500E-03
3.45442E-01
5.72055E-01
5.21900E-03
3.41253E-01
5.76986E-01
5.96200E-03
3.34182E-01
5.81909E-01
6.75500E-03
3.23333E-01
5.86824E-01
7.59600E-03
3.01995E-01
5.91731E-01
8.48700E-03
2.72762E-01
5.96628E-01
9.42600E-03
2.47755E-01
6.01516E-01
1.04140E-02
2.22377E-01
6.06393E-01
1.14510E-02
1.88621E-01
6.11260E-01
1.25360E-02
1.71744E-01
6.16116E-01
1.36700E-02
1.72669E-01
6.20961E-01
1.48520E-02
1.79344E-01
6.25793E-01
1.60830E-02
1.90925E-01
6.30613E-01
1.73610E-02
2.12348E-01
6.35420E-01
1.86880E-02
2.37216E-01
6.40214E-01
2.00620E-02
2.63589E-01
6.44993E-01
2.14850E-02
2.82750E-01
6.49758E-01
2.29540E-02
2.81195E-01
6.54508E-01
2.44720E-02
2.76291E-01
6.59243E-01
2.60360E-02
2.70221E-01
6.63962E-01
2.76480E-02
2.60904E-01
6.68665E-01
2.93070E-02
2.53557E-01
6.73351E-01
3.10120E-02
2.49315E-01
6.78020E-01
3.27640E-02
2.42207E-01
6.82671E-01
3.45630E-02
2.30607E-01
6.87303E-01
3.64080E-02
2.20049E-01
6.91917E-01
3.82990E-02
2.06289E-01
6.96513E-01
4.02360E-02
2.03352E-01
7.01088E-01
4.22190E-02
2.06422E-01
7.05644E-01
4.42470E-02
2.15062E-01
7.10179E-01
4.63210E-02
2.31998E-01
7.14693E-01
4.84390E-02
2.66690E-01
7.19186E-01
5.06030E-02
3.04144E-01
7.23657E-01
5.28110E-02
3.38049E-01
7.28105E-01
5.50640E-02
3.80599E-01
7.32531E-01
5.73610E-02
4.11545E-01
7.36934E-01
5.97020E-02
4.11642E-01
7.41314E-01
6.20870E-02
4.03115E-01
7.45669E-01
6.45160E-02
3.95199E-01
7.50000E-01
6.69870E-02
3.86470E-01
7.54306E-01
6.95020E-02
3.78235E-01
7.58587E-01
7.20600E-02
3.70678E-01
7.62842E-01
7.46600E-02
3.55234E-01
7.67071E-01
7.73020E-02
3.32423E-01
7.71273E-01
7.99870E-02
3.12522E-01
7.75448E-01
8.27130E-02
2.93326E-01
7.79596E-01
8.54810E-02
2.77490E-01
7.83717E-01
8.82900E-02
2.63463E-01
7.87809E-01
9.11400E-02
2.61531E-01
7.91872E-01
9.40310E-02
2.67740E-01
7.95906E-01
9.69620E-02
2.81689E-01
7.99911E-01
9.99330E-02
3.06780E-01
8.03886E-01
1.02944E-01
3.32936E-01
8.07831E-01
1.05995E-01
3.59119E-01
8.11745E-01
1.09084E-01
3.69220E-01
8.15628E-01
1.12213E-01
3.70984E-01
8.19480E-01
1.15380E-01
3.73417E-01
8.23300E-01
1.18585E-01
3.76086E-01
8.27088E-01
1.21828E-01
3.77532E-01
8.30843E-01
1.25109E-01
3.77371E-01
8.34565E-01
1.28428E-01
3.63027E-01
8.38254E-01
1.31783E-01
3.31243E-01
8.41910E-01
1.35175E-01
2.95104E-01
8.45531E-01
1.38603E-01
2.56212E-01
8.49118E-01
1.42067E-01
2.16179E-01
8.52671E-01
1.45566E-01
1.86678E-01
8.56188E-01
1.49101E-01
1.80097E-01
8.59670E-01
1.52671E-01
1.80734E-01
8.63116E-01
1.56275E-01
1.81574E-01
8.66526E-01
1.59914E-01
1.81778E-01
8.69899E-01
1.63586E-01
1.82532E-01
8.73236E-01
1.67292E-01
1.86783E-01
8.76536E-01
1.71031E-01
1.93834E-01
8.79798E-01
1.74802E-01
2.05649E-01
8.83022E-01
1.78606E-01
2.18754E-01
8.86208E-01
1.82442E-01
2.31269E-01
8.89356E-01
1.86310E-01
2.43540E-01
8.92465E-01
1.90208E-01
2.51957E-01
8.95536E-01
1.94138E-01
2.41185E-01
8.98566E-01
1.98098E-01
2.22643E-01
9.01557E-01
2.02088E-01
2.09571E-01
9.04508E-01
2.06107E-01
1.97194E-01
9.07419E-01
2.10156E-01
1.88349E-01
9.10290E-01
2.14234E-01
1.83303E-01
9.13119E-01
2.18340E-01
1.84962E-01
9.15908E-01
2.22474E-01
1.88099E-01
9.18655E-01
2.26636E-01
1.93064E-01
9.21360E-01
2.30825E-01
2.09226E-01
9.24024E-01
2.35040E-01
2.25552E-01
9.26645E-01
2.39282E-01
2.38681E-01
9.29224E-01
2.43550E-01
2.47744E-01
9.31761E-01
2.47844E-01
2.53928E-01
9.34254E-01
2.52162E-01
2.70983E-01
9.36704E-01
2.56506E-01
2.94130E-01
9.39111E-01
2.60873E-01
3.16721E-01
9.41474E-01
2.65264E-01
3.33844E-01
9.43793E-01
2.69679E-01
3.25520E-01
9.46068E-01
2.74116E-01
2.94415E-01
9.48298E-01
2.78576E-01
2.65491E-01
9.50484E-01
2.83058E-01
2.40108E-01
9.52626E-01
2.87562E-01
2.10794E-01
9.54722E-01
2.92086E-01
1.76009E-01
9.56773E-01
2.96632E-01
1.60169E-01
9.58778E-01
3.01197E-01
1.69570E-01
9.60738E-01
3.05783E-01
1.80391E-01
9.62652E-01
3.10387E-01
1.90216E-01
9.64520E-01
3.15011E-01
2.01909E-01
9.66342E-01
3.19653E-01
2.13867E-01
9.68117E-01
3.24313E-01
2.25752E-01
9.69846E-01
3.28990E-01
2.40032E-01
9.71528E-01
3.33684E-01
2.52395E-01
9.73164E-01
3.38395E-01
2.59592E-01
9.74752E-01
3.43122E-01
2.65607E-01
9.76293E-01
3.47865E-01
2.71232E-01
9.77786E-01
3.52622E-01
2.77092E-01
9.79232E-01
3.57395E-01
2.90831E-01
9.80631E-01
3.62181E-01
3.08845E-01
9.81981E-01
3.66982E-01
3.30064E-01
9.83284E-01
3.71795E-01
3.49403E-01
9.84539E-01
3.76621E-01
3.57859E-01
9.85745E-01
3.81460E-01
3.51198E-01
9.86903E-01
3.86310E-01
3.43927E-01
9.88013E-01
3.91172E-01
3.38766E-01
9.89074E-01
3.96044E-01
3.47867E-01
9.90086E-01
4.00927E-01
3.52424E-01
9.91050E-01
4.05820E-01
3.55979E-01
9.91965E-01
4.10722E-01
3.56291E-01
9.92831E-01
4.15632E-01
3.65101E-01
9.93648E-01
4.20552E-01
3.87881E-01
9.94415E-01
4.25479E-01
4.04720E-01
9.95134E-01
4.30413E-01
4.10775E-01
9.95803E-01
4.35355E-01
4.16002E-01
9.96423E-01
4.40303E-01
4.19795E-01
9.96994E-01
4.45257E-01
4.22845E-01
9.97515E-01
4.50216E-01
4.27173E-01
9.97987E-01
4.55180E-01
4.31488E-01
9.98409E-01
4.60149E-01
4.33875E-01
9.98782E-01
4.65122E-01
4.27575E-01
9.99105E-01
4.70098E-01
4.16148E-01
9.99378E-01
4.75077E-01
4.03158E-01
9.99602E-01
4.80059E-01
3.90696E-01
9.99776E-01
4.85042E-01
3.79868E-01
9.99901E-01
4.90027E-01
3.67180E-01
9.99975E-01
4.95013E-01
3.55714E-01
2.42841E-01
5.00185E-01
3.70781E-01
3.57607E-01
2.93708E-01
3.16038E-01
3.57607E-01
7.06292E-01
2.09647E-01
5.86838E-01
2.71027E-01
2.10198E-01
5.86575E-01
7.29418E-01
2.22089E-01
7.32431E-01
4.42296E-01
2.05548E-01
7.65405E-01
6.38891E-01
3.81267E-01
7.50903E-01
2.78999E-01
2.62687E-01
4.60252E-01
8.33512E-01
2.57049E-01
4.59666E-01
1.66514E-01
[truncated: 249,833+ more rows]

## Sheet: Fig6B
Title="Finite-element data"
Variables="x / m","y / m","Porosity"
Zone n=50496 , e=100336 , f=fepoint, et=triangle
5.15000E-01
5.00000E-01
9.97829E-01
1.00000E+00
5.00000E-01
3.84734E-01
5.14564E-01
5.03590E-01
9.98457E-01
5.13282E-01
5.06971E-01
9.98828E-01
5.11228E-01
5.09947E-01
9.99246E-01
5.08521E-01
5.12345E-01
9.99129E-01
5.05319E-01
5.14025E-01
9.99173E-01
5.01808E-01
5.14891E-01
9.98644E-01
4.98192E-01
5.14891E-01
9.98619E-01
4.94681E-01
5.14025E-01
9.98671E-01
4.91479E-01
5.12345E-01
9.99233E-01
4.88772E-01
5.09947E-01
9.98955E-01
4.86718E-01
5.06971E-01
9.98357E-01
4.85436E-01
5.03590E-01
9.98007E-01
4.85000E-01
5.00000E-01
9.98686E-01
4.85436E-01
4.96410E-01
9.99267E-01
4.86718E-01
4.93029E-01
9.99399E-01
4.88772E-01
4.90053E-01
9.99239E-01
4.91479E-01
4.87655E-01
9.98539E-01
4.94681E-01
4.85975E-01
9.97296E-01
4.98192E-01
4.85109E-01
9.99077E-01
5.01808E-01
4.85109E-01
9.99420E-01
5.05319E-01
4.85975E-01
9.99270E-01
5.08521E-01
4.87655E-01
9.99141E-01
5.11228E-01
4.90053E-01
9.99252E-01
5.13282E-01
4.93029E-01
9.98882E-01
5.14564E-01
4.96410E-01
9.98563E-01
9.99975E-01
5.04987E-01
3.84456E-01
9.99901E-01
5.09973E-01
3.86264E-01
9.99776E-01
5.14958E-01
3.91808E-01
9.99602E-01
5.19941E-01
3.93335E-01
9.99378E-01
5.24923E-01
3.93816E-01
9.99105E-01
5.29902E-01
4.01842E-01
9.98782E-01
5.34878E-01
4.09429E-01
9.98409E-01
5.39851E-01
3.91360E-01
9.97987E-01
5.44820E-01
3.58466E-01
9.97515E-01
5.49784E-01
3.31008E-01
9.96994E-01
5.54743E-01
3.03315E-01
9.96423E-01
5.59697E-01
2.86232E-01
9.95803E-01
5.64645E-01
2.84465E-01
9.95134E-01
5.69587E-01
2.85032E-01
9.94415E-01
5.74521E-01
2.89652E-01
9.93648E-01
5.79448E-01
2.92988E-01
9.92831E-01
5.84368E-01
2.89521E-01
9.91965E-01
5.89278E-01
2.84401E-01
9.91050E-01
5.94180E-01
2.89341E-01
9.90086E-01
5.99073E-01
3.11049E-01
9.89074E-01
6.03956E-01
3.33392E-01
9.88013E-01
6.08828E-01
3.52353E-01
9.86903E-01
6.13690E-01
3.59873E-01
9.85745E-01
6.18540E-01
3.51963E-01
9.84539E-01
6.23379E-01
3.42644E-01
9.83284E-01
6.28205E-01
3.33970E-01
9.81981E-01
6.33018E-01
3.28961E-01
9.80631E-01
6.37819E-01
3.40890E-01
9.79232E-01
6.42605E-01
3.55686E-01
9.77786E-01
6.47378E-01
3.71972E-01
9.76293E-01
6.52135E-01
3.87649E-01
9.74752E-01
6.56878E-01
3.88812E-01
9.73164E-01
6.61605E-01
3.70709E-01
9.71528E-01
6.66316E-01
3.46482E-01
9.69846E-01
6.71010E-01
3.19904E-01
9.68117E-01
6.75687E-01
3.09903E-01
9.66342E-01
6.80347E-01
3.14721E-01
9.64520E-01
6.84989E-01
3.21275E-01
9.62652E-01
6.89613E-01
3.29505E-01
9.60738E-01
6.94217E-01
3.36546E-01
9.58778E-01
6.98803E-01
3.40353E-01
9.56773E-01
7.03368E-01
3.36423E-01
9.54722E-01
7.07914E-01
3.31985E-01
9.52626E-01
7.12438E-01
3.26195E-01
9.50484E-01
7.16942E-01
3.22789E-01
9.48298E-01
7.21424E-01
3.29806E-01
9.46068E-01
7.25884E-01
3.30025E-01
9.43793E-01
7.30321E-01
3.28999E-01
9.41474E-01
7.34736E-01
3.33841E-01
9.39111E-01
7.39127E-01
3.21834E-01
9.36704E-01
7.43494E-01
2.85133E-01
9.34254E-01
7.47838E-01
2.59317E-01
9.31761E-01
7.52156E-01
2.35989E-01
9.29224E-01
7.56450E-01
2.27205E-01
9.26645E-01
7.60718E-01
2.60509E-01
9.24024E-01
7.64960E-01
2.94609E-01
9.21360E-01
7.69175E-01
3.33348E-01
9.18655E-01
7.73364E-01
3.68852E-01
9.15908E-01
7.77526E-01
3.82146E-01
9.13119E-01
7.81660E-01
3.60731E-01
9.10290E-01
7.85766E-01
3.37788E-01
9.07419E-01
7.89844E-01
3.17575E-01
9.04508E-01
7.93893E-01
3.02204E-01
9.01557E-01
7.97912E-01
2.73144E-01
8.98566E-01
8.01902E-01
2.57830E-01
8.95536E-01
8.05862E-01
2.61748E-01
8.92465E-01
8.09792E-01
2.68063E-01
8.89356E-01
8.13690E-01
2.70364E-01
8.86208E-01
8.17558E-01
2.81126E-01
8.83022E-01
8.21394E-01
3.17982E-01
8.79798E-01
8.25198E-01
3.52739E-01
8.76536E-01
8.28969E-01
3.62222E-01
8.73236E-01
8.32708E-01
3.57394E-01
8.69899E-01
8.36414E-01
3.47623E-01
8.66526E-01
8.40086E-01
3.35561E-01
8.63116E-01
8.43725E-01
3.22694E-01
8.59670E-01
8.47329E-01
3.08547E-01
8.56188E-01
8.50899E-01
3.09550E-01
8.52671E-01
8.54434E-01
3.22609E-01
8.49118E-01
8.57933E-01
3.31512E-01
8.45531E-01
8.61397E-01
3.38734E-01
8.41910E-01
8.64825E-01
3.48988E-01
8.38254E-01
8.68217E-01
3.55072E-01
8.34565E-01
8.71572E-01
3.42455E-01
8.30843E-01
8.74891E-01
3.21671E-01
8.27088E-01
8.78172E-01
3.04954E-01
8.23300E-01
8.81415E-01
3.09645E-01
8.19480E-01
8.84620E-01
3.17071E-01
8.15628E-01
8.87787E-01
3.14958E-01
8.11745E-01
8.90916E-01
2.93362E-01
8.07831E-01
8.94005E-01
2.71087E-01
8.03886E-01
8.97056E-01
2.57001E-01
7.99911E-01
9.00067E-01
2.41225E-01
7.95906E-01
9.03038E-01
2.25766E-01
7.91872E-01
9.05969E-01
2.22707E-01
7.87809E-01
9.08860E-01
2.28950E-01
7.83717E-01
9.11710E-01
2.35634E-01
7.79596E-01
9.14519E-01
2.44154E-01
7.75448E-01
9.17287E-01
2.61452E-01
7.71273E-01
9.20013E-01
2.86807E-01
7.67071E-01
9.22698E-01
3.15717E-01
7.62842E-01
9.25340E-01
3.51117E-01
7.58587E-01
9.27940E-01
3.86287E-01
7.54306E-01
9.30498E-01
4.03881E-01
7.50000E-01
9.33013E-01
4.10186E-01
7.45669E-01
9.35484E-01
4.14030E-01
7.41314E-01
9.37913E-01
4.17031E-01
7.36934E-01
9.40298E-01
4.17883E-01
7.32531E-01
9.42639E-01
4.06247E-01
7.28105E-01
9.44936E-01
3.96365E-01
7.23657E-01
9.47189E-01
3.82308E-01
7.19186E-01
9.49397E-01
3.56938E-01
7.14693E-01
9.51561E-01
3.42564E-01
7.10179E-01
9.53679E-01
3.52043E-01
7.05644E-01
9.55753E-01
3.67152E-01
7.01088E-01
9.57781E-01
3.83318E-01
6.96513E-01
9.59764E-01
3.99069E-01
6.91917E-01
9.61701E-01
3.96214E-01
6.87303E-01
9.63592E-01
3.86034E-01
6.82671E-01
9.65437E-01
3.77513E-01
6.78020E-01
9.67236E-01
3.67868E-01
6.73351E-01
9.68988E-01
3.59770E-01
6.68665E-01
9.70693E-01
3.57218E-01
6.63962E-01
9.72352E-01
3.55867E-01
6.59243E-01
9.73964E-01
3.62278E-01
6.54508E-01
9.75528E-01
3.71634E-01
6.49758E-01
9.77046E-01
3.81548E-01
6.44993E-01
9.78515E-01
3.91789E-01
6.40214E-01
9.79938E-01
4.01291E-01
6.35420E-01
9.81312E-01
4.09300E-01
6.30613E-01
9.82639E-01
4.00620E-01
6.25793E-01
9.83917E-01
3.77126E-01
6.20961E-01
9.85148E-01
3.54477E-01
6.16116E-01
9.86330E-01
3.31029E-01
6.11260E-01
9.87464E-01
3.07817E-01
6.06393E-01
9.88549E-01
2.90929E-01
6.01516E-01
9.89586E-01
2.92961E-01
5.96628E-01
9.90574E-01
3.14435E-01
5.91731E-01
9.91513E-01
3.26622E-01
5.86824E-01
9.92404E-01
3.40693E-01
5.81909E-01
9.93245E-01
3.70065E-01
5.76986E-01
9.94038E-01
3.63818E-01
5.72055E-01
9.94781E-01
3.30043E-01
5.67117E-01
9.95475E-01
3.04530E-01
5.62172E-01
9.96120E-01
2.79749E-01
5.57221E-01
9.96715E-01
2.55709E-01
5.52264E-01
9.97261E-01
2.50921E-01
5.47302E-01
9.97757E-01
2.36754E-01
5.42336E-01
9.98204E-01
2.14412E-01
5.37365E-01
9.98602E-01
1.92438E-01
5.32391E-01
9.98950E-01
1.76229E-01
5.27413E-01
9.99248E-01
1.89841E-01
5.22432E-01
9.99497E-01
2.24482E-01
5.17450E-01
9.99695E-01
2.55010E-01
5.12465E-01
9.99845E-01
2.85643E-01
5.07480E-01
9.99944E-01
2.93358E-01
5.02493E-01
9.99994E-01
3.00653E-01
4.97507E-01
9.99994E-01
3.10758E-01
4.92520E-01
9.99944E-01
3.21229E-01
4.87535E-01
9.99845E-01
3.30593E-01
4.82550E-01
9.99695E-01
3.25188E-01
4.77568E-01
9.99497E-01
3.16129E-01
4.72587E-01
9.99248E-01
3.05233E-01
4.67609E-01
9.98950E-01
2.89213E-01
4.62635E-01
9.98602E-01
2.76513E-01
4.57664E-01
9.98204E-01
2.66041E-01
4.52698E-01
9.97757E-01
2.58184E-01
4.47736E-01
9.97261E-01
2.66383E-01
4.42779E-01
9.96715E-01
2.69100E-01
4.37828E-01
9.96120E-01
2.70387E-01
4.32883E-01
9.95475E-01
2.86958E-01
4.27945E-01
9.94781E-01
3.17980E-01
4.23014E-01
9.94038E-01
3.16980E-01
4.18091E-01
9.93245E-01
3.06840E-01
4.13176E-01
9.92404E-01
3.03214E-01
4.08269E-01
9.91513E-01
3.11628E-01
4.03372E-01
9.90574E-01
3.34457E-01
3.98484E-01
9.89586E-01
3.45934E-01
3.93607E-01
9.88549E-01
3.09422E-01
3.88740E-01
9.87464E-01
2.70788E-01
3.83884E-01
9.86330E-01
2.58969E-01
3.79039E-01
9.85148E-01
2.83879E-01
3.74207E-01
9.83917E-01
3.29015E-01
3.69387E-01
9.82639E-01
3.79330E-01
3.64580E-01
9.81312E-01
3.91824E-01
3.59786E-01
9.79938E-01
3.71736E-01
3.55007E-01
9.78515E-01
3.50348E-01
3.50242E-01
9.77046E-01
3.22141E-01
3.45492E-01
9.75528E-01
3.04333E-01
3.40757E-01
9.73964E-01
3.13149E-01
3.36038E-01
9.72352E-01
3.23301E-01
3.31335E-01
9.70693E-01
3.55275E-01
3.26649E-01
9.68988E-01
3.97976E-01
3.21980E-01
9.67236E-01
4.19843E-01
3.17329E-01
9.65437E-01
3.88147E-01
3.12697E-01
9.63592E-01
3.17362E-01
3.08083E-01
9.61701E-01
2.41830E-01
3.03487E-01
9.59764E-01
2.18003E-01
2.98912E-01
9.57781E-01
2.39058E-01
2.94356E-01
9.55753E-01
2.63561E-01
2.89821E-01
9.53679E-01
2.89665E-01
2.85307E-01
9.51561E-01
2.99160E-01
2.80814E-01
9.49397E-01
2.87140E-01
2.76343E-01
9.47189E-01
2.86910E-01
2.71895E-01
9.44936E-01
3.29149E-01
2.67469E-01
9.42639E-01
3.87419E-01
2.63066E-01
9.40298E-01
3.90598E-01
2.58686E-01
9.37913E-01
3.36766E-01
2.54331E-01
9.35484E-01
2.67304E-01
2.50000E-01
9.33013E-01
2.29592E-01
2.45694E-01
9.30498E-01
2.57803E-01
2.41413E-01
9.27940E-01
3.02507E-01
2.37158E-01
9.25340E-01
3.40303E-01
2.32929E-01
9.22698E-01
3.64780E-01
2.28727E-01
9.20013E-01
3.90297E-01
2.24552E-01
9.17287E-01
3.89498E-01
2.20404E-01
9.14519E-01
3.41052E-01
2.16283E-01
9.11710E-01
2.64582E-01
2.12191E-01
9.08860E-01
2.29039E-01
2.08128E-01
9.05969E-01
2.25076E-01
2.04094E-01
9.03038E-01
2.33090E-01
2.00089E-01
9.00067E-01
2.50706E-01
1.96114E-01
8.97056E-01
2.52113E-01
1.92169E-01
8.94005E-01
2.51539E-01
1.88255E-01
8.90916E-01
2.73326E-01
1.84372E-01
8.87787E-01
3.29862E-01
1.80520E-01
8.84620E-01
3.79415E-01
1.76700E-01
8.81415E-01
3.94057E-01
1.72912E-01
8.78172E-01
3.95989E-01
1.69157E-01
8.74891E-01
3.88751E-01
1.65435E-01
8.71572E-01
3.76446E-01
1.61746E-01
8.68217E-01
3.55703E-01
1.58090E-01
8.64825E-01
3.11544E-01
1.54469E-01
8.61397E-01
2.99121E-01
1.50882E-01
8.57933E-01
2.88465E-01
1.47329E-01
8.54434E-01
2.67695E-01
1.43812E-01
8.50899E-01
2.98284E-01
1.40330E-01
8.47329E-01
3.32050E-01
1.36884E-01
8.43725E-01
3.46635E-01
1.33474E-01
8.40086E-01
3.90750E-01
1.30101E-01
8.36414E-01
4.00813E-01
1.26764E-01
8.32708E-01
3.82472E-01
1.23464E-01
8.28969E-01
3.60514E-01
1.20202E-01
8.25198E-01
3.31311E-01
1.16978E-01
8.21394E-01
3.06473E-01
1.13792E-01
8.17558E-01
3.05922E-01
1.10644E-01
8.13690E-01
3.04041E-01
1.07535E-01
8.09792E-01
3.03692E-01
1.04464E-01
8.05862E-01
3.24919E-01
1.01434E-01
8.01902E-01
3.50852E-01
9.84430E-02
7.97912E-01
3.53947E-01
9.54920E-02
7.93893E-01
3.10130E-01
9.25810E-02
7.89844E-01
2.47646E-01
8.97100E-02
7.85766E-01
2.26028E-01
8.68810E-02
7.81660E-01
2.74488E-01
8.40920E-02
7.77526E-01
3.36273E-01
8.13450E-02
7.73364E-01
3.77450E-01
7.86400E-02
7.69175E-01
3.48345E-01
7.59760E-02
7.64960E-01
3.14445E-01
7.33550E-02
7.60718E-01
3.10899E-01
7.07760E-02
7.56450E-01
3.57855E-01
6.82390E-02
7.52156E-01
4.02225E-01
6.57460E-02
7.47838E-01
4.19395E-01
6.32960E-02
7.43494E-01
3.97047E-01
6.08890E-02
7.39127E-01
3.74085E-01
5.85260E-02
7.34736E-01
3.58196E-01
5.62070E-02
7.30321E-01
3.54423E-01
5.39320E-02
7.25884E-01
3.51837E-01
5.17020E-02
7.21424E-01
3.41412E-01
4.95160E-02
7.16942E-01
3.14672E-01
4.73740E-02
7.12438E-01
2.87895E-01
4.52780E-02
7.07914E-01
2.62041E-01
4.32270E-02
7.03368E-01
2.30660E-01
4.12220E-02
6.98803E-01
1.95581E-01
3.92620E-02
6.94217E-01
1.75350E-01
3.73480E-02
6.89613E-01
1.94195E-01
3.54800E-02
6.84989E-01
2.24071E-01
3.36580E-02
6.80347E-01
2.55065E-01
3.18830E-02
6.75687E-01
2.93968E-01
3.01540E-02
6.71010E-01
3.26620E-01
2.84720E-02
6.66316E-01
3.46439E-01
2.68360E-02
6.61605E-01
3.22097E-01
2.52480E-02
6.56878E-01
2.53205E-01
2.37070E-02
6.52135E-01
2.02458E-01
2.22140E-02
6.47378E-01
2.09363E-01
2.07680E-02
6.42605E-01
2.60212E-01
1.93690E-02
6.37819E-01
3.21501E-01
1.80190E-02
6.33018E-01
3.69860E-01
1.67160E-02
6.28205E-01
3.88517E-01
1.54610E-02
6.23379E-01
4.06379E-01
1.42550E-02
6.18540E-01
4.16471E-01
1.30970E-02
6.13690E-01
3.89649E-01
1.19870E-02
6.08828E-01
3.32922E-01
1.09260E-02
6.03956E-01
2.75860E-01
9.91400E-03
5.99073E-01
2.51885E-01
8.95000E-03
5.94180E-01
2.71156E-01
8.03500E-03
5.89278E-01
3.07048E-01
7.16900E-03
5.84368E-01
3.46004E-01
6.35200E-03
5.79448E-01
3.71338E-01
5.58500E-03
5.74521E-01
3.93708E-01
4.86600E-03
5.69587E-01
4.12533E-01
4.19700E-03
5.64645E-01
4.08806E-01
3.57700E-03
5.59697E-01
3.68127E-01
3.00600E-03
5.54743E-01
3.25473E-01
2.48500E-03
5.49784E-01
2.91280E-01
2.01300E-03
5.44820E-01
2.69478E-01
1.59100E-03
5.39851E-01
2.66482E-01
1.21800E-03
5.34878E-01
2.65416E-01
8.95000E-04
5.29902E-01
2.66741E-01
6.22000E-04
5.24923E-01
2.66525E-01
3.98000E-04
5.19941E-01
2.59590E-01
2.24000E-04
5.14958E-01
2.58294E-01
9.90000E-05
5.09973E-01
2.46173E-01
2.50000E-05
5.04987E-01
2.39628E-01
0.00000E+00
5.00000E-01
2.38262E-01
2.50000E-05
4.95013E-01
2.37166E-01
9.90000E-05
4.90027E-01
2.31295E-01
2.24000E-04
4.85042E-01
2.26286E-01
3.98000E-04
4.80059E-01
2.22799E-01
6.22000E-04
4.75077E-01
2.19588E-01
8.95000E-04
4.70098E-01
2.16766E-01
1.21800E-03
4.65122E-01
2.17652E-01
1.59100E-03
4.60149E-01
2.09895E-01
2.01300E-03
4.55180E-01
2.01349E-01
2.48500E-03
4.50216E-01
1.92434E-01
3.00600E-03
4.45257E-01
1.83131E-01
3.57700E-03
4.40303E-01
1.93544E-01
4.19700E-03
4.35355E-01
2.25610E-01
4.86600E-03
4.30413E-01
2.56998E-01
5.58500E-03
4.25479E-01
2.80117E-01
6.35200E-03
4.20552E-01
2.93344E-01
7.16900E-03
4.15632E-01
2.82540E-01
8.03500E-03
4.10722E-01
2.67885E-01
8.95000E-03
4.05820E-01
2.51651E-01
9.91400E-03
4.00927E-01
2.32633E-01
1.09260E-02
3.96044E-01
2.22926E-01
1.19870E-02
3.91172E-01
2.25375E-01
1.30970E-02
3.86310E-01
2.27311E-01
1.42550E-02
3.81460E-01
2.13515E-01
1.54610E-02
3.76621E-01
1.93039E-01
1.67160E-02
3.71795E-01
1.76862E-01
1.80190E-02
3.66982E-01
1.74669E-01
1.93690E-02
3.62181E-01
1.92650E-01
2.07680E-02
3.57395E-01
2.36986E-01
2.22140E-02
3.52622E-01
2.85162E-01
2.37070E-02
3.47865E-01
3.26156E-01
2.52480E-02
3.43122E-01
3.47626E-01
2.68360E-02
3.38395E-01
3.52021E-01
2.84720E-02
3.33684E-01
3.47029E-01
3.01540E-02
3.28990E-01
3.39601E-01
3.18830E-02
3.24313E-01
3.42148E-01
3.36580E-02
3.19653E-01
3.58695E-01
3.54800E-02
3.15011E-01
3.76574E-01
3.73480E-02
3.10387E-01
3.93541E-01
3.92620E-02
3.05783E-01
4.05812E-01
4.12220E-02
3.01197E-01
3.86136E-01
4.32270E-02
2.96632E-01
3.67219E-01
4.52780E-02
2.92086E-01
3.44660E-01
4.73740E-02
2.87562E-01
3.20472E-01
4.95160E-02
2.83058E-01
3.04592E-01
5.17020E-02
2.78576E-01
3.08240E-01
5.39320E-02
2.74116E-01
3.20366E-01
5.62070E-02
2.69679E-01
3.32163E-01
5.85260E-02
2.65264E-01
3.31743E-01
6.08890E-02
2.60873E-01
3.26753E-01
6.32960E-02
2.56506E-01
3.13075E-01
6.57460E-02
2.52162E-01
2.97121E-01
6.82390E-02
2.47844E-01
2.78571E-01
7.07760E-02
2.43550E-01
2.66420E-01
7.33550E-02
2.39282E-01
2.66315E-01
7.59760E-02
2.35040E-01
2.78913E-01
7.86400E-02
2.30825E-01
2.85239E-01
8.13450E-02
2.26636E-01
2.87383E-01
8.40920E-02
2.22474E-01
3.00111E-01
8.68810E-02
2.18340E-01
3.32697E-01
8.97100E-02
2.14234E-01
3.57896E-01
9.25810E-02
2.10156E-01
3.76451E-01
9.54920E-02
2.06107E-01
3.95354E-01
9.84430E-02
2.02088E-01
4.04037E-01
1.01434E-01
1.98098E-01
3.90315E-01
1.04464E-01
1.94138E-01
3.72688E-01
1.07535E-01
1.90208E-01
3.50214E-01
1.10644E-01
1.86310E-01
3.24197E-01
1.13792E-01
1.82442E-01
3.14841E-01
1.16978E-01
1.78606E-01
3.30803E-01
1.20202E-01
1.74802E-01
3.51770E-01
1.23464E-01
1.71031E-01
3.54429E-01
1.26764E-01
1.67292E-01
3.42070E-01
1.30101E-01
1.63586E-01
3.29709E-01
1.33474E-01
1.59914E-01
3.16917E-01
1.36884E-01
1.56275E-01
2.98477E-01
1.40330E-01
1.52671E-01
2.78456E-01
1.43812E-01
1.49101E-01
2.85110E-01
1.47329E-01
1.45566E-01
3.12600E-01
1.50882E-01
1.42067E-01
3.40788E-01
1.54469E-01
1.38603E-01
3.68649E-01
1.58090E-01
1.35175E-01
3.98662E-01
1.61746E-01
1.31783E-01
4.22757E-01
1.65435E-01
1.28428E-01
4.08925E-01
1.69157E-01
1.25109E-01
3.82716E-01
1.72912E-01
1.21828E-01
3.55454E-01
1.76700E-01
1.18585E-01
3.26242E-01
1.80520E-01
1.15380E-01
2.90209E-01
1.84372E-01
1.12213E-01
2.65714E-01
1.88255E-01
1.09084E-01
2.53885E-01
1.92169E-01
1.05995E-01
2.42657E-01
1.96114E-01
1.02944E-01
2.30074E-01
2.00089E-01
9.99330E-02
2.30246E-01
2.04094E-01
9.69620E-02
2.40487E-01
2.08128E-01
9.40310E-02
2.20777E-01
2.12191E-01
9.11400E-02
2.10656E-01
2.16283E-01
8.82900E-02
2.04696E-01
2.20404E-01
8.54810E-02
2.02783E-01
2.24552E-01
8.27130E-02
2.12267E-01
2.28727E-01
7.99870E-02
2.35802E-01
2.32929E-01
7.73020E-02
2.68405E-01
2.37158E-01
7.46600E-02
2.95736E-01
2.41413E-01
7.20600E-02
3.22132E-01
2.45694E-01
6.95020E-02
3.15655E-01
2.50000E-01
6.69870E-02
2.86327E-01
2.54331E-01
6.45160E-02
2.51076E-01
2.58686E-01
6.20870E-02
2.19246E-01
2.63066E-01
5.97020E-02
1.95929E-01
2.67469E-01
5.73610E-02
2.11467E-01
2.71895E-01
5.50640E-02
2.50431E-01
2.76343E-01
5.28110E-02
2.91520E-01
2.80814E-01
5.06030E-02
3.31490E-01
2.85307E-01
4.84390E-02
3.58019E-01
2.89821E-01
4.63210E-02
3.64248E-01
2.94356E-01
4.42470E-02
3.65009E-01
2.98912E-01
4.22190E-02
3.65695E-01
3.03487E-01
4.02360E-02
3.64266E-01
3.08083E-01
3.82990E-02
3.55631E-01
3.12697E-01
3.64080E-02
3.40402E-01
3.17329E-01
3.45630E-02
3.25170E-01
3.21980E-01
3.27640E-02
3.11864E-01
3.26649E-01
3.10120E-02
2.89955E-01
3.31335E-01
2.93070E-02
2.61177E-01
3.36038E-01
2.76480E-02
2.24232E-01
3.40757E-01
2.60360E-02
2.02509E-01
3.45492E-01
2.44720E-02
2.03225E-01
3.50242E-01
2.29540E-02
2.18675E-01
3.55007E-01
2.14850E-02
2.44131E-01
3.59786E-01
2.00620E-02
2.72117E-01
3.64580E-01
1.86880E-02
2.99014E-01
3.69387E-01
1.73610E-02
3.21530E-01
3.74207E-01
1.60830E-02
3.22639E-01
3.79039E-01
1.48520E-02
3.30873E-01
3.83884E-01
1.36700E-02
3.42231E-01
3.88740E-01
1.25360E-02
3.72179E-01
3.93607E-01
1.14510E-02
3.80838E-01
3.98484E-01
1.04140E-02
3.71120E-01
4.03372E-01
9.42600E-03
3.39656E-01
4.08269E-01
8.48700E-03
3.08662E-01
4.13176E-01
7.59600E-03
3.30389E-01
4.18091E-01
6.75500E-03
3.59294E-01
4.23014E-01
5.96200E-03
3.73024E-01
4.27945E-01
5.21900E-03
3.80149E-01
4.32883E-01
4.52500E-03
3.60823E-01
4.37828E-01
3.88000E-03
3.36656E-01
4.42779E-01
3.28500E-03
3.09213E-01
4.47736E-01
2.73900E-03
3.04169E-01
4.52698E-01
2.24300E-03
3.08071E-01
4.57664E-01
1.79600E-03
3.09337E-01
4.62635E-01
1.39800E-03
3.10486E-01
4.67609E-01
1.05000E-03
2.96827E-01
4.72587E-01
7.52000E-04
2.70657E-01
4.77568E-01
5.03000E-04
2.47789E-01
4.82550E-01
3.05000E-04
2.21860E-01
4.87535E-01
1.55000E-04
1.98991E-01
4.92520E-01
5.60000E-05
1.96865E-01
4.97507E-01
6.00000E-06
1.93392E-01
5.02493E-01
6.00000E-06
1.89695E-01
5.07480E-01
5.60000E-05
1.90065E-01
5.12465E-01
1.55000E-04
2.20906E-01
5.17450E-01
3.05000E-04
2.77052E-01
5.22432E-01
5.03000E-04
3.29870E-01
5.27413E-01
7.52000E-04
3.68405E-01
5.32391E-01
1.05000E-03
3.45637E-01
5.37365E-01
1.39800E-03
2.86944E-01
5.42336E-01
1.79600E-03
2.30578E-01
5.47302E-01
2.24300E-03
1.95870E-01
5.52264E-01
2.73900E-03
2.06147E-01
5.57221E-01
3.28500E-03
2.35486E-01
5.62172E-01
3.88000E-03
2.63351E-01
5.67117E-01
4.52500E-03
2.69637E-01
5.72055E-01
5.21900E-03
2.44545E-01
5.76986E-01
5.96200E-03
2.30669E-01
5.81909E-01
6.75500E-03
2.22089E-01
5.86824E-01
7.59600E-03
2.25873E-01
5.91731E-01
8.48700E-03
2.38839E-01
5.96628E-01
9.42600E-03
2.37182E-01
6.01516E-01
1.04140E-02
2.35281E-01
6.06393E-01
1.14510E-02
2.43277E-01
6.11260E-01
1.25360E-02
2.52787E-01
6.16116E-01
1.36700E-02
2.67999E-01
6.20961E-01
1.48520E-02
2.93394E-01
6.25793E-01
1.60830E-02
3.23068E-01
6.30613E-01
1.73610E-02
3.49883E-01
6.35420E-01
1.86880E-02
3.65193E-01
6.40214E-01
2.00620E-02
3.61515E-01
6.44993E-01
2.14850E-02
3.58850E-01
6.49758E-01
2.29540E-02
3.32861E-01
6.54508E-01
2.44720E-02
2.91364E-01
6.59243E-01
2.60360E-02
2.52611E-01
6.63962E-01
2.76480E-02
2.17427E-01
6.68665E-01
2.93070E-02
2.31790E-01
6.73351E-01
3.10120E-02
2.57995E-01
6.78020E-01
3.27640E-02
2.62698E-01
6.82671E-01
3.45630E-02
2.91760E-01
6.87303E-01
3.64080E-02
3.42015E-01
6.91917E-01
3.82990E-02
4.03908E-01
6.96513E-01
4.02360E-02
4.11178E-01
7.01088E-01
4.22190E-02
3.68902E-01
7.05644E-01
4.42470E-02
3.22676E-01
7.10179E-01
4.63210E-02
2.90133E-01
7.14693E-01
4.84390E-02
2.67804E-01
7.19186E-01
5.06030E-02
2.78091E-01
7.23657E-01
5.28110E-02
3.04528E-01
7.28105E-01
5.50640E-02
3.56349E-01
7.32531E-01
5.73610E-02
4.11632E-01
7.36934E-01
5.97020E-02
4.33358E-01
7.41314E-01
6.20870E-02
4.21266E-01
7.45669E-01
6.45160E-02
4.07128E-01
7.50000E-01
6.69870E-02
3.78594E-01
7.54306E-01
6.95020E-02
3.22529E-01
7.58587E-01
7.20600E-02
2.87763E-01
7.62842E-01
7.46600E-02
2.66423E-01
7.67071E-01
7.73020E-02
2.32390E-01
7.71273E-01
7.99870E-02
2.03547E-01
7.75448E-01
8.27130E-02
2.03240E-01
7.79596E-01
8.54810E-02
2.20142E-01
7.83717E-01
8.82900E-02
2.33484E-01
7.87809E-01
9.11400E-02
2.46684E-01
7.91872E-01
9.40310E-02
2.55837E-01
7.95906E-01
9.69620E-02
2.62996E-01
7.99911E-01
9.99330E-02
2.93401E-01
8.03886E-01
1.02944E-01
3.46627E-01
8.07831E-01
1.05995E-01
4.01964E-01
8.11745E-01
1.09084E-01
4.18204E-01
8.15628E-01
1.12213E-01
3.99070E-01
8.19480E-01
1.15380E-01
3.73796E-01
8.23300E-01
1.18585E-01
3.64642E-01
8.27088E-01
1.21828E-01
3.79452E-01
8.30843E-01
1.25109E-01
3.78445E-01
8.34565E-01
1.28428E-01
3.46831E-01
8.38254E-01
1.31783E-01
2.89430E-01
8.41910E-01
1.35175E-01
2.48859E-01
8.45531E-01
1.38603E-01
2.52864E-01
8.49118E-01
1.42067E-01
2.87790E-01
8.52671E-01
1.45566E-01
3.23817E-01
8.56188E-01
1.49101E-01
3.13968E-01
8.59670E-01
1.52671E-01
2.89951E-01
8.63116E-01
1.56275E-01
2.67664E-01
8.66526E-01
1.59914E-01
2.55563E-01
8.69899E-01
1.63586E-01
2.47870E-01
8.73236E-01
1.67292E-01
2.50982E-01
8.76536E-01
1.71031E-01
2.69480E-01
8.79798E-01
1.74802E-01
2.87523E-01
8.83022E-01
1.78606E-01
2.86290E-01
8.86208E-01
1.82442E-01
2.70013E-01
8.89356E-01
1.86310E-01
2.66478E-01
8.92465E-01
1.90208E-01
2.69807E-01
8.95536E-01
1.94138E-01
2.80353E-01
8.98566E-01
1.98098E-01
2.88339E-01
9.01557E-01
2.02088E-01
2.99152E-01
9.04508E-01
2.06107E-01
3.05894E-01
9.07419E-01
2.10156E-01
3.34046E-01
9.10290E-01
2.14234E-01
4.84878E-01
9.13119E-01
2.18340E-01
8.55505E-01
9.15908E-01
2.22474E-01
9.52290E-01
9.18655E-01
2.26636E-01
9.54398E-01
9.21360E-01
2.30825E-01
9.21475E-01
9.24024E-01
2.35040E-01
8.23660E-01
9.26645E-01
2.39282E-01
2.97824E-01
9.29224E-01
2.43550E-01
2.53321E-01
9.31761E-01
2.47844E-01
2.60791E-01
9.34254E-01
2.52162E-01
2.97772E-01
9.36704E-01
2.56506E-01
3.42850E-01
9.39111E-01
2.60873E-01
3.84250E-01
9.41474E-01
2.65264E-01
3.79516E-01
9.43793E-01
2.69679E-01
3.44755E-01
9.46068E-01
2.74116E-01
3.41242E-01
9.48298E-01
2.78576E-01
3.41251E-01
9.50484E-01
2.83058E-01
3.40930E-01
9.52626E-01
2.87562E-01
3.21255E-01
9.54722E-01
2.92086E-01
2.90563E-01
9.56773E-01
2.96632E-01
2.75038E-01
9.58778E-01
3.01197E-01
2.59700E-01
9.60738E-01
3.05783E-01
2.48754E-01
9.62652E-01
3.10387E-01
2.42102E-01
9.64520E-01
3.15011E-01
2.37267E-01
9.66342E-01
3.19653E-01
2.37707E-01
9.68117E-01
3.24313E-01
2.59906E-01
9.69846E-01
3.28990E-01
2.86067E-01
9.71528E-01
3.33684E-01
3.06020E-01
9.73164E-01
3.38395E-01
3.06123E-01
9.74752E-01
3.43122E-01
2.90235E-01
9.76293E-01
3.47865E-01
2.77132E-01
9.77786E-01
3.52622E-01
2.90971E-01
9.79232E-01
3.57395E-01
3.44785E-01
9.80631E-01
3.62181E-01
3.84976E-01
9.81981E-01
3.66982E-01
4.09107E-01
9.83284E-01
3.71795E-01
3.96500E-01
9.84539E-01
3.76621E-01
3.81034E-01
9.85745E-01
3.81460E-01
3.72536E-01
9.86903E-01
3.86310E-01
3.78583E-01
9.88013E-01
3.91172E-01
3.59073E-01
9.89074E-01
3.96044E-01
3.04992E-01
9.90086E-01
4.00927E-01
2.75796E-01
9.91050E-01
4.05820E-01
2.64008E-01
9.91965E-01
4.10722E-01
2.48371E-01
9.92831E-01
4.15632E-01
2.34591E-01
9.93648E-01
4.20552E-01
2.33659E-01
9.94415E-01
4.25479E-01
2.36802E-01
9.95134E-01
4.30413E-01
2.47896E-01
9.95803E-01
4.35355E-01
2.75463E-01
9.96423E-01
4.40303E-01
3.14568E-01
9.96994E-01
4.45257E-01
3.49180E-01
9.97515E-01
4.50216E-01
3.75962E-01
9.97987E-01
4.55180E-01
3.61779E-01
9.98409E-01
4.60149E-01
3.21441E-01
9.98782E-01
4.65122E-01
2.88018E-01
9.99105E-01
4.70098E-01
2.75918E-01
9.99378E-01
4.75077E-01
3.00714E-01
9.99602E-01
4.80059E-01
3.33483E-01
9.99776E-01
4.85042E-01
3.61619E-01
9.99901E-01
4.90027E-01
3.86556E-01
9.99975E-01
4.95013E-01
3.85975E-01
2.42841E-01
5.00185E-01
2.05025E-01
3.57607E-01
2.93708E-01
2.91648E-01
3.57607E-01
7.06292E-01
2.84286E-01
5.86838E-01
2.71027E-01
2.41195E-01
5.86575E-01
7.29418E-01
2.58793E-01
7.32431E-01
4.42296E-01
3.01899E-01
7.65405E-01
6.38891E-01
3.00750E-01
7.50903E-01
2.78999E-01
2.21980E-01
4.60252E-01
8.33512E-01
2.14972E-01
4.59666E-01
1.66514E-01
[truncated: 249,833+ more rows]

## Sheet: Fig6C
Title="Finite-element data"
Variables="x / m","y / m","Porosity"
Zone n=50496 , e=100336 , f=fepoint, et=triangle
5.15000E-01
5.00000E-01
9.96444E-01
1.00000E+00
5.00000E-01
3.47175E-01
5.14564E-01
5.03590E-01
9.98127E-01
5.13282E-01
5.06971E-01
9.98933E-01
5.11228E-01
5.09947E-01
9.99344E-01
5.08521E-01
5.12345E-01
9.99065E-01
5.05319E-01
5.14025E-01
9.98702E-01
5.01808E-01
5.14891E-01
9.97812E-01
4.98192E-01
5.14891E-01
9.98440E-01
4.94681E-01
5.14025E-01
9.97993E-01
4.91479E-01
5.12345E-01
9.97969E-01
4.88772E-01
5.09947E-01
9.97344E-01
4.86718E-01
5.06971E-01
9.97901E-01
4.85436E-01
5.03590E-01
9.98548E-01
4.85000E-01
5.00000E-01
9.99266E-01
4.85436E-01
4.96410E-01
9.99161E-01
4.86718E-01
4.93029E-01
9.99043E-01
4.88772E-01
4.90053E-01
9.98860E-01
4.91479E-01
4.87655E-01
9.99284E-01
4.94681E-01
4.85975E-01
9.99301E-01
4.98192E-01
4.85109E-01
9.99466E-01
5.01808E-01
4.85109E-01
9.99234E-01
5.05319E-01
4.85975E-01
9.98572E-01
5.08521E-01
4.87655E-01
9.97951E-01
5.11228E-01
4.90053E-01
9.98184E-01
5.13282E-01
4.93029E-01
9.97560E-01
5.14564E-01
4.96410E-01
9.97467E-01
9.99975E-01
5.04987E-01
3.58408E-01
9.99901E-01
5.09973E-01
3.64190E-01
9.99776E-01
5.14958E-01
3.49239E-01
9.99602E-01
5.19941E-01
2.96626E-01
9.99378E-01
5.24923E-01
2.47414E-01
9.99105E-01
5.29902E-01
2.23504E-01
9.98782E-01
5.34878E-01
2.45785E-01
9.98409E-01
5.39851E-01
2.73999E-01
9.97987E-01
5.44820E-01
2.79299E-01
9.97515E-01
5.49784E-01
2.61859E-01
9.96994E-01
5.54743E-01
2.56598E-01
9.96423E-01
5.59697E-01
2.80049E-01
9.95803E-01
5.64645E-01
2.97175E-01
9.95134E-01
5.69587E-01
3.16784E-01
9.94415E-01
5.74521E-01
3.40174E-01
9.93648E-01
5.79448E-01
3.45617E-01
9.92831E-01
5.84368E-01
3.62838E-01
9.91965E-01
5.89278E-01
3.92104E-01
9.91050E-01
5.94180E-01
4.08377E-01
9.90086E-01
5.99073E-01
3.86155E-01
9.89074E-01
6.03956E-01
3.49017E-01
9.88013E-01
6.08828E-01
3.11249E-01
9.86903E-01
6.13690E-01
2.56435E-01
9.85745E-01
6.18540E-01
2.09829E-01
9.84539E-01
6.23379E-01
2.04413E-01
9.83284E-01
6.28205E-01
2.50257E-01
9.81981E-01
6.33018E-01
3.11924E-01
9.80631E-01
6.37819E-01
3.25274E-01
9.79232E-01
6.42605E-01
2.94010E-01
9.77786E-01
6.47378E-01
2.61463E-01
9.76293E-01
6.52135E-01
2.48813E-01
9.74752E-01
6.56878E-01
2.51750E-01
9.73164E-01
6.61605E-01
2.55894E-01
9.71528E-01
6.66316E-01
2.66364E-01
9.69846E-01
6.71010E-01
2.82538E-01
9.68117E-01
6.75687E-01
2.88203E-01
9.66342E-01
6.80347E-01
2.52777E-01
9.64520E-01
6.84989E-01
2.15260E-01
9.62652E-01
6.89613E-01
2.02100E-01
9.60738E-01
6.94217E-01
2.31457E-01
9.58778E-01
6.98803E-01
2.73587E-01
9.56773E-01
7.03368E-01
3.16873E-01
9.54722E-01
7.07914E-01
2.88475E-01
9.52626E-01
7.12438E-01
2.32419E-01
9.50484E-01
7.16942E-01
1.73544E-01
9.48298E-01
7.21424E-01
1.62327E-01
9.46068E-01
7.25884E-01
1.70604E-01
9.43793E-01
7.30321E-01
1.87908E-01
9.41474E-01
7.34736E-01
2.31724E-01
9.39111E-01
7.39127E-01
3.05028E-01
9.36704E-01
7.43494E-01
3.72554E-01
9.34254E-01
7.47838E-01
3.55110E-01
9.31761E-01
7.52156E-01
3.18899E-01
9.29224E-01
7.56450E-01
2.92692E-01
9.26645E-01
7.60718E-01
2.92056E-01
9.24024E-01
7.64960E-01
3.12378E-01
9.21360E-01
7.69175E-01
3.36887E-01
9.18655E-01
7.73364E-01
3.36645E-01
9.15908E-01
7.77526E-01
3.19742E-01
9.13119E-01
7.81660E-01
2.98084E-01
9.10290E-01
7.85766E-01
2.77176E-01
9.07419E-01
7.89844E-01
2.59066E-01
9.04508E-01
7.93893E-01
2.57855E-01
9.01557E-01
7.97912E-01
2.69097E-01
8.98566E-01
8.01902E-01
2.71597E-01
8.95536E-01
8.05862E-01
2.68255E-01
8.92465E-01
8.09792E-01
2.71992E-01
8.89356E-01
8.13690E-01
2.78311E-01
8.86208E-01
8.17558E-01
2.90933E-01
8.83022E-01
8.21394E-01
3.12003E-01
8.79798E-01
8.25198E-01
3.30873E-01
8.76536E-01
8.28969E-01
3.50617E-01
8.73236E-01
8.32708E-01
3.76753E-01
8.69899E-01
8.36414E-01
4.09015E-01
8.66526E-01
8.40086E-01
4.05071E-01
8.63116E-01
8.43725E-01
3.68753E-01
8.59670E-01
8.47329E-01
3.54964E-01
8.56188E-01
8.50899E-01
3.40932E-01
8.52671E-01
8.54434E-01
3.17654E-01
8.49118E-01
8.57933E-01
3.06995E-01
8.45531E-01
8.61397E-01
2.76675E-01
8.41910E-01
8.64825E-01
2.38715E-01
8.38254E-01
8.68217E-01
2.18416E-01
8.34565E-01
8.71572E-01
2.14441E-01
8.30843E-01
8.74891E-01
2.05336E-01
8.27088E-01
8.78172E-01
1.93944E-01
8.23300E-01
8.81415E-01
2.11895E-01
8.19480E-01
8.84620E-01
2.79442E-01
8.15628E-01
8.87787E-01
3.24469E-01
8.11745E-01
8.90916E-01
3.41304E-01
8.07831E-01
8.94005E-01
3.06143E-01
8.03886E-01
8.97056E-01
2.93413E-01
7.99911E-01
9.00067E-01
2.79772E-01
7.95906E-01
9.03038E-01
2.75478E-01
7.91872E-01
9.05969E-01
2.83007E-01
7.87809E-01
9.08860E-01
2.90242E-01
7.83717E-01
9.11710E-01
2.85250E-01
7.79596E-01
9.14519E-01
2.67822E-01
7.75448E-01
9.17287E-01
2.56806E-01
7.71273E-01
9.20013E-01
2.47362E-01
7.67071E-01
9.22698E-01
2.58163E-01
7.62842E-01
9.25340E-01
2.80141E-01
7.58587E-01
9.27940E-01
3.03214E-01
7.54306E-01
9.30498E-01
3.16027E-01
7.50000E-01
9.33013E-01
3.23168E-01
7.45669E-01
9.35484E-01
3.15183E-01
7.41314E-01
9.37913E-01
3.33719E-01
7.36934E-01
9.40298E-01
3.61772E-01
7.32531E-01
9.42639E-01
3.75995E-01
7.28105E-01
9.44936E-01
3.94753E-01
7.23657E-01
9.47189E-01
4.18730E-01
7.19186E-01
9.49397E-01
4.29061E-01
7.14693E-01
9.51561E-01
3.91653E-01
7.10179E-01
9.53679E-01
3.11382E-01
7.05644E-01
9.55753E-01
2.29331E-01
7.01088E-01
9.57781E-01
2.24682E-01
6.96513E-01
9.59764E-01
2.93310E-01
6.91917E-01
9.61701E-01
3.61796E-01
6.87303E-01
9.63592E-01
3.73160E-01
6.82671E-01
9.65437E-01
3.59420E-01
6.78020E-01
9.67236E-01
3.33061E-01
6.73351E-01
9.68988E-01
3.32141E-01
6.68665E-01
9.70693E-01
3.52241E-01
6.63962E-01
9.72352E-01
3.68518E-01
6.59243E-01
9.73964E-01
3.39353E-01
6.54508E-01
9.75528E-01
2.92703E-01
6.49758E-01
9.77046E-01
2.48650E-01
6.44993E-01
9.78515E-01
2.67847E-01
6.40214E-01
9.79938E-01
3.40245E-01
6.35420E-01
9.81312E-01
4.08351E-01
6.30613E-01
9.82639E-01
4.12667E-01
6.25793E-01
9.83917E-01
3.79562E-01
6.20961E-01
9.85148E-01
3.54844E-01
6.16116E-01
9.86330E-01
3.75357E-01
6.11260E-01
9.87464E-01
4.04210E-01
6.06393E-01
9.88549E-01
4.12731E-01
6.01516E-01
9.89586E-01
3.96623E-01
5.96628E-01
9.90574E-01
3.71635E-01
5.91731E-01
9.91513E-01
3.30116E-01
5.86824E-01
9.92404E-01
2.96714E-01
5.81909E-01
9.93245E-01
2.76327E-01
5.76986E-01
9.94038E-01
2.91708E-01
5.72055E-01
9.94781E-01
3.06062E-01
5.67117E-01
9.95475E-01
2.98438E-01
5.62172E-01
9.96120E-01
2.60929E-01
5.57221E-01
9.96715E-01
2.30641E-01
5.52264E-01
9.97261E-01
2.51997E-01
5.47302E-01
9.97757E-01
3.07553E-01
5.42336E-01
9.98204E-01
3.34862E-01
5.37365E-01
9.98602E-01
2.88392E-01
5.32391E-01
9.98950E-01
2.18262E-01
5.27413E-01
9.99248E-01
2.05843E-01
5.22432E-01
9.99497E-01
2.70318E-01
5.17450E-01
9.99695E-01
3.40563E-01
5.12465E-01
9.99845E-01
3.74574E-01
5.07480E-01
9.99944E-01
3.82956E-01
5.02493E-01
9.99994E-01
3.91768E-01
4.97507E-01
9.99994E-01
3.92899E-01
4.92520E-01
9.99944E-01
3.72415E-01
4.87535E-01
9.99845E-01
3.40179E-01
4.82550E-01
9.99695E-01
2.87736E-01
4.77568E-01
9.99497E-01
1.99774E-01
4.72587E-01
9.99248E-01
1.89506E-01
4.67609E-01
9.98950E-01
2.24619E-01
4.62635E-01
9.98602E-01
2.69978E-01
4.57664E-01
9.98204E-01
3.17371E-01
4.52698E-01
9.97757E-01
3.59260E-01
4.47736E-01
9.97261E-01
3.38284E-01
4.42779E-01
9.96715E-01
2.75243E-01
4.37828E-01
9.96120E-01
2.39955E-01
4.32883E-01
9.95475E-01
2.91479E-01
4.27945E-01
9.94781E-01
3.54063E-01
4.23014E-01
9.94038E-01
3.69766E-01
4.18091E-01
9.93245E-01
3.52235E-01
4.13176E-01
9.92404E-01
3.33400E-01
4.08269E-01
9.91513E-01
3.55015E-01
4.03372E-01
9.90574E-01
3.67846E-01
3.98484E-01
9.89586E-01
2.85290E-01
3.93607E-01
9.88549E-01
1.97740E-01
3.88740E-01
9.87464E-01
1.84391E-01
3.83884E-01
9.86330E-01
2.03572E-01
3.79039E-01
9.85148E-01
2.34839E-01
3.74207E-01
9.83917E-01
3.24106E-01
3.69387E-01
9.82639E-01
4.13811E-01
3.64580E-01
9.81312E-01
4.29002E-01
3.59786E-01
9.79938E-01
3.94822E-01
3.55007E-01
9.78515E-01
3.95303E-01
3.50242E-01
9.77046E-01
4.10583E-01
3.45492E-01
9.75528E-01
3.57229E-01
3.40757E-01
9.73964E-01
2.94514E-01
3.36038E-01
9.72352E-01
2.79083E-01
3.31335E-01
9.70693E-01
3.47461E-01
3.26649E-01
9.68988E-01
3.75685E-01
3.21980E-01
9.67236E-01
3.08694E-01
3.17329E-01
9.65437E-01
2.43741E-01
3.12697E-01
9.63592E-01
2.26749E-01
3.08083E-01
9.61701E-01
2.25218E-01
3.03487E-01
9.59764E-01
2.41995E-01
2.98912E-01
9.57781E-01
2.33258E-01
2.94356E-01
9.55753E-01
2.05397E-01
2.89821E-01
9.53679E-01
2.01421E-01
2.85307E-01
9.51561E-01
1.96896E-01
2.80814E-01
9.49397E-01
2.06739E-01
2.76343E-01
9.47189E-01
2.22660E-01
2.71895E-01
9.44936E-01
2.38646E-01
2.67469E-01
9.42639E-01
2.22179E-01
2.63066E-01
9.40298E-01
2.81931E-01
2.58686E-01
9.37913E-01
3.53668E-01
2.54331E-01
9.35484E-01
3.96894E-01
2.50000E-01
9.33013E-01
4.06815E-01
2.45694E-01
9.30498E-01
4.04262E-01
2.41413E-01
9.27940E-01
3.84217E-01
2.37158E-01
9.25340E-01
3.81692E-01
2.32929E-01
9.22698E-01
4.01958E-01
2.28727E-01
9.20013E-01
4.13496E-01
2.24552E-01
9.17287E-01
3.63268E-01
2.20404E-01
9.14519E-01
3.29008E-01
2.16283E-01
9.11710E-01
3.79312E-01
2.12191E-01
9.08860E-01
3.68892E-01
2.08128E-01
9.05969E-01
2.88042E-01
2.04094E-01
9.03038E-01
2.35173E-01
2.00089E-01
9.00067E-01
3.19086E-01
1.96114E-01
8.97056E-01
3.68601E-01
1.92169E-01
8.94005E-01
3.24981E-01
1.88255E-01
8.90916E-01
2.87550E-01
1.84372E-01
8.87787E-01
3.24419E-01
1.80520E-01
8.84620E-01
3.60501E-01
1.76700E-01
8.81415E-01
3.63886E-01
1.72912E-01
8.78172E-01
3.59875E-01
1.69157E-01
8.74891E-01
3.44484E-01
1.65435E-01
8.71572E-01
3.37220E-01
1.61746E-01
8.68217E-01
3.42914E-01
1.58090E-01
8.64825E-01
3.43897E-01
1.54469E-01
8.61397E-01
3.40004E-01
1.50882E-01
8.57933E-01
2.81505E-01
1.47329E-01
8.54434E-01
2.05667E-01
1.43812E-01
8.50899E-01
1.93854E-01
1.40330E-01
8.47329E-01
2.07714E-01
1.36884E-01
8.43725E-01
2.27119E-01
1.33474E-01
8.40086E-01
2.58714E-01
1.30101E-01
8.36414E-01
2.99349E-01
1.26764E-01
8.32708E-01
3.38469E-01
1.23464E-01
8.28969E-01
3.66033E-01
1.20202E-01
8.25198E-01
3.81406E-01
1.16978E-01
8.21394E-01
3.81307E-01
1.13792E-01
8.17558E-01
3.81057E-01
1.10644E-01
8.13690E-01
4.06690E-01
1.07535E-01
8.09792E-01
3.74961E-01
1.04464E-01
8.05862E-01
2.63193E-01
1.01434E-01
8.01902E-01
1.81781E-01
9.84430E-02
7.97912E-01
2.15268E-01
9.54920E-02
7.93893E-01
2.32407E-01
9.25810E-02
7.89844E-01
2.22310E-01
8.97100E-02
7.85766E-01
2.31763E-01
8.68810E-02
7.81660E-01
2.96485E-01
8.40920E-02
7.77526E-01
3.35655E-01
8.13450E-02
7.73364E-01
2.90054E-01
7.86400E-02
7.69175E-01
2.58159E-01
7.59760E-02
7.64960E-01
2.42171E-01
7.33550E-02
7.60718E-01
2.65390E-01
7.07760E-02
7.56450E-01
3.23618E-01
6.82390E-02
7.52156E-01
3.63405E-01
6.57460E-02
7.47838E-01
3.88859E-01
6.32960E-02
7.43494E-01
3.87085E-01
6.08890E-02
7.39127E-01
3.73510E-01
5.85260E-02
7.34736E-01
3.64334E-01
5.62070E-02
7.30321E-01
3.40617E-01
5.39320E-02
7.25884E-01
3.39497E-01
5.17020E-02
7.21424E-01
3.86054E-01
4.95160E-02
7.16942E-01
4.06471E-01
4.73740E-02
7.12438E-01
4.04653E-01
4.52780E-02
7.07914E-01
3.68115E-01
4.32270E-02
7.03368E-01
2.95612E-01
4.12220E-02
6.98803E-01
2.46259E-01
3.92620E-02
6.94217E-01
2.61841E-01
3.73480E-02
6.89613E-01
2.67242E-01
3.54800E-02
6.84989E-01
2.45018E-01
3.36580E-02
6.80347E-01
2.57513E-01
3.18830E-02
6.75687E-01
3.22615E-01
3.01540E-02
6.71010E-01
3.51644E-01
2.84720E-02
6.66316E-01
3.37567E-01
2.68360E-02
6.61605E-01
3.22772E-01
2.52480E-02
6.56878E-01
2.98614E-01
2.37070E-02
6.52135E-01
2.74550E-01
2.22140E-02
6.47378E-01
2.65538E-01
2.07680E-02
6.42605E-01
2.54037E-01
1.93690E-02
6.37819E-01
2.77671E-01
1.80190E-02
6.33018E-01
2.98289E-01
1.67160E-02
6.28205E-01
3.12827E-01
1.54610E-02
6.23379E-01
3.63129E-01
1.42550E-02
6.18540E-01
4.23137E-01
1.30970E-02
6.13690E-01
4.34248E-01
1.19870E-02
6.08828E-01
4.23810E-01
1.09260E-02
6.03956E-01
3.74108E-01
9.91400E-03
5.99073E-01
3.22953E-01
8.95000E-03
5.94180E-01
2.98144E-01
8.03500E-03
5.89278E-01
2.95566E-01
7.16900E-03
5.84368E-01
2.88587E-01
6.35200E-03
5.79448E-01
2.98716E-01
5.58500E-03
5.74521E-01
3.22023E-01
4.86600E-03
5.69587E-01
3.28774E-01
4.19700E-03
5.64645E-01
3.28493E-01
3.57700E-03
5.59697E-01
3.12332E-01
3.00600E-03
5.54743E-01
2.77135E-01
2.48500E-03
5.49784E-01
2.57751E-01
2.01300E-03
5.44820E-01
3.01126E-01
1.59100E-03
5.39851E-01
3.73729E-01
1.21800E-03
5.34878E-01
3.74450E-01
8.95000E-04
5.29902E-01
2.98035E-01
6.22000E-04
5.24923E-01
2.35773E-01
3.98000E-04
5.19941E-01
2.06366E-01
2.24000E-04
5.14958E-01
1.92117E-01
9.90000E-05
5.09973E-01
1.61290E-01
2.50000E-05
5.04987E-01
1.62352E-01
0.00000E+00
5.00000E-01
1.73477E-01
2.50000E-05
4.95013E-01
2.28486E-01
9.90000E-05
4.90027E-01
3.07540E-01
2.24000E-04
4.85042E-01
3.43070E-01
3.98000E-04
4.80059E-01
3.32692E-01
6.22000E-04
4.75077E-01
3.22882E-01
8.95000E-04
4.70098E-01
3.16843E-01
1.21800E-03
4.65122E-01
2.71977E-01
1.59100E-03
4.60149E-01
2.24059E-01
2.01300E-03
4.55180E-01
2.38361E-01
2.48500E-03
4.50216E-01
3.04486E-01
3.00600E-03
4.45257E-01
3.55697E-01
3.57700E-03
4.40303E-01
3.43461E-01
4.19700E-03
4.35355E-01
2.99844E-01
4.86600E-03
4.30413E-01
2.81077E-01
5.58500E-03
4.25479E-01
3.02842E-01
6.35200E-03
4.20552E-01
3.59447E-01
7.16900E-03
4.15632E-01
3.58130E-01
8.03500E-03
4.10722E-01
3.19730E-01
8.95000E-03
4.05820E-01
3.02992E-01
9.91400E-03
4.00927E-01
3.39962E-01
1.09260E-02
3.96044E-01
3.84158E-01
1.19870E-02
3.91172E-01
4.22974E-01
1.30970E-02
3.86310E-01
4.09493E-01
1.42550E-02
3.81460E-01
3.89937E-01
1.54610E-02
3.76621E-01
3.46676E-01
1.67160E-02
3.71795E-01
2.74353E-01
1.80190E-02
3.66982E-01
2.41133E-01
1.93690E-02
3.62181E-01
2.35576E-01
2.07680E-02
3.57395E-01
2.95365E-01
2.22140E-02
3.52622E-01
3.56992E-01
2.37070E-02
3.47865E-01
3.64046E-01
2.52480E-02
3.43122E-01
3.48124E-01
2.68360E-02
3.38395E-01
3.30127E-01
2.84720E-02
3.33684E-01
3.26504E-01
3.01540E-02
3.28990E-01
3.24428E-01
3.18830E-02
3.24313E-01
3.24106E-01
3.36580E-02
3.19653E-01
3.37812E-01
3.54800E-02
3.15011E-01
3.54951E-01
3.73480E-02
3.10387E-01
3.63060E-01
3.92620E-02
3.05783E-01
3.63844E-01
4.12220E-02
3.01197E-01
3.33834E-01
4.32270E-02
2.96632E-01
3.15401E-01
4.52780E-02
2.92086E-01
3.06809E-01
4.73740E-02
2.87562E-01
2.97057E-01
4.95160E-02
2.83058E-01
2.77780E-01
5.17020E-02
2.78576E-01
2.52975E-01
5.39320E-02
2.74116E-01
2.61243E-01
5.62070E-02
2.69679E-01
2.81740E-01
5.85260E-02
2.65264E-01
2.62788E-01
6.08890E-02
2.60873E-01
2.00281E-01
6.32960E-02
2.56506E-01
1.83428E-01
6.57460E-02
2.52162E-01
1.70782E-01
6.82390E-02
2.47844E-01
1.83043E-01
7.07760E-02
2.43550E-01
2.03001E-01
7.33550E-02
2.39282E-01
2.19406E-01
7.59760E-02
2.35040E-01
2.21506E-01
7.86400E-02
2.30825E-01
2.30657E-01
8.13450E-02
2.26636E-01
2.27123E-01
8.40920E-02
2.22474E-01
2.18836E-01
8.68810E-02
2.18340E-01
2.09849E-01
8.97100E-02
2.14234E-01
2.16604E-01
9.25810E-02
2.10156E-01
2.50069E-01
9.54920E-02
2.06107E-01
2.89169E-01
9.84430E-02
2.02088E-01
3.13385E-01
1.01434E-01
1.98098E-01
2.85250E-01
1.04464E-01
1.94138E-01
2.35219E-01
1.07535E-01
1.90208E-01
2.15827E-01
1.10644E-01
1.86310E-01
2.30980E-01
1.13792E-01
1.82442E-01
2.73020E-01
1.16978E-01
1.78606E-01
3.12605E-01
1.20202E-01
1.74802E-01
3.34662E-01
1.23464E-01
1.71031E-01
3.13491E-01
1.26764E-01
1.67292E-01
2.73077E-01
1.30101E-01
1.63586E-01
2.35499E-01
1.33474E-01
1.59914E-01
2.09070E-01
1.36884E-01
1.56275E-01
2.36490E-01
1.40330E-01
1.52671E-01
2.85637E-01
1.43812E-01
1.49101E-01
3.31165E-01
1.47329E-01
1.45566E-01
3.52757E-01
1.50882E-01
1.42067E-01
3.41247E-01
1.54469E-01
1.38603E-01
3.27732E-01
1.58090E-01
1.35175E-01
3.17560E-01
1.61746E-01
1.31783E-01
3.23753E-01
1.65435E-01
1.28428E-01
3.31066E-01
1.69157E-01
1.25109E-01
3.34325E-01
1.72912E-01
1.21828E-01
3.37805E-01
1.76700E-01
1.18585E-01
3.46394E-01
1.80520E-01
1.15380E-01
3.55492E-01
1.84372E-01
1.12213E-01
3.55555E-01
1.88255E-01
1.09084E-01
3.43210E-01
1.92169E-01
1.05995E-01
3.27682E-01
1.96114E-01
1.02944E-01
3.07750E-01
2.00089E-01
9.99330E-02
2.87821E-01
2.04094E-01
9.69620E-02
2.86794E-01
2.08128E-01
9.40310E-02
2.92611E-01
2.12191E-01
9.11400E-02
2.79687E-01
2.16283E-01
8.82900E-02
2.64659E-01
2.20404E-01
8.54810E-02
2.83542E-01
2.24552E-01
8.27130E-02
3.12115E-01
2.28727E-01
7.99870E-02
3.37678E-01
2.32929E-01
7.73020E-02
3.53178E-01
2.37158E-01
7.46600E-02
3.61288E-01
2.41413E-01
7.20600E-02
3.69943E-01
2.45694E-01
6.95020E-02
3.70103E-01
2.50000E-01
6.69870E-02
3.69605E-01
2.54331E-01
6.45160E-02
3.72757E-01
2.58686E-01
6.20870E-02
3.65644E-01
2.63066E-01
5.97020E-02
3.50347E-01
2.67469E-01
5.73610E-02
3.27388E-01
2.71895E-01
5.50640E-02
2.98291E-01
2.76343E-01
5.28110E-02
2.49672E-01
2.80814E-01
5.06030E-02
1.99982E-01
2.85307E-01
4.84390E-02
2.05866E-01
2.89821E-01
4.63210E-02
2.59883E-01
2.94356E-01
4.42470E-02
2.96339E-01
2.98912E-01
4.22190E-02
3.12003E-01
3.03487E-01
4.02360E-02
3.29794E-01
3.08083E-01
3.82990E-02
3.37516E-01
3.12697E-01
3.64080E-02
3.17442E-01
3.17329E-01
3.45630E-02
2.86607E-01
3.21980E-01
3.27640E-02
2.55194E-01
3.26649E-01
3.10120E-02
2.60366E-01
3.31335E-01
2.93070E-02
2.84761E-01
3.36038E-01
2.76480E-02
3.16541E-01
3.40757E-01
2.60360E-02
2.91129E-01
3.45492E-01
2.44720E-02
2.42885E-01
3.50242E-01
2.29540E-02
2.16950E-01
3.55007E-01
2.14850E-02
2.38699E-01
3.59786E-01
2.00620E-02
2.80382E-01
3.64580E-01
1.86880E-02
3.06827E-01
3.69387E-01
1.73610E-02
2.79193E-01
3.74207E-01
1.60830E-02
2.77247E-01
3.79039E-01
1.48520E-02
2.81921E-01
3.83884E-01
1.36700E-02
2.82199E-01
3.88740E-01
1.25360E-02
2.84749E-01
3.93607E-01
1.14510E-02
3.00921E-01
3.98484E-01
1.04140E-02
3.30232E-01
4.03372E-01
9.42600E-03
3.54629E-01
4.08269E-01
8.48700E-03
3.25201E-01
4.13176E-01
7.59600E-03
2.54841E-01
4.18091E-01
6.75500E-03
2.18357E-01
4.23014E-01
5.96200E-03
2.66769E-01
4.27945E-01
5.21900E-03
3.42753E-01
4.32883E-01
4.52500E-03
3.83005E-01
4.37828E-01
3.88000E-03
3.40168E-01
4.42779E-01
3.28500E-03
2.86079E-01
4.47736E-01
2.73900E-03
2.75731E-01
4.52698E-01
2.24300E-03
2.92478E-01
4.57664E-01
1.79600E-03
3.09862E-01
4.62635E-01
1.39800E-03
3.05976E-01
4.67609E-01
1.05000E-03
2.87736E-01
4.72587E-01
7.52000E-04
2.60887E-01
4.77568E-01
5.03000E-04
2.35085E-01
4.82550E-01
3.05000E-04
2.08115E-01
4.87535E-01
1.55000E-04
2.06211E-01
4.92520E-01
5.60000E-05
2.57644E-01
4.97507E-01
6.00000E-06
3.10858E-01
5.02493E-01
6.00000E-06
3.37033E-01
5.07480E-01
5.60000E-05
3.46723E-01
5.12465E-01
1.55000E-04
3.44697E-01
5.17450E-01
3.05000E-04
2.83633E-01
5.22432E-01
5.03000E-04
1.98600E-01
5.27413E-01
7.52000E-04
1.74442E-01
5.32391E-01
1.05000E-03
1.75702E-01
5.37365E-01
1.39800E-03
1.70366E-01
5.42336E-01
1.79600E-03
1.66705E-01
5.47302E-01
2.24300E-03
1.77332E-01
5.52264E-01
2.73900E-03
2.03750E-01
5.57221E-01
3.28500E-03
2.20820E-01
5.62172E-01
3.88000E-03
2.30839E-01
5.67117E-01
4.52500E-03
2.73563E-01
5.72055E-01
5.21900E-03
3.30587E-01
5.76986E-01
5.96200E-03
3.04265E-01
5.81909E-01
6.75500E-03
2.30177E-01
5.86824E-01
7.59600E-03
2.44813E-01
5.91731E-01
8.48700E-03
3.48524E-01
5.96628E-01
9.42600E-03
4.03224E-01
6.01516E-01
1.04140E-02
3.77471E-01
6.06393E-01
1.14510E-02
3.19798E-01
6.11260E-01
1.25360E-02
2.66043E-01
6.16116E-01
1.36700E-02
2.19943E-01
6.20961E-01
1.48520E-02
2.04629E-01
6.25793E-01
1.60830E-02
2.58205E-01
6.30613E-01
1.73610E-02
2.97995E-01
6.35420E-01
1.86880E-02
2.71822E-01
6.40214E-01
2.00620E-02
2.66421E-01
6.44993E-01
2.14850E-02
2.73389E-01
6.49758E-01
2.29540E-02
2.81118E-01
6.54508E-01
2.44720E-02
2.63282E-01
6.59243E-01
2.60360E-02
2.42510E-01
6.63962E-01
2.76480E-02
2.63741E-01
6.68665E-01
2.93070E-02
3.05157E-01
6.73351E-01
3.10120E-02
3.16257E-01
6.78020E-01
3.27640E-02
2.91438E-01
6.82671E-01
3.45630E-02
2.99180E-01
6.87303E-01
3.64080E-02
3.40804E-01
6.91917E-01
3.82990E-02
3.78732E-01
6.96513E-01
4.02360E-02
3.78969E-01
7.01088E-01
4.22190E-02
3.71539E-01
7.05644E-01
4.42470E-02
3.39523E-01
7.10179E-01
4.63210E-02
3.10403E-01
7.14693E-01
4.84390E-02
3.22861E-01
7.19186E-01
5.06030E-02
3.43750E-01
7.23657E-01
5.28110E-02
3.41349E-01
7.28105E-01
5.50640E-02
3.41245E-01
7.32531E-01
5.73610E-02
3.63488E-01
7.36934E-01
5.97020E-02
4.04312E-01
7.41314E-01
6.20870E-02
4.19018E-01
7.45669E-01
6.45160E-02
4.13586E-01
7.50000E-01
6.69870E-02
3.70424E-01
7.54306E-01
6.95020E-02
3.05443E-01
7.58587E-01
7.20600E-02
2.34181E-01
7.62842E-01
7.46600E-02
1.75405E-01
7.67071E-01
7.73020E-02
1.88179E-01
7.71273E-01
7.99870E-02
2.24547E-01
7.75448E-01
8.27130E-02
2.80410E-01
7.79596E-01
8.54810E-02
3.13082E-01
7.83717E-01
8.82900E-02
2.34668E-01
7.87809E-01
9.11400E-02
2.09894E-01
7.91872E-01
9.40310E-02
2.72879E-01
7.95906E-01
9.69620E-02
3.40025E-01
7.99911E-01
9.99330E-02
3.74764E-01
8.03886E-01
1.02944E-01
3.57546E-01
8.07831E-01
1.05995E-01
3.09181E-01
8.11745E-01
1.09084E-01
2.91886E-01
8.15628E-01
1.12213E-01
3.25521E-01
8.19480E-01
1.15380E-01
3.24389E-01
8.23300E-01
1.18585E-01
2.56565E-01
8.27088E-01
1.21828E-01
2.64507E-01
8.30843E-01
1.25109E-01
3.41793E-01
8.34565E-01
1.28428E-01
3.40274E-01
8.38254E-01
1.31783E-01
2.48932E-01
8.41910E-01
1.35175E-01
2.04583E-01
8.45531E-01
1.38603E-01
2.04542E-01
8.49118E-01
1.42067E-01
2.17329E-01
8.52671E-01
1.45566E-01
2.36885E-01
8.56188E-01
1.49101E-01
2.83386E-01
8.59670E-01
1.52671E-01
3.39600E-01
8.63116E-01
1.56275E-01
3.08445E-01
8.66526E-01
1.59914E-01
2.11390E-01
8.69899E-01
1.63586E-01
2.11836E-01
8.73236E-01
1.67292E-01
2.37287E-01
8.76536E-01
1.71031E-01
3.04053E-01
8.79798E-01
1.74802E-01
3.66617E-01
8.83022E-01
1.78606E-01
3.60310E-01
8.86208E-01
1.82442E-01
3.54117E-01
8.89356E-01
1.86310E-01
3.75808E-01
8.92465E-01
1.90208E-01
3.85735E-01
8.95536E-01
1.94138E-01
3.94239E-01
8.98566E-01
1.98098E-01
3.71105E-01
9.01557E-01
2.02088E-01
3.32748E-01
9.04508E-01
2.06107E-01
3.16043E-01
9.07419E-01
2.10156E-01
3.48727E-01
9.10290E-01
2.14234E-01
3.35520E-01
9.13119E-01
2.18340E-01
2.53711E-01
9.15908E-01
2.22474E-01
2.66838E-01
9.18655E-01
2.26636E-01
3.67047E-01
9.21360E-01
2.30825E-01
4.03265E-01
9.24024E-01
2.35040E-01
3.38048E-01
9.26645E-01
2.39282E-01
3.29075E-01
9.29224E-01
2.43550E-01
3.34828E-01
9.31761E-01
2.47844E-01
3.41185E-01
9.34254E-01
2.52162E-01
3.97994E-01
9.36704E-01
2.56506E-01
4.16471E-01
9.39111E-01
2.60873E-01
3.92869E-01
9.41474E-01
2.65264E-01
3.61928E-01
9.43793E-01
2.69679E-01
3.44275E-01
9.46068E-01
2.74116E-01
3.32252E-01
9.48298E-01
2.78576E-01
3.00569E-01
9.50484E-01
2.83058E-01
2.81281E-01
9.52626E-01
2.87562E-01
2.77845E-01
9.54722E-01
2.92086E-01
3.18715E-01
9.56773E-01
2.96632E-01
3.82482E-01
9.58778E-01
3.01197E-01
3.94979E-01
9.60738E-01
3.05783E-01
4.13083E-01
9.62652E-01
3.10387E-01
4.07080E-01
9.64520E-01
3.15011E-01
3.74937E-01
9.66342E-01
3.19653E-01
3.43551E-01
9.68117E-01
3.24313E-01
3.22060E-01
9.69846E-01
3.28990E-01
3.05890E-01
9.71528E-01
3.33684E-01
2.80307E-01
9.73164E-01
3.38395E-01
2.49758E-01
9.74752E-01
3.43122E-01
2.22399E-01
9.76293E-01
3.47865E-01
2.10524E-01
9.77786E-01
3.52622E-01
2.27169E-01
9.79232E-01
3.57395E-01
2.63515E-01
9.80631E-01
3.62181E-01
2.79535E-01
9.81981E-01
3.66982E-01
3.14659E-01
9.83284E-01
3.71795E-01
3.34270E-01
9.84539E-01
3.76621E-01
3.06154E-01
9.85745E-01
3.81460E-01
2.71328E-01
9.86903E-01
3.86310E-01
2.64836E-01
9.88013E-01
3.91172E-01
2.64373E-01
9.89074E-01
3.96044E-01
2.76414E-01
9.90086E-01
4.00927E-01
2.80875E-01
9.91050E-01
4.05820E-01
2.49667E-01
9.91965E-01
4.10722E-01
2.23547E-01
9.92831E-01
4.15632E-01
2.10985E-01
9.93648E-01
4.20552E-01
2.05924E-01
9.94415E-01
4.25479E-01
2.12431E-01
9.95134E-01
4.30413E-01
2.78679E-01
9.95803E-01
4.35355E-01
3.32149E-01
9.96423E-01
4.40303E-01
3.02544E-01
9.96994E-01
4.45257E-01
2.54361E-01
9.97515E-01
4.50216E-01
2.37165E-01
9.97987E-01
4.55180E-01
2.50379E-01
9.98409E-01
4.60149E-01
2.82253E-01
9.98782E-01
4.65122E-01
3.52753E-01
9.99105E-01
4.70098E-01
3.90108E-01
9.99378E-01
4.75077E-01
3.93990E-01
9.99602E-01
4.80059E-01
3.36741E-01
9.99776E-01
4.85042E-01
2.85621E-01
9.99901E-01
4.90027E-01
2.81575E-01
9.99975E-01
4.95013E-01
3.16148E-01
2.42841E-01
5.00185E-01
2.24737E-01
3.57607E-01
2.93708E-01
2.63388E-01
3.57607E-01
7.06292E-01
1.80970E-01
5.86838E-01
2.71027E-01
2.12363E-01
5.86575E-01
7.29418E-01
3.38662E-01
7.32431E-01
4.42296E-01
4.24124E-01
7.65405E-01
6.38891E-01
2.45136E-01
7.50903E-01
2.78999E-01
2.84766E-01
4.60252E-01
8.33512E-01
2.76877E-01
4.59666E-01
1.66514E-01
[truncated: 249,833+ more rows]
