# Supplementary material for: Simulation study on matrix acidification of heterogeneous reservoirs based on seepage-acid etching coupled discrete virtual internal bond
Source: PLoS One. 2026 Jul 31;21(7):e0352115. doi: 10.1371/journal.pone.0352115 (PMC13426975; doi:10.1371/journal.pone.0352115)
Supplement: S5 File — (XLSX) [file pone.0352115.s005.xlsx]

## Sheet: Fig7A
Title="Finite-element data"
Variables="x / m","y / m","Porosity"
Zone n=50496 , e=100336 , f=fepoint, et=triangle
5.15000E-01
5.00000E-01
9.96591E-01
1.00000E+00
5.00000E-01
7.28762E-01
5.14564E-01
5.03590E-01
9.98650E-01
5.13282E-01
5.06971E-01
9.98028E-01
5.11228E-01
5.09947E-01
9.97115E-01
5.08521E-01
5.12345E-01
9.96443E-01
5.05319E-01
5.14025E-01
9.97721E-01
5.01808E-01
5.14891E-01
9.98482E-01
4.98192E-01
5.14891E-01
9.98702E-01
4.94681E-01
5.14025E-01
9.98172E-01
4.91479E-01
5.12345E-01
9.98111E-01
4.88772E-01
5.09947E-01
9.98075E-01
4.86718E-01
5.06971E-01
9.98804E-01
4.85436E-01
5.03590E-01
9.98835E-01
4.85000E-01
5.00000E-01
9.98655E-01
4.85436E-01
4.96410E-01
9.96839E-01
4.86718E-01
4.93029E-01
9.95656E-01
4.88772E-01
4.90053E-01
9.94004E-01
4.91479E-01
4.87655E-01
9.95779E-01
4.94681E-01
4.85975E-01
9.96434E-01
4.98192E-01
4.85109E-01
9.98289E-01
5.01808E-01
4.85109E-01
9.98554E-01
5.05319E-01
4.85975E-01
9.96879E-01
5.08521E-01
4.87655E-01
9.95764E-01
5.11228E-01
4.90053E-01
9.96226E-01
5.13282E-01
4.93029E-01
9.94852E-01
5.14564E-01
4.96410E-01
9.94969E-01
9.99975E-01
5.04987E-01
8.09196E-01
9.99901E-01
5.09973E-01
6.09129E-01
9.99776E-01
5.14958E-01
1.88448E-01
9.99602E-01
5.19941E-01
2.21502E-01
9.99378E-01
5.24923E-01
2.70419E-01
9.99105E-01
5.29902E-01
2.84643E-01
9.98782E-01
5.34878E-01
2.80361E-01
9.98409E-01
5.39851E-01
2.82297E-01
9.97987E-01
5.44820E-01
2.92917E-01
9.97515E-01
5.49784E-01
3.28244E-01
9.96994E-01
5.54743E-01
3.59478E-01
9.96423E-01
5.59697E-01
3.24928E-01
9.95803E-01
5.64645E-01
2.71439E-01
9.95134E-01
5.69587E-01
2.90997E-01
9.94415E-01
5.74521E-01
3.55744E-01
9.93648E-01
5.79448E-01
3.56839E-01
9.92831E-01
5.84368E-01
3.11870E-01
9.91965E-01
5.89278E-01
2.57009E-01
9.91050E-01
5.94180E-01
1.95400E-01
9.90086E-01
5.99073E-01
1.69736E-01
9.89074E-01
6.03956E-01
1.89517E-01
9.88013E-01
6.08828E-01
2.42479E-01
9.86903E-01
6.13690E-01
3.28204E-01
9.85745E-01
6.18540E-01
3.53293E-01
9.84539E-01
6.23379E-01
3.22039E-01
9.83284E-01
6.28205E-01
2.87303E-01
9.81981E-01
6.33018E-01
2.42634E-01
9.80631E-01
6.37819E-01
2.09460E-01
9.79232E-01
6.42605E-01
2.22373E-01
9.77786E-01
6.47378E-01
2.48777E-01
9.76293E-01
6.52135E-01
2.82439E-01
9.74752E-01
6.56878E-01
3.12032E-01
9.73164E-01
6.61605E-01
2.81591E-01
9.71528E-01
6.66316E-01
2.42023E-01
9.69846E-01
6.71010E-01
2.76277E-01
9.68117E-01
6.75687E-01
3.43994E-01
9.66342E-01
6.80347E-01
3.15135E-01
9.64520E-01
6.84989E-01
2.53852E-01
9.62652E-01
6.89613E-01
2.66057E-01
9.60738E-01
6.94217E-01
3.57423E-01
9.58778E-01
6.98803E-01
3.99167E-01
9.56773E-01
7.03368E-01
3.43898E-01
9.54722E-01
7.07914E-01
2.66842E-01
9.52626E-01
7.12438E-01
2.69923E-01
9.50484E-01
7.16942E-01
3.30058E-01
9.48298E-01
7.21424E-01
3.11583E-01
9.46068E-01
7.25884E-01
2.35222E-01
9.43793E-01
7.30321E-01
2.20797E-01
9.41474E-01
7.34736E-01
2.33395E-01
9.39111E-01
7.39127E-01
2.44259E-01
9.36704E-01
7.43494E-01
2.35201E-01
9.34254E-01
7.47838E-01
2.09138E-01
9.31761E-01
7.52156E-01
1.99063E-01
9.29224E-01
7.56450E-01
2.51769E-01
9.26645E-01
7.60718E-01
3.15433E-01
9.24024E-01
7.64960E-01
3.35719E-01
9.21360E-01
7.69175E-01
3.31111E-01
9.18655E-01
7.73364E-01
3.03067E-01
9.15908E-01
7.77526E-01
2.89755E-01
9.13119E-01
7.81660E-01
2.88898E-01
9.10290E-01
7.85766E-01
2.85995E-01
9.07419E-01
7.89844E-01
2.80199E-01
9.04508E-01
7.93893E-01
3.03650E-01
9.01557E-01
7.97912E-01
3.23679E-01
8.98566E-01
8.01902E-01
3.12857E-01
8.95536E-01
8.05862E-01
2.93345E-01
8.92465E-01
8.09792E-01
2.93485E-01
8.89356E-01
8.13690E-01
2.96089E-01
8.86208E-01
8.17558E-01
3.00992E-01
8.83022E-01
8.21394E-01
3.22170E-01
8.79798E-01
8.25198E-01
3.41293E-01
8.76536E-01
8.28969E-01
3.34000E-01
8.73236E-01
8.32708E-01
3.05783E-01
8.69899E-01
8.36414E-01
2.96602E-01
8.66526E-01
8.40086E-01
3.44674E-01
8.63116E-01
8.43725E-01
3.93915E-01
8.59670E-01
8.47329E-01
3.87055E-01
8.56188E-01
8.50899E-01
3.37583E-01
8.52671E-01
8.54434E-01
3.48201E-01
8.49118E-01
8.57933E-01
3.80704E-01
8.45531E-01
8.61397E-01
3.99336E-01
8.41910E-01
8.64825E-01
3.75146E-01
8.38254E-01
8.68217E-01
3.46555E-01
8.34565E-01
8.71572E-01
3.05124E-01
8.30843E-01
8.74891E-01
2.67583E-01
8.27088E-01
8.78172E-01
2.43019E-01
8.23300E-01
8.81415E-01
2.45293E-01
8.19480E-01
8.84620E-01
2.66356E-01
8.15628E-01
8.87787E-01
2.98013E-01
8.11745E-01
8.90916E-01
3.11167E-01
8.07831E-01
8.94005E-01
2.74056E-01
8.03886E-01
8.97056E-01
2.33791E-01
7.99911E-01
9.00067E-01
2.19136E-01
7.95906E-01
9.03038E-01
2.67570E-01
7.91872E-01
9.05969E-01
3.23110E-01
7.87809E-01
9.08860E-01
3.79586E-01
7.83717E-01
9.11710E-01
4.03209E-01
7.79596E-01
9.14519E-01
4.03726E-01
7.75448E-01
9.17287E-01
4.03148E-01
7.71273E-01
9.20013E-01
4.04809E-01
7.67071E-01
9.22698E-01
4.06129E-01
7.62842E-01
9.25340E-01
4.03331E-01
7.58587E-01
9.27940E-01
3.98229E-01
7.54306E-01
9.30498E-01
3.87440E-01
7.50000E-01
9.33013E-01
3.51716E-01
7.45669E-01
9.35484E-01
3.12435E-01
7.41314E-01
9.37913E-01
2.78818E-01
7.36934E-01
9.40298E-01
2.45792E-01
7.32531E-01
9.42639E-01
2.35871E-01
7.28105E-01
9.44936E-01
2.61007E-01
7.23657E-01
9.47189E-01
2.88956E-01
7.19186E-01
9.49397E-01
3.08274E-01
7.14693E-01
9.51561E-01
3.13775E-01
7.10179E-01
9.53679E-01
2.96248E-01
7.05644E-01
9.55753E-01
2.61059E-01
7.01088E-01
9.57781E-01
2.24963E-01
6.96513E-01
9.59764E-01
1.87109E-01
6.91917E-01
9.61701E-01
1.85532E-01
6.87303E-01
9.63592E-01
2.07779E-01
6.82671E-01
9.65437E-01
2.47184E-01
6.78020E-01
9.67236E-01
2.77288E-01
6.73351E-01
9.68988E-01
3.00290E-01
6.68665E-01
9.70693E-01
3.18235E-01
6.63962E-01
9.72352E-01
3.27578E-01
6.59243E-01
9.73964E-01
3.20576E-01
6.54508E-01
9.75528E-01
3.11728E-01
6.49758E-01
9.77046E-01
3.06277E-01
6.44993E-01
9.78515E-01
3.04310E-01
6.40214E-01
9.79938E-01
3.02650E-01
6.35420E-01
9.81312E-01
2.99684E-01
6.30613E-01
9.82639E-01
2.95520E-01
6.25793E-01
9.83917E-01
2.90661E-01
6.20961E-01
9.85148E-01
2.86394E-01
6.16116E-01
9.86330E-01
2.79954E-01
6.11260E-01
9.87464E-01
2.74124E-01
6.06393E-01
9.88549E-01
2.71023E-01
6.01516E-01
9.89586E-01
2.68766E-01
5.96628E-01
9.90574E-01
2.69111E-01
5.91731E-01
9.91513E-01
2.65065E-01
5.86824E-01
9.92404E-01
2.64046E-01
5.81909E-01
9.93245E-01
2.65502E-01
5.76986E-01
9.94038E-01
2.67159E-01
5.72055E-01
9.94781E-01
2.68620E-01
5.67117E-01
9.95475E-01
2.69714E-01
5.62172E-01
9.96120E-01
2.70965E-01
5.57221E-01
9.96715E-01
2.73155E-01
5.52264E-01
9.97261E-01
2.74067E-01
5.47302E-01
9.97757E-01
2.75295E-01
5.42336E-01
9.98204E-01
2.76803E-01
5.37365E-01
9.98602E-01
2.78648E-01
5.32391E-01
9.98950E-01
2.80424E-01
5.27413E-01
9.99248E-01
2.82562E-01
5.22432E-01
9.99497E-01
2.84504E-01
5.17450E-01
9.99695E-01
2.85942E-01
5.12465E-01
9.99845E-01
2.87604E-01
5.07480E-01
9.99944E-01
2.89695E-01
5.02493E-01
9.99994E-01
2.91714E-01
4.97507E-01
9.99994E-01
2.93523E-01
4.92520E-01
9.99944E-01
2.95446E-01
4.87535E-01
9.99845E-01
2.97996E-01
4.82550E-01
9.99695E-01
2.99624E-01
4.77568E-01
9.99497E-01
3.02523E-01
4.72587E-01
9.99248E-01
3.04242E-01
4.67609E-01
9.98950E-01
3.06300E-01
4.62635E-01
9.98602E-01
3.08497E-01
4.57664E-01
9.98204E-01
3.10408E-01
4.52698E-01
9.97757E-01
3.12613E-01
4.47736E-01
9.97261E-01
3.15464E-01
4.42779E-01
9.96715E-01
3.17922E-01
4.37828E-01
9.96120E-01
3.19984E-01
4.32883E-01
9.95475E-01
3.22361E-01
4.27945E-01
9.94781E-01
3.25050E-01
4.23014E-01
9.94038E-01
3.27475E-01
4.18091E-01
9.93245E-01
3.29777E-01
4.13176E-01
9.92404E-01
3.32157E-01
4.08269E-01
9.91513E-01
3.37828E-01
4.03372E-01
9.90574E-01
3.40929E-01
3.98484E-01
9.89586E-01
3.57089E-01
3.93607E-01
9.88549E-01
3.62861E-01
3.88740E-01
9.87464E-01
3.70949E-01
3.83884E-01
9.86330E-01
3.70141E-01
3.79039E-01
9.85148E-01
3.66935E-01
3.74207E-01
9.83917E-01
3.57259E-01
3.69387E-01
9.82639E-01
3.41216E-01
3.64580E-01
9.81312E-01
3.39018E-01
3.59786E-01
9.79938E-01
3.44701E-01
3.55007E-01
9.78515E-01
3.54778E-01
3.50242E-01
9.77046E-01
3.58072E-01
3.45492E-01
9.75528E-01
3.56422E-01
3.40757E-01
9.73964E-01
3.54206E-01
3.36038E-01
9.72352E-01
3.52103E-01
3.31335E-01
9.70693E-01
3.21768E-01
3.26649E-01
9.68988E-01
2.89878E-01
3.21980E-01
9.67236E-01
2.66722E-01
3.17329E-01
9.65437E-01
2.54858E-01
3.12697E-01
9.63592E-01
2.45089E-01
3.08083E-01
9.61701E-01
2.37065E-01
3.03487E-01
9.59764E-01
2.48826E-01
2.98912E-01
9.57781E-01
2.60979E-01
2.94356E-01
9.55753E-01
2.66691E-01
2.89821E-01
9.53679E-01
2.73699E-01
2.85307E-01
9.51561E-01
2.81527E-01
2.80814E-01
9.49397E-01
2.72789E-01
2.76343E-01
9.47189E-01
2.69315E-01
2.71895E-01
9.44936E-01
2.70813E-01
2.67469E-01
9.42639E-01
2.75915E-01
2.63066E-01
9.40298E-01
2.84090E-01
2.58686E-01
9.37913E-01
2.89643E-01
2.54331E-01
9.35484E-01
2.90974E-01
2.50000E-01
9.33013E-01
2.93718E-01
2.45694E-01
9.30498E-01
3.03664E-01
2.41413E-01
9.27940E-01
3.24849E-01
2.37158E-01
9.25340E-01
3.48010E-01
2.32929E-01
9.22698E-01
3.65639E-01
2.28727E-01
9.20013E-01
3.70515E-01
2.24552E-01
9.17287E-01
3.75311E-01
2.20404E-01
9.14519E-01
3.84330E-01
2.16283E-01
9.11710E-01
3.89019E-01
2.12191E-01
9.08860E-01
3.32988E-01
2.08128E-01
9.05969E-01
2.75938E-01
2.04094E-01
9.03038E-01
2.05888E-01
2.00089E-01
9.00067E-01
2.07997E-01
1.96114E-01
8.97056E-01
2.67323E-01
1.92169E-01
8.94005E-01
3.41080E-01
1.88255E-01
8.90916E-01
3.57685E-01
1.84372E-01
8.87787E-01
3.43676E-01
1.80520E-01
8.84620E-01
3.27250E-01
1.76700E-01
8.81415E-01
3.36404E-01
1.72912E-01
8.78172E-01
3.34679E-01
1.69157E-01
8.74891E-01
3.12075E-01
1.65435E-01
8.71572E-01
3.00284E-01
1.61746E-01
8.68217E-01
2.88566E-01
1.58090E-01
8.64825E-01
2.73043E-01
1.54469E-01
8.61397E-01
2.35011E-01
1.50882E-01
8.57933E-01
2.49715E-01
1.47329E-01
8.54434E-01
3.03444E-01
1.43812E-01
8.50899E-01
3.62040E-01
1.40330E-01
8.47329E-01
3.51623E-01
1.36884E-01
8.43725E-01
3.03633E-01
1.33474E-01
8.40086E-01
2.74251E-01
1.30101E-01
8.36414E-01
3.14796E-01
1.26764E-01
8.32708E-01
3.44676E-01
1.23464E-01
8.28969E-01
3.36757E-01
1.20202E-01
8.25198E-01
2.98377E-01
1.16978E-01
8.21394E-01
3.09626E-01
1.13792E-01
8.17558E-01
3.37468E-01
1.10644E-01
8.13690E-01
3.38361E-01
1.07535E-01
8.09792E-01
2.90047E-01
1.04464E-01
8.05862E-01
2.72573E-01
1.01434E-01
8.01902E-01
2.79652E-01
9.84430E-02
7.97912E-01
2.98255E-01
9.54920E-02
7.93893E-01
3.16355E-01
9.25810E-02
7.89844E-01
3.33304E-01
8.97100E-02
7.85766E-01
3.39506E-01
8.68810E-02
7.81660E-01
3.06914E-01
8.40920E-02
7.77526E-01
2.75689E-01
8.13450E-02
7.73364E-01
2.61793E-01
7.86400E-02
7.69175E-01
2.46079E-01
7.59760E-02
7.64960E-01
2.20443E-01
7.33550E-02
7.60718E-01
2.29933E-01
7.07760E-02
7.56450E-01
2.39310E-01
6.82390E-02
7.52156E-01
2.92764E-01
6.57460E-02
7.47838E-01
3.46494E-01
6.32960E-02
7.43494E-01
2.99740E-01
6.08890E-02
7.39127E-01
2.39940E-01
5.85260E-02
7.34736E-01
2.80249E-01
5.62070E-02
7.30321E-01
3.57886E-01
5.39320E-02
7.25884E-01
3.55452E-01
5.17020E-02
7.21424E-01
2.87208E-01
4.95160E-02
7.16942E-01
2.41915E-01
4.73740E-02
7.12438E-01
2.88368E-01
4.52780E-02
7.07914E-01
3.48858E-01
4.32270E-02
7.03368E-01
3.12447E-01
4.12220E-02
6.98803E-01
2.44201E-01
3.92620E-02
6.94217E-01
2.33590E-01
3.73480E-02
6.89613E-01
2.21904E-01
3.54800E-02
6.84989E-01
2.24601E-01
3.36580E-02
6.80347E-01
2.27086E-01
3.18830E-02
6.75687E-01
2.34230E-01
3.01540E-02
6.71010E-01
2.76902E-01
2.84720E-02
6.66316E-01
3.14713E-01
2.68360E-02
6.61605E-01
3.54861E-01
2.52480E-02
6.56878E-01
4.01238E-01
2.37070E-02
6.52135E-01
4.02757E-01
2.22140E-02
6.47378E-01
3.97711E-01
2.07680E-02
6.42605E-01
3.86042E-01
1.93690E-02
6.37819E-01
3.58912E-01
1.80190E-02
6.33018E-01
3.31407E-01
1.67160E-02
6.28205E-01
3.07990E-01
1.54610E-02
6.23379E-01
2.78974E-01
1.42550E-02
6.18540E-01
2.45773E-01
1.30970E-02
6.13690E-01
2.70013E-01
1.19870E-02
6.08828E-01
3.42077E-01
1.09260E-02
6.03956E-01
3.27071E-01
9.91400E-03
5.99073E-01
2.51802E-01
8.95000E-03
5.94180E-01
2.35719E-01
8.03500E-03
5.89278E-01
2.89036E-01
7.16900E-03
5.84368E-01
3.10458E-01
6.35200E-03
5.79448E-01
2.82606E-01
5.58500E-03
5.74521E-01
2.86584E-01
4.86600E-03
5.69587E-01
3.68787E-01
4.19700E-03
5.64645E-01
4.06720E-01
3.57700E-03
5.59697E-01
3.53938E-01
3.00600E-03
5.54743E-01
2.88263E-01
2.48500E-03
5.49784E-01
2.35287E-01
2.01300E-03
5.44820E-01
1.97681E-01
1.59100E-03
5.39851E-01
1.95922E-01
1.21800E-03
5.34878E-01
2.16993E-01
8.95000E-04
5.29902E-01
2.77353E-01
6.22000E-04
5.24923E-01
3.33655E-01
3.98000E-04
5.19941E-01
3.48806E-01
2.24000E-04
5.14958E-01
3.36428E-01
9.90000E-05
5.09973E-01
2.81201E-01
2.50000E-05
5.04987E-01
2.54231E-01
0.00000E+00
5.00000E-01
2.85195E-01
2.50000E-05
4.95013E-01
3.52464E-01
9.90000E-05
4.90027E-01
3.68727E-01
2.24000E-04
4.85042E-01
3.61942E-01
3.98000E-04
4.80059E-01
3.53641E-01
6.22000E-04
4.75077E-01
3.40983E-01
8.95000E-04
4.70098E-01
3.14760E-01
1.21800E-03
4.65122E-01
2.90222E-01
1.59100E-03
4.60149E-01
2.87762E-01
2.01300E-03
4.55180E-01
2.88757E-01
2.48500E-03
4.50216E-01
2.59699E-01
3.00600E-03
4.45257E-01
2.28771E-01
3.57700E-03
4.40303E-01
2.75168E-01
4.19700E-03
4.35355E-01
3.60063E-01
4.86600E-03
4.30413E-01
3.81224E-01
5.58500E-03
4.25479E-01
3.74694E-01
6.35200E-03
4.20552E-01
3.38867E-01
7.16900E-03
4.15632E-01
2.85334E-01
8.03500E-03
4.10722E-01
2.75701E-01
8.95000E-03
4.05820E-01
2.80637E-01
9.91400E-03
4.00927E-01
2.50357E-01
1.09260E-02
3.96044E-01
1.91394E-01
1.19870E-02
3.91172E-01
2.29763E-01
1.30970E-02
3.86310E-01
3.55251E-01
1.42550E-02
3.81460E-01
3.95296E-01
1.54610E-02
3.76621E-01
3.08443E-01
1.67160E-02
3.71795E-01
2.77783E-01
1.80190E-02
3.66982E-01
3.19835E-01
1.93690E-02
3.62181E-01
3.46689E-01
2.07680E-02
3.57395E-01
3.58581E-01
2.22140E-02
3.52622E-01
3.61651E-01
2.37070E-02
3.47865E-01
2.88935E-01
2.52480E-02
3.43122E-01
2.04936E-01
2.68360E-02
3.38395E-01
1.80183E-01
2.84720E-02
3.33684E-01
1.73709E-01
3.01540E-02
3.28990E-01
1.86269E-01
3.18830E-02
3.24313E-01
2.21059E-01
3.36580E-02
3.19653E-01
2.43078E-01
3.54800E-02
3.15011E-01
2.17280E-01
3.73480E-02
3.10387E-01
2.05288E-01
3.92620E-02
3.05783E-01
2.78655E-01
4.12220E-02
3.01197E-01
3.42948E-01
4.32270E-02
2.96632E-01
2.98275E-01
4.52780E-02
2.92086E-01
2.36957E-01
4.73740E-02
2.87562E-01
2.41201E-01
4.95160E-02
2.83058E-01
3.00604E-01
5.17020E-02
2.78576E-01
3.19761E-01
5.39320E-02
2.74116E-01
2.92865E-01
5.62070E-02
2.69679E-01
2.65413E-01
5.85260E-02
2.65264E-01
2.83354E-01
6.08890E-02
2.60873E-01
3.49655E-01
6.32960E-02
2.56506E-01
3.83875E-01
6.57460E-02
2.52162E-01
3.84776E-01
6.82390E-02
2.47844E-01
3.79920E-01
7.07760E-02
2.43550E-01
3.72415E-01
7.33550E-02
2.39282E-01
3.67716E-01
7.59760E-02
2.35040E-01
3.92333E-01
7.86400E-02
2.30825E-01
3.82372E-01
8.13450E-02
2.26636E-01
3.34357E-01
8.40920E-02
2.22474E-01
3.33589E-01
8.68810E-02
2.18340E-01
3.74836E-01
8.97100E-02
2.14234E-01
3.30884E-01
9.25810E-02
2.10156E-01
2.46849E-01
9.54920E-02
2.06107E-01
1.95425E-01
9.84430E-02
2.02088E-01
2.52091E-01
1.01434E-01
1.98098E-01
3.04609E-01
1.04464E-01
1.94138E-01
3.37688E-01
1.07535E-01
1.90208E-01
3.56226E-01
1.10644E-01
1.86310E-01
3.22562E-01
1.13792E-01
1.82442E-01
3.00352E-01
1.16978E-01
1.78606E-01
3.36553E-01
1.20202E-01
1.74802E-01
4.12963E-01
1.23464E-01
1.71031E-01
4.25164E-01
1.26764E-01
1.67292E-01
3.91322E-01
1.30101E-01
1.63586E-01
3.45307E-01
1.33474E-01
1.59914E-01
3.09982E-01
1.36884E-01
1.56275E-01
3.27973E-01
1.40330E-01
1.52671E-01
3.27922E-01
1.43812E-01
1.49101E-01
2.90359E-01
1.47329E-01
1.45566E-01
2.31485E-01
1.50882E-01
1.42067E-01
2.29426E-01
1.54469E-01
1.38603E-01
2.98031E-01
1.58090E-01
1.35175E-01
3.70997E-01
1.61746E-01
1.31783E-01
3.96739E-01
1.65435E-01
1.28428E-01
3.43533E-01
1.69157E-01
1.25109E-01
2.78603E-01
1.72912E-01
1.21828E-01
2.58483E-01
1.76700E-01
1.18585E-01
2.75594E-01
1.80520E-01
1.15380E-01
2.57372E-01
1.84372E-01
1.12213E-01
2.43603E-01
1.88255E-01
1.09084E-01
2.47664E-01
1.92169E-01
1.05995E-01
2.75005E-01
1.96114E-01
1.02944E-01
2.98664E-01
2.00089E-01
9.99330E-02
2.87982E-01
2.04094E-01
9.69620E-02
2.96100E-01
2.08128E-01
9.40310E-02
3.21126E-01
2.12191E-01
9.11400E-02
3.46423E-01
2.16283E-01
8.82900E-02
3.78133E-01
2.20404E-01
8.54810E-02
3.74409E-01
2.24552E-01
8.27130E-02
3.68531E-01
2.28727E-01
7.99870E-02
3.63403E-01
2.32929E-01
7.73020E-02
3.59636E-01
2.37158E-01
7.46600E-02
3.56209E-01
2.41413E-01
7.20600E-02
3.52014E-01
2.45694E-01
6.95020E-02
3.43446E-01
2.50000E-01
6.69870E-02
3.23378E-01
2.54331E-01
6.45160E-02
2.92607E-01
2.58686E-01
6.20870E-02
2.69558E-01
2.63066E-01
5.97020E-02
2.53392E-01
2.67469E-01
5.73610E-02
2.51020E-01
2.71895E-01
5.50640E-02
2.80315E-01
2.76343E-01
5.28110E-02
3.04036E-01
2.80814E-01
5.06030E-02
3.25795E-01
2.85307E-01
4.84390E-02
3.33879E-01
2.89821E-01
4.63210E-02
3.00959E-01
2.94356E-01
4.42470E-02
2.79496E-01
2.98912E-01
4.22190E-02
2.62010E-01
3.03487E-01
4.02360E-02
2.35122E-01
3.08083E-01
3.82990E-02
2.17621E-01
3.12697E-01
3.64080E-02
2.27884E-01
3.17329E-01
3.45630E-02
2.43489E-01
3.21980E-01
3.27640E-02
2.63741E-01
3.26649E-01
3.10120E-02
2.84809E-01
3.31335E-01
2.93070E-02
3.03597E-01
3.36038E-01
2.76480E-02
3.21632E-01
3.40757E-01
2.60360E-02
3.32965E-01
3.45492E-01
2.44720E-02
3.36036E-01
3.50242E-01
2.29540E-02
3.32540E-01
3.55007E-01
2.14850E-02
3.24906E-01
3.59786E-01
2.00620E-02
3.19887E-01
3.64580E-01
1.86880E-02
3.14942E-01
3.69387E-01
1.73610E-02
3.09982E-01
3.74207E-01
1.60830E-02
2.84876E-01
3.79039E-01
1.48520E-02
2.71620E-01
3.83884E-01
1.36700E-02
2.64305E-01
3.88740E-01
1.25360E-02
2.66769E-01
3.93607E-01
1.14510E-02
2.77562E-01
3.98484E-01
1.04140E-02
2.92884E-01
4.03372E-01
9.42600E-03
2.96394E-01
4.08269E-01
8.48700E-03
2.98800E-01
4.13176E-01
7.59600E-03
3.14229E-01
4.18091E-01
6.75500E-03
3.16586E-01
4.23014E-01
5.96200E-03
3.17822E-01
4.27945E-01
5.21900E-03
3.22764E-01
4.32883E-01
4.52500E-03
3.28377E-01
4.37828E-01
3.88000E-03
3.32727E-01
4.42779E-01
3.28500E-03
3.36934E-01
4.47736E-01
2.73900E-03
3.35743E-01
4.52698E-01
2.24300E-03
3.34111E-01
4.57664E-01
1.79600E-03
3.33246E-01
4.62635E-01
1.39800E-03
3.32921E-01
4.67609E-01
1.05000E-03
3.34341E-01
4.72587E-01
7.52000E-04
3.35439E-01
4.77568E-01
5.03000E-04
3.37010E-01
4.82550E-01
3.05000E-04
3.38236E-01
4.87535E-01
1.55000E-04
3.34030E-01
4.92520E-01
5.60000E-05
3.30314E-01
4.97507E-01
6.00000E-06
3.30563E-01
5.02493E-01
6.00000E-06
3.29759E-01
5.07480E-01
5.60000E-05
3.24557E-01
5.12465E-01
1.55000E-04
3.18883E-01
5.17450E-01
3.05000E-04
3.11926E-01
5.22432E-01
5.03000E-04
3.05500E-01
5.27413E-01
7.52000E-04
3.02069E-01
5.32391E-01
1.05000E-03
2.97990E-01
5.37365E-01
1.39800E-03
2.90013E-01
5.42336E-01
1.79600E-03
2.82340E-01
5.47302E-01
2.24300E-03
2.78500E-01
5.52264E-01
2.73900E-03
2.73582E-01
5.57221E-01
3.28500E-03
2.64496E-01
5.62172E-01
3.88000E-03
2.55299E-01
5.67117E-01
4.52500E-03
2.49199E-01
5.72055E-01
5.21900E-03
2.41744E-01
5.76986E-01
5.96200E-03
2.47412E-01
5.81909E-01
6.75500E-03
2.62932E-01
5.86824E-01
7.59600E-03
2.84101E-01
5.91731E-01
8.48700E-03
2.93393E-01
5.96628E-01
9.42600E-03
3.07250E-01
6.01516E-01
1.04140E-02
3.22117E-01
6.06393E-01
1.14510E-02
3.50803E-01
6.11260E-01
1.25360E-02
3.61152E-01
6.16116E-01
1.36700E-02
3.66149E-01
6.20961E-01
1.48520E-02
3.55653E-01
6.25793E-01
1.60830E-02
3.24584E-01
6.30613E-01
1.73610E-02
2.93283E-01
6.35420E-01
1.86880E-02
2.72686E-01
6.40214E-01
2.00620E-02
2.54402E-01
6.44993E-01
2.14850E-02
2.32338E-01
6.49758E-01
2.29540E-02
2.24525E-01
6.54508E-01
2.44720E-02
2.20702E-01
6.59243E-01
2.60360E-02
2.19204E-01
6.63962E-01
2.76480E-02
2.18471E-01
6.68665E-01
2.93070E-02
2.10549E-01
6.73351E-01
3.10120E-02
2.02660E-01
6.78020E-01
3.27640E-02
2.07940E-01
6.82671E-01
3.45630E-02
2.32627E-01
6.87303E-01
3.64080E-02
2.58971E-01
6.91917E-01
3.82990E-02
2.95946E-01
6.96513E-01
4.02360E-02
3.17630E-01
7.01088E-01
4.22190E-02
3.04161E-01
7.05644E-01
4.42470E-02
2.74364E-01
7.10179E-01
4.63210E-02
2.52430E-01
7.14693E-01
4.84390E-02
2.24999E-01
7.19186E-01
5.06030E-02
2.25247E-01
7.23657E-01
5.28110E-02
2.63551E-01
7.28105E-01
5.50640E-02
3.29217E-01
7.32531E-01
5.73610E-02
3.67299E-01
7.36934E-01
5.97020E-02
3.88398E-01
7.41314E-01
6.20870E-02
3.92425E-01
7.45669E-01
6.45160E-02
3.93698E-01
7.50000E-01
6.69870E-02
3.94809E-01
7.54306E-01
6.95020E-02
3.89139E-01
7.58587E-01
7.20600E-02
3.78939E-01
7.62842E-01
7.46600E-02
3.68690E-01
7.67071E-01
7.73020E-02
3.57247E-01
7.71273E-01
7.99870E-02
3.39572E-01
7.75448E-01
8.27130E-02
2.99417E-01
7.79596E-01
8.54810E-02
2.36728E-01
7.83717E-01
8.82900E-02
2.06950E-01
7.87809E-01
9.11400E-02
2.34183E-01
7.91872E-01
9.40310E-02
2.79109E-01
7.95906E-01
9.69620E-02
3.13444E-01
7.99911E-01
9.99330E-02
3.34459E-01
8.03886E-01
1.02944E-01
3.24362E-01
8.07831E-01
1.05995E-01
3.11638E-01
8.11745E-01
1.09084E-01
3.19015E-01
8.15628E-01
1.12213E-01
3.54649E-01
8.19480E-01
1.15380E-01
3.90531E-01
8.23300E-01
1.18585E-01
4.00206E-01
8.27088E-01
1.21828E-01
3.70059E-01
8.30843E-01
1.25109E-01
3.36927E-01
8.34565E-01
1.28428E-01
3.43149E-01
8.38254E-01
1.31783E-01
3.69123E-01
8.41910E-01
1.35175E-01
3.85975E-01
8.45531E-01
1.38603E-01
3.85281E-01
8.49118E-01
1.42067E-01
3.49559E-01
8.52671E-01
1.45566E-01
3.33109E-01
8.56188E-01
1.49101E-01
3.40931E-01
8.59670E-01
1.52671E-01
3.51055E-01
8.63116E-01
1.56275E-01
3.38702E-01
8.66526E-01
1.59914E-01
3.10118E-01
8.69899E-01
1.63586E-01
3.36686E-01
8.73236E-01
1.67292E-01
3.40344E-01
8.76536E-01
1.71031E-01
3.03735E-01
8.79798E-01
1.74802E-01
2.34017E-01
8.83022E-01
1.78606E-01
1.90930E-01
8.86208E-01
1.82442E-01
1.82305E-01
8.89356E-01
1.86310E-01
2.08780E-01
8.92465E-01
1.90208E-01
2.57356E-01
8.95536E-01
1.94138E-01
2.81626E-01
8.98566E-01
1.98098E-01
2.99768E-01
9.01557E-01
2.02088E-01
3.17457E-01
9.04508E-01
2.06107E-01
3.24706E-01
9.07419E-01
2.10156E-01
2.91571E-01
9.10290E-01
2.14234E-01
3.04399E-01
9.13119E-01
2.18340E-01
2.80823E-01
9.15908E-01
2.22474E-01
2.54767E-01
9.18655E-01
2.26636E-01
2.57780E-01
9.21360E-01
2.30825E-01
2.66867E-01
9.24024E-01
2.35040E-01
2.18615E-01
9.26645E-01
2.39282E-01
1.95090E-01
9.29224E-01
2.43550E-01
2.05434E-01
9.31761E-01
2.47844E-01
2.28577E-01
9.34254E-01
2.52162E-01
2.46761E-01
9.36704E-01
2.56506E-01
2.65084E-01
9.39111E-01
2.60873E-01
2.82362E-01
9.41474E-01
2.65264E-01
2.86147E-01
9.43793E-01
2.69679E-01
2.94478E-01
9.46068E-01
2.74116E-01
3.09630E-01
9.48298E-01
2.78576E-01
3.06713E-01
9.50484E-01
2.83058E-01
3.03928E-01
9.52626E-01
2.87562E-01
3.39421E-01
9.54722E-01
2.92086E-01
3.80150E-01
9.56773E-01
2.96632E-01
3.56996E-01
9.58778E-01
3.01197E-01
3.12450E-01
9.60738E-01
3.05783E-01
3.25924E-01
9.62652E-01
3.10387E-01
3.77815E-01
9.64520E-01
3.15011E-01
3.84219E-01
9.66342E-01
3.19653E-01
3.41677E-01
9.68117E-01
3.24313E-01
3.54482E-01
9.69846E-01
3.28990E-01
4.02587E-01
9.71528E-01
3.33684E-01
4.02990E-01
9.73164E-01
3.38395E-01
3.20230E-01
9.74752E-01
3.43122E-01
2.41955E-01
9.76293E-01
3.47865E-01
2.62353E-01
9.77786E-01
3.52622E-01
3.20686E-01
9.79232E-01
3.57395E-01
2.94640E-01
9.80631E-01
3.62181E-01
2.54257E-01
9.81981E-01
3.66982E-01
2.68024E-01
9.83284E-01
3.71795E-01
3.21902E-01
9.84539E-01
3.76621E-01
3.49575E-01
9.85745E-01
3.81460E-01
3.53248E-01
9.86903E-01
3.86310E-01
3.19236E-01
9.88013E-01
3.91172E-01
2.25844E-01
9.89074E-01
3.96044E-01
1.94567E-01
9.90086E-01
4.00927E-01
2.19731E-01
9.91050E-01
4.05820E-01
2.32025E-01
9.91965E-01
4.10722E-01
2.28154E-01
9.92831E-01
4.15632E-01
2.45448E-01
9.93648E-01
4.20552E-01
3.05410E-01
9.94415E-01
4.25479E-01
3.53386E-01
9.95134E-01
4.30413E-01
3.81761E-01
9.95803E-01
4.35355E-01
3.76068E-01
9.96423E-01
4.40303E-01
3.10088E-01
9.96994E-01
4.45257E-01
2.76130E-01
9.97515E-01
4.50216E-01
3.20268E-01
9.97987E-01
4.55180E-01
3.70511E-01
9.98409E-01
4.60149E-01
3.65401E-01
9.98782E-01
4.65122E-01
3.22219E-01
9.99105E-01
4.70098E-01
2.46320E-01
9.99378E-01
4.75077E-01
1.93849E-01
9.99602E-01
4.80059E-01
3.68533E-01
9.99776E-01
4.85042E-01
7.10600E-01
9.99901E-01
4.90027E-01
7.91492E-01
9.99975E-01
4.95013E-01
6.57718E-01
2.42841E-01
5.00185E-01
2.50552E-01
3.57607E-01
2.93708E-01
3.25671E-01
3.57607E-01
7.06292E-01
2.25475E-01
5.86838E-01
2.71027E-01
2.22201E-01
5.86575E-01
7.29418E-01
2.85871E-01
7.32431E-01
4.42296E-01
2.75247E-01
7.65405E-01
6.38891E-01
3.08097E-01
7.50903E-01
2.78999E-01
3.17256E-01
4.60252E-01
8.33512E-01
2.82913E-01
4.59666E-01
1.66514E-01
[truncated: 249,833+ more rows]

## Sheet: Fig7B
Title="Finite-element data"
Variables="x / m","y / m","Porosity"
Zone n=50496 , e=100336 , f=fepoint, et=triangle
5.15000E-01
5.00000E-01
9.98658E-01
1.00000E+00
5.00000E-01
3.19585E-01
5.14564E-01
5.03590E-01
9.98655E-01
5.13282E-01
5.06971E-01
9.98024E-01
5.11228E-01
5.09947E-01
9.97980E-01
5.08521E-01
5.12345E-01
9.97477E-01
5.05319E-01
5.14025E-01
9.97943E-01
5.01808E-01
5.14891E-01
9.98574E-01
4.98192E-01
5.14891E-01
9.98497E-01
4.94681E-01
5.14025E-01
9.97595E-01
4.91479E-01
5.12345E-01
9.98785E-01
4.88772E-01
5.09947E-01
9.99021E-01
4.86718E-01
5.06971E-01
9.97884E-01
4.85436E-01
5.03590E-01
9.96704E-01
4.85000E-01
5.00000E-01
9.96896E-01
4.85436E-01
4.96410E-01
9.96606E-01
4.86718E-01
4.93029E-01
9.96676E-01
4.88772E-01
4.90053E-01
9.96797E-01
4.91479E-01
4.87655E-01
9.98513E-01
4.94681E-01
4.85975E-01
9.98730E-01
4.98192E-01
4.85109E-01
9.99156E-01
5.01808E-01
4.85109E-01
9.98994E-01
5.05319E-01
4.85975E-01
9.98464E-01
5.08521E-01
4.87655E-01
9.97508E-01
5.11228E-01
4.90053E-01
9.97010E-01
5.13282E-01
4.93029E-01
9.96034E-01
5.14564E-01
4.96410E-01
9.97328E-01
9.99975E-01
5.04987E-01
3.83480E-01
9.99901E-01
5.09973E-01
3.37977E-01
9.99776E-01
5.14958E-01
2.62964E-01
9.99602E-01
5.19941E-01
2.49285E-01
9.99378E-01
5.24923E-01
2.57153E-01
9.99105E-01
5.29902E-01
2.86113E-01
9.98782E-01
5.34878E-01
3.19483E-01
9.98409E-01
5.39851E-01
2.87538E-01
9.97987E-01
5.44820E-01
2.13331E-01
9.97515E-01
5.49784E-01
2.67852E-01
9.96994E-01
5.54743E-01
3.47287E-01
9.96423E-01
5.59697E-01
3.13070E-01
9.95803E-01
5.64645E-01
2.39002E-01
9.95134E-01
5.69587E-01
2.77879E-01
9.94415E-01
5.74521E-01
3.83324E-01
9.93648E-01
5.79448E-01
4.17206E-01
9.92831E-01
5.84368E-01
4.08384E-01
9.91965E-01
5.89278E-01
3.73187E-01
9.91050E-01
5.94180E-01
3.11645E-01
9.90086E-01
5.99073E-01
3.00564E-01
9.89074E-01
6.03956E-01
3.66230E-01
9.88013E-01
6.08828E-01
3.88819E-01
9.86903E-01
6.13690E-01
3.41184E-01
9.85745E-01
6.18540E-01
3.16899E-01
9.84539E-01
6.23379E-01
3.03976E-01
9.83284E-01
6.28205E-01
3.12787E-01
9.81981E-01
6.33018E-01
3.58228E-01
9.80631E-01
6.37819E-01
3.75413E-01
9.79232E-01
6.42605E-01
3.70592E-01
9.77786E-01
6.47378E-01
3.95664E-01
9.76293E-01
6.52135E-01
4.17970E-01
9.74752E-01
6.56878E-01
3.78409E-01
9.73164E-01
6.61605E-01
3.37963E-01
9.71528E-01
6.66316E-01
3.60431E-01
9.69846E-01
6.71010E-01
3.37340E-01
9.68117E-01
6.75687E-01
2.36276E-01
9.66342E-01
6.80347E-01
2.01544E-01
9.64520E-01
6.84989E-01
2.23883E-01
9.62652E-01
6.89613E-01
2.76764E-01
9.60738E-01
6.94217E-01
3.50022E-01
9.58778E-01
6.98803E-01
3.93529E-01
9.56773E-01
7.03368E-01
4.09254E-01
9.54722E-01
7.07914E-01
3.93286E-01
9.52626E-01
7.12438E-01
3.19634E-01
9.50484E-01
7.16942E-01
2.74864E-01
9.48298E-01
7.21424E-01
2.74821E-01
9.46068E-01
7.25884E-01
2.32980E-01
9.43793E-01
7.30321E-01
2.11658E-01
9.41474E-01
7.34736E-01
2.37311E-01
9.39111E-01
7.39127E-01
2.87761E-01
9.36704E-01
7.43494E-01
2.72565E-01
9.34254E-01
7.47838E-01
2.77176E-01
9.31761E-01
7.52156E-01
3.14644E-01
9.29224E-01
7.56450E-01
3.20556E-01
9.26645E-01
7.60718E-01
2.73085E-01
9.24024E-01
7.64960E-01
2.73015E-01
9.21360E-01
7.69175E-01
3.12878E-01
9.18655E-01
7.73364E-01
3.58234E-01
9.15908E-01
7.77526E-01
3.75664E-01
9.13119E-01
7.81660E-01
3.68533E-01
9.10290E-01
7.85766E-01
3.77846E-01
9.07419E-01
7.89844E-01
3.67149E-01
9.04508E-01
7.93893E-01
3.01416E-01
9.01557E-01
7.97912E-01
2.58903E-01
8.98566E-01
8.01902E-01
2.79240E-01
8.95536E-01
8.05862E-01
3.32562E-01
8.92465E-01
8.09792E-01
3.79059E-01
8.89356E-01
8.13690E-01
4.01665E-01
8.86208E-01
8.17558E-01
4.23094E-01
8.83022E-01
8.21394E-01
3.93254E-01
8.79798E-01
8.25198E-01
3.15437E-01
8.76536E-01
8.28969E-01
2.37082E-01
8.73236E-01
8.32708E-01
2.28934E-01
8.69899E-01
8.36414E-01
3.05729E-01
8.66526E-01
8.40086E-01
3.57326E-01
8.63116E-01
8.43725E-01
3.23868E-01
8.59670E-01
8.47329E-01
2.83067E-01
8.56188E-01
8.50899E-01
2.38153E-01
8.52671E-01
8.54434E-01
2.35296E-01
8.49118E-01
8.57933E-01
2.58643E-01
8.45531E-01
8.61397E-01
3.01813E-01
8.41910E-01
8.64825E-01
3.28759E-01
8.38254E-01
8.68217E-01
3.09933E-01
8.34565E-01
8.71572E-01
2.93866E-01
8.30843E-01
8.74891E-01
3.01629E-01
8.27088E-01
8.78172E-01
3.31260E-01
8.23300E-01
8.81415E-01
3.76545E-01
8.19480E-01
8.84620E-01
3.84778E-01
8.15628E-01
8.87787E-01
3.73309E-01
8.11745E-01
8.90916E-01
3.37848E-01
8.07831E-01
8.94005E-01
3.27378E-01
8.03886E-01
8.97056E-01
3.18627E-01
7.99911E-01
9.00067E-01
3.16878E-01
7.95906E-01
9.03038E-01
3.15427E-01
7.91872E-01
9.05969E-01
3.11547E-01
7.87809E-01
9.08860E-01
3.08648E-01
7.83717E-01
9.11710E-01
3.20741E-01
7.79596E-01
9.14519E-01
3.47417E-01
7.75448E-01
9.17287E-01
3.83101E-01
7.71273E-01
9.20013E-01
4.06908E-01
7.67071E-01
9.22698E-01
4.07134E-01
7.62842E-01
9.25340E-01
3.68559E-01
7.58587E-01
9.27940E-01
3.05891E-01
7.54306E-01
9.30498E-01
2.65982E-01
7.50000E-01
9.33013E-01
2.55024E-01
7.45669E-01
9.35484E-01
2.81868E-01
7.41314E-01
9.37913E-01
3.14056E-01
7.36934E-01
9.40298E-01
3.46390E-01
7.32531E-01
9.42639E-01
3.58608E-01
7.28105E-01
9.44936E-01
3.41796E-01
7.23657E-01
9.47189E-01
3.19435E-01
7.19186E-01
9.49397E-01
3.00130E-01
7.14693E-01
9.51561E-01
2.88317E-01
7.10179E-01
9.53679E-01
2.83319E-01
7.05644E-01
9.55753E-01
2.82261E-01
7.01088E-01
9.57781E-01
2.83193E-01
6.96513E-01
9.59764E-01
2.89151E-01
6.91917E-01
9.61701E-01
2.94712E-01
6.87303E-01
9.63592E-01
3.02144E-01
6.82671E-01
9.65437E-01
3.18715E-01
6.78020E-01
9.67236E-01
3.36944E-01
6.73351E-01
9.68988E-01
3.49072E-01
6.68665E-01
9.70693E-01
3.59162E-01
6.63962E-01
9.72352E-01
3.71073E-01
6.59243E-01
9.73964E-01
3.82793E-01
6.54508E-01
9.75528E-01
3.95493E-01
6.49758E-01
9.77046E-01
4.09301E-01
6.44993E-01
9.78515E-01
4.18362E-01
6.40214E-01
9.79938E-01
4.26356E-01
6.35420E-01
9.81312E-01
4.34246E-01
6.30613E-01
9.82639E-01
4.38932E-01
6.25793E-01
9.83917E-01
4.38999E-01
6.20961E-01
9.85148E-01
4.38927E-01
6.16116E-01
9.86330E-01
4.38048E-01
6.11260E-01
9.87464E-01
4.35735E-01
6.06393E-01
9.88549E-01
4.32863E-01
6.01516E-01
9.89586E-01
4.30346E-01
5.96628E-01
9.90574E-01
4.29577E-01
5.91731E-01
9.91513E-01
4.25883E-01
5.86824E-01
9.92404E-01
4.25291E-01
5.81909E-01
9.93245E-01
4.25860E-01
5.76986E-01
9.94038E-01
4.26782E-01
5.72055E-01
9.94781E-01
4.27734E-01
5.67117E-01
9.95475E-01
4.28720E-01
5.62172E-01
9.96120E-01
4.29780E-01
5.57221E-01
9.96715E-01
4.29756E-01
5.52264E-01
9.97261E-01
4.22622E-01
5.47302E-01
9.97757E-01
4.13416E-01
5.42336E-01
9.98204E-01
4.03334E-01
5.37365E-01
9.98602E-01
3.92730E-01
5.32391E-01
9.98950E-01
3.83105E-01
5.27413E-01
9.99248E-01
3.71774E-01
5.22432E-01
9.99497E-01
3.61291E-01
5.17450E-01
9.99695E-01
3.51496E-01
5.12465E-01
9.99845E-01
3.40118E-01
5.07480E-01
9.99944E-01
3.29458E-01
5.02493E-01
9.99994E-01
3.19756E-01
4.97507E-01
9.99994E-01
3.09523E-01
4.92520E-01
9.99944E-01
2.98945E-01
4.87535E-01
9.99845E-01
2.87723E-01
4.82550E-01
9.99695E-01
2.76081E-01
4.77568E-01
9.99497E-01
2.72406E-01
4.72587E-01
9.99248E-01
2.58598E-01
4.67609E-01
9.98950E-01
2.57383E-01
4.62635E-01
9.98602E-01
2.65692E-01
4.57664E-01
9.98204E-01
2.70081E-01
4.52698E-01
9.97757E-01
2.77498E-01
4.47736E-01
9.97261E-01
3.00961E-01
4.42779E-01
9.96715E-01
3.22709E-01
4.37828E-01
9.96120E-01
3.32675E-01
4.32883E-01
9.95475E-01
3.44941E-01
4.27945E-01
9.94781E-01
3.69697E-01
4.23014E-01
9.94038E-01
3.94293E-01
4.18091E-01
9.93245E-01
4.04203E-01
4.13176E-01
9.92404E-01
4.08218E-01
4.08269E-01
9.91513E-01
3.98673E-01
4.03372E-01
9.90574E-01
3.92587E-01
3.98484E-01
9.89586E-01
3.45272E-01
3.93607E-01
9.88549E-01
3.28773E-01
3.88740E-01
9.87464E-01
3.08359E-01
3.83884E-01
9.86330E-01
3.06922E-01
3.79039E-01
9.85148E-01
3.15573E-01
3.74207E-01
9.83917E-01
3.27030E-01
3.69387E-01
9.82639E-01
3.42358E-01
3.64580E-01
9.81312E-01
3.58523E-01
3.59786E-01
9.79938E-01
3.73630E-01
3.55007E-01
9.78515E-01
3.78692E-01
3.50242E-01
9.77046E-01
3.76441E-01
3.45492E-01
9.75528E-01
3.75208E-01
3.40757E-01
9.73964E-01
3.74272E-01
3.36038E-01
9.72352E-01
3.71199E-01
3.31335E-01
9.70693E-01
3.52438E-01
3.26649E-01
9.68988E-01
3.29433E-01
3.21980E-01
9.67236E-01
2.98893E-01
3.17329E-01
9.65437E-01
2.68186E-01
3.12697E-01
9.63592E-01
2.44243E-01
3.08083E-01
9.61701E-01
2.63613E-01
3.03487E-01
9.59764E-01
2.99397E-01
2.98912E-01
9.57781E-01
3.27148E-01
2.94356E-01
9.55753E-01
3.48231E-01
2.89821E-01
9.53679E-01
3.52884E-01
2.85307E-01
9.51561E-01
3.37009E-01
2.80814E-01
9.49397E-01
3.47382E-01
2.76343E-01
9.47189E-01
3.66724E-01
2.71895E-01
9.44936E-01
3.82546E-01
2.67469E-01
9.42639E-01
3.95871E-01
2.63066E-01
9.40298E-01
3.72107E-01
2.58686E-01
9.37913E-01
3.32931E-01
2.54331E-01
9.35484E-01
3.00642E-01
2.50000E-01
9.33013E-01
2.71284E-01
2.45694E-01
9.30498E-01
2.73042E-01
2.41413E-01
9.27940E-01
2.95418E-01
2.37158E-01
9.25340E-01
3.11189E-01
2.32929E-01
9.22698E-01
3.20890E-01
2.28727E-01
9.20013E-01
3.17995E-01
2.24552E-01
9.17287E-01
2.79740E-01
2.20404E-01
9.14519E-01
2.29612E-01
2.16283E-01
9.11710E-01
1.76011E-01
2.12191E-01
9.08860E-01
2.12810E-01
2.08128E-01
9.05969E-01
2.60805E-01
2.04094E-01
9.03038E-01
3.20924E-01
2.00089E-01
9.00067E-01
3.44813E-01
1.96114E-01
8.97056E-01
3.34142E-01
1.92169E-01
8.94005E-01
3.22267E-01
1.88255E-01
8.90916E-01
3.44416E-01
1.84372E-01
8.87787E-01
3.62724E-01
1.80520E-01
8.84620E-01
3.72150E-01
1.76700E-01
8.81415E-01
3.61614E-01
1.72912E-01
8.78172E-01
3.24999E-01
1.69157E-01
8.74891E-01
2.85035E-01
1.65435E-01
8.71572E-01
2.91442E-01
1.61746E-01
8.68217E-01
3.41318E-01
1.58090E-01
8.64825E-01
3.44741E-01
1.54469E-01
8.61397E-01
2.77243E-01
1.50882E-01
8.57933E-01
1.95358E-01
1.47329E-01
8.54434E-01
1.63720E-01
1.43812E-01
8.50899E-01
1.70556E-01
1.40330E-01
8.47329E-01
2.16117E-01
1.36884E-01
8.43725E-01
2.78456E-01
1.33474E-01
8.40086E-01
3.35132E-01
1.30101E-01
8.36414E-01
3.28695E-01
1.26764E-01
8.32708E-01
2.93761E-01
1.23464E-01
8.28969E-01
2.57943E-01
1.20202E-01
8.25198E-01
3.02789E-01
1.16978E-01
8.21394E-01
3.75984E-01
1.13792E-01
8.17558E-01
4.10087E-01
1.10644E-01
8.13690E-01
3.98270E-01
1.07535E-01
8.09792E-01
3.68769E-01
1.04464E-01
8.05862E-01
3.16759E-01
1.01434E-01
8.01902E-01
2.59035E-01
9.84430E-02
7.97912E-01
2.81538E-01
9.54920E-02
7.93893E-01
3.59706E-01
9.25810E-02
7.89844E-01
4.15670E-01
8.97100E-02
7.85766E-01
3.77040E-01
8.68810E-02
7.81660E-01
3.20273E-01
8.40920E-02
7.77526E-01
3.02129E-01
8.13450E-02
7.73364E-01
2.99425E-01
7.86400E-02
7.69175E-01
3.09957E-01
7.59760E-02
7.64960E-01
3.50523E-01
7.33550E-02
7.60718E-01
3.74336E-01
7.07760E-02
7.56450E-01
3.52244E-01
6.82390E-02
7.52156E-01
3.12098E-01
6.57460E-02
7.47838E-01
2.63715E-01
6.32960E-02
7.43494E-01
2.47932E-01
6.08890E-02
7.39127E-01
2.74783E-01
5.85260E-02
7.34736E-01
3.12069E-01
5.62070E-02
7.30321E-01
3.70932E-01
5.39320E-02
7.25884E-01
4.14421E-01
5.17020E-02
7.21424E-01
4.12532E-01
4.95160E-02
7.16942E-01
3.99739E-01
4.73740E-02
7.12438E-01
3.81986E-01
4.52780E-02
7.07914E-01
3.26748E-01
4.32270E-02
7.03368E-01
2.54252E-01
4.12220E-02
6.98803E-01
2.23180E-01
3.92620E-02
6.94217E-01
2.13026E-01
3.73480E-02
6.89613E-01
1.97602E-01
3.54800E-02
6.84989E-01
1.93861E-01
3.36580E-02
6.80347E-01
2.06310E-01
3.18830E-02
6.75687E-01
2.48910E-01
3.01540E-02
6.71010E-01
2.69861E-01
2.84720E-02
6.66316E-01
2.30020E-01
2.68360E-02
6.61605E-01
2.34243E-01
2.52480E-02
6.56878E-01
2.81673E-01
2.37070E-02
6.52135E-01
3.21592E-01
2.22140E-02
6.47378E-01
3.66112E-01
2.07680E-02
6.42605E-01
3.24519E-01
1.93690E-02
6.37819E-01
2.14927E-01
1.80190E-02
6.33018E-01
2.52813E-01
1.67160E-02
6.28205E-01
3.69606E-01
1.54610E-02
6.23379E-01
3.82042E-01
1.42550E-02
6.18540E-01
3.04559E-01
1.30970E-02
6.13690E-01
2.60564E-01
1.19870E-02
6.08828E-01
2.38586E-01
1.09260E-02
6.03956E-01
2.77408E-01
9.91400E-03
5.99073E-01
3.65613E-01
8.95000E-03
5.94180E-01
3.91686E-01
8.03500E-03
5.89278E-01
3.54290E-01
7.16900E-03
5.84368E-01
3.48984E-01
6.35200E-03
5.79448E-01
3.72190E-01
5.58500E-03
5.74521E-01
3.78891E-01
4.86600E-03
5.69587E-01
3.57147E-01
4.19700E-03
5.64645E-01
3.39176E-01
3.57700E-03
5.59697E-01
3.26323E-01
3.00600E-03
5.54743E-01
3.31564E-01
2.48500E-03
5.49784E-01
3.61075E-01
2.01300E-03
5.44820E-01
3.80845E-01
1.59100E-03
5.39851E-01
3.67001E-01
1.21800E-03
5.34878E-01
3.57110E-01
8.95000E-04
5.29902E-01
3.88371E-01
6.22000E-04
5.24923E-01
4.11675E-01
3.98000E-04
5.19941E-01
3.53500E-01
2.24000E-04
5.14958E-01
2.80785E-01
9.90000E-05
5.09973E-01
2.56256E-01
2.50000E-05
5.04987E-01
2.65741E-01
0.00000E+00
5.00000E-01
4.50355E-01
2.50000E-05
4.95013E-01
9.16643E-01
9.90000E-05
4.90027E-01
8.46169E-01
2.24000E-04
4.85042E-01
3.05286E-01
3.98000E-04
4.80059E-01
2.66114E-01
6.22000E-04
4.75077E-01
1.88834E-01
8.95000E-04
4.70098E-01
2.26553E-01
1.21800E-03
4.65122E-01
2.77948E-01
1.59100E-03
4.60149E-01
2.86235E-01
2.01300E-03
4.55180E-01
2.89674E-01
2.48500E-03
4.50216E-01
3.31168E-01
3.00600E-03
4.45257E-01
3.79682E-01
3.57700E-03
4.40303E-01
4.05375E-01
4.19700E-03
4.35355E-01
4.09394E-01
4.86600E-03
4.30413E-01
3.29044E-01
5.58500E-03
4.25479E-01
2.38340E-01
6.35200E-03
4.20552E-01
2.19521E-01
7.16900E-03
4.15632E-01
2.34621E-01
8.03500E-03
4.10722E-01
2.74211E-01
8.95000E-03
4.05820E-01
3.36291E-01
9.91400E-03
4.00927E-01
3.59250E-01
1.09260E-02
3.96044E-01
3.24507E-01
1.19870E-02
3.91172E-01
3.11422E-01
1.30970E-02
3.86310E-01
3.33390E-01
1.42550E-02
3.81460E-01
3.67627E-01
1.54610E-02
3.76621E-01
3.64642E-01
1.67160E-02
3.71795E-01
3.34336E-01
1.80190E-02
3.66982E-01
3.29063E-01
1.93690E-02
3.62181E-01
3.34208E-01
2.07680E-02
3.57395E-01
3.25346E-01
2.22140E-02
3.52622E-01
2.89226E-01
2.37070E-02
3.47865E-01
2.72865E-01
2.52480E-02
3.43122E-01
2.93545E-01
2.68360E-02
3.38395E-01
3.37712E-01
2.84720E-02
3.33684E-01
3.35708E-01
3.01540E-02
3.28990E-01
2.65459E-01
3.18830E-02
3.24313E-01
1.95968E-01
3.36580E-02
3.19653E-01
2.26428E-01
3.54800E-02
3.15011E-01
3.24597E-01
3.73480E-02
3.10387E-01
3.45751E-01
3.92620E-02
3.05783E-01
3.09571E-01
4.12220E-02
3.01197E-01
2.94289E-01
4.32270E-02
2.96632E-01
2.47062E-01
4.52780E-02
2.92086E-01
2.24495E-01
4.73740E-02
2.87562E-01
2.69426E-01
4.95160E-02
2.83058E-01
2.68632E-01
5.17020E-02
2.78576E-01
2.26215E-01
5.39320E-02
2.74116E-01
2.28017E-01
5.62070E-02
2.69679E-01
3.41296E-01
5.85260E-02
2.65264E-01
4.18019E-01
6.08890E-02
2.60873E-01
4.11926E-01
6.32960E-02
2.56506E-01
3.58291E-01
6.57460E-02
2.52162E-01
2.92064E-01
6.82390E-02
2.47844E-01
3.05845E-01
7.07760E-02
2.43550E-01
3.47865E-01
7.33550E-02
2.39282E-01
3.49002E-01
7.59760E-02
2.35040E-01
2.80677E-01
7.86400E-02
2.30825E-01
3.15444E-01
8.13450E-02
2.26636E-01
3.75003E-01
8.40920E-02
2.22474E-01
4.01286E-01
8.68810E-02
2.18340E-01
3.70402E-01
8.97100E-02
2.14234E-01
3.36455E-01
9.25810E-02
2.10156E-01
3.25342E-01
9.54920E-02
2.06107E-01
3.39011E-01
9.84430E-02
2.02088E-01
3.48942E-01
1.01434E-01
1.98098E-01
3.50706E-01
1.04464E-01
1.94138E-01
3.53952E-01
1.07535E-01
1.90208E-01
3.59065E-01
1.10644E-01
1.86310E-01
3.74290E-01
1.13792E-01
1.82442E-01
3.88602E-01
1.16978E-01
1.78606E-01
3.92922E-01
1.20202E-01
1.74802E-01
3.82334E-01
1.23464E-01
1.71031E-01
3.60183E-01
1.26764E-01
1.67292E-01
3.33280E-01
1.30101E-01
1.63586E-01
3.33108E-01
1.33474E-01
1.59914E-01
3.45275E-01
1.36884E-01
1.56275E-01
3.82242E-01
1.40330E-01
1.52671E-01
3.99342E-01
1.43812E-01
1.49101E-01
3.87622E-01
1.47329E-01
1.45566E-01
3.20274E-01
1.50882E-01
1.42067E-01
2.48664E-01
1.54469E-01
1.38603E-01
2.12702E-01
1.58090E-01
1.35175E-01
2.30006E-01
1.61746E-01
1.31783E-01
2.30811E-01
1.65435E-01
1.28428E-01
2.21589E-01
1.69157E-01
1.25109E-01
2.13033E-01
1.72912E-01
1.21828E-01
2.24906E-01
1.76700E-01
1.18585E-01
2.70154E-01
1.80520E-01
1.15380E-01
3.53519E-01
1.84372E-01
1.12213E-01
4.14809E-01
1.88255E-01
1.09084E-01
4.35050E-01
1.92169E-01
1.05995E-01
4.20385E-01
1.96114E-01
1.02944E-01
3.94897E-01
2.00089E-01
9.99330E-02
3.70448E-01
2.04094E-01
9.69620E-02
3.72579E-01
2.08128E-01
9.40310E-02
3.87243E-01
2.12191E-01
9.11400E-02
3.99193E-01
2.16283E-01
8.82900E-02
4.05214E-01
2.20404E-01
8.54810E-02
3.84300E-01
2.24552E-01
8.27130E-02
3.61682E-01
2.28727E-01
7.99870E-02
3.46008E-01
2.32929E-01
7.73020E-02
3.52620E-01
2.37158E-01
7.46600E-02
3.53932E-01
2.41413E-01
7.20600E-02
3.54674E-01
2.45694E-01
6.95020E-02
3.50838E-01
2.50000E-01
6.69870E-02
3.34970E-01
2.54331E-01
6.45160E-02
3.16416E-01
2.58686E-01
6.20870E-02
3.08438E-01
2.63066E-01
5.97020E-02
3.05065E-01
2.67469E-01
5.73610E-02
3.11529E-01
2.71895E-01
5.50640E-02
3.42227E-01
2.76343E-01
5.28110E-02
3.51161E-01
2.80814E-01
5.06030E-02
3.49100E-01
2.85307E-01
4.84390E-02
3.35371E-01
2.89821E-01
4.63210E-02
2.94233E-01
2.94356E-01
4.42470E-02
2.67167E-01
2.98912E-01
4.22190E-02
2.49702E-01
3.03487E-01
4.02360E-02
2.34663E-01
3.08083E-01
3.82990E-02
2.56717E-01
3.12697E-01
3.64080E-02
2.81599E-01
3.17329E-01
3.45630E-02
3.06961E-01
3.21980E-01
3.27640E-02
3.34877E-01
3.26649E-01
3.10120E-02
3.63884E-01
3.31335E-01
2.93070E-02
3.82885E-01
3.36038E-01
2.76480E-02
3.78949E-01
3.40757E-01
2.60360E-02
3.64179E-01
3.45492E-01
2.44720E-02
3.52215E-01
3.50242E-01
2.29540E-02
3.33906E-01
3.55007E-01
2.14850E-02
3.15564E-01
3.59786E-01
2.00620E-02
3.02459E-01
3.64580E-01
1.86880E-02
2.91884E-01
3.69387E-01
1.73610E-02
2.83244E-01
3.74207E-01
1.60830E-02
2.51673E-01
3.79039E-01
1.48520E-02
2.39744E-01
3.83884E-01
1.36700E-02
2.37799E-01
3.88740E-01
1.25360E-02
2.37238E-01
3.93607E-01
1.14510E-02
2.50031E-01
3.98484E-01
1.04140E-02
2.61874E-01
4.03372E-01
9.42600E-03
2.59349E-01
4.08269E-01
8.48700E-03
2.55951E-01
4.13176E-01
7.59600E-03
2.76394E-01
4.18091E-01
6.75500E-03
2.80018E-01
4.23014E-01
5.96200E-03
2.80455E-01
4.27945E-01
5.21900E-03
2.92409E-01
4.32883E-01
4.52500E-03
3.06146E-01
4.37828E-01
3.88000E-03
3.16460E-01
4.42779E-01
3.28500E-03
3.25946E-01
4.47736E-01
2.73900E-03
3.19006E-01
4.52698E-01
2.24300E-03
3.11505E-01
4.57664E-01
1.79600E-03
3.05929E-01
4.62635E-01
1.39800E-03
3.02206E-01
4.67609E-01
1.05000E-03
3.04049E-01
4.72587E-01
7.52000E-04
3.04753E-01
4.77568E-01
5.03000E-04
3.07173E-01
4.82550E-01
3.05000E-04
3.08226E-01
4.87535E-01
1.55000E-04
2.92116E-01
4.92520E-01
5.60000E-05
2.77862E-01
4.97507E-01
6.00000E-06
2.76143E-01
5.02493E-01
6.00000E-06
2.72431E-01
5.07480E-01
5.60000E-05
2.56579E-01
5.12465E-01
1.55000E-04
2.39206E-01
5.17450E-01
3.05000E-04
2.17859E-01
5.22432E-01
5.03000E-04
2.06666E-01
5.27413E-01
7.52000E-04
1.99461E-01
5.32391E-01
1.05000E-03
1.97237E-01
5.37365E-01
1.39800E-03
2.00265E-01
5.42336E-01
1.79600E-03
2.03893E-01
5.47302E-01
2.24300E-03
2.06038E-01
5.52264E-01
2.73900E-03
2.08684E-01
5.57221E-01
3.28500E-03
2.13369E-01
5.62172E-01
3.88000E-03
2.18732E-01
5.67117E-01
4.52500E-03
2.23027E-01
5.72055E-01
5.21900E-03
2.28045E-01
5.76986E-01
5.96200E-03
2.34350E-01
5.81909E-01
6.75500E-03
2.31386E-01
5.86824E-01
7.59600E-03
2.22368E-01
5.91731E-01
8.48700E-03
2.17217E-01
5.96628E-01
9.42600E-03
2.10218E-01
6.01516E-01
1.04140E-02
2.02779E-01
6.06393E-01
1.14510E-02
1.88976E-01
6.11260E-01
1.25360E-02
1.86109E-01
6.16116E-01
1.36700E-02
1.90377E-01
6.20961E-01
1.48520E-02
2.08231E-01
6.25793E-01
1.60830E-02
2.34404E-01
6.30613E-01
1.73610E-02
2.59575E-01
6.35420E-01
1.86880E-02
2.76338E-01
6.40214E-01
2.00620E-02
2.89644E-01
6.44993E-01
2.14850E-02
2.91125E-01
6.49758E-01
2.29540E-02
2.91975E-01
6.54508E-01
2.44720E-02
2.90698E-01
6.59243E-01
2.60360E-02
2.88551E-01
6.63962E-01
2.76480E-02
2.82332E-01
6.68665E-01
2.93070E-02
2.75708E-01
6.73351E-01
3.10120E-02
2.71041E-01
6.78020E-01
3.27640E-02
2.65049E-01
6.82671E-01
3.45630E-02
2.55615E-01
6.87303E-01
3.64080E-02
2.46888E-01
6.91917E-01
3.82990E-02
2.38725E-01
6.96513E-01
4.02360E-02
2.27969E-01
7.01088E-01
4.22190E-02
2.15931E-01
7.05644E-01
4.42470E-02
2.08847E-01
7.10179E-01
4.63210E-02
2.16478E-01
7.14693E-01
4.84390E-02
2.39972E-01
7.19186E-01
5.06030E-02
2.87855E-01
7.23657E-01
5.28110E-02
3.41709E-01
7.28105E-01
5.50640E-02
3.55647E-01
7.32531E-01
5.73610E-02
3.47363E-01
7.36934E-01
5.97020E-02
3.21330E-01
7.41314E-01
6.20870E-02
2.99313E-01
7.45669E-01
6.45160E-02
3.02878E-01
7.50000E-01
6.69870E-02
3.20991E-01
7.54306E-01
6.95020E-02
3.40678E-01
7.58587E-01
7.20600E-02
3.57998E-01
7.62842E-01
7.46600E-02
3.75662E-01
7.67071E-01
7.73020E-02
3.95787E-01
7.71273E-01
7.99870E-02
4.08333E-01
7.75448E-01
8.27130E-02
3.90628E-01
7.79596E-01
8.54810E-02
3.49493E-01
7.83717E-01
8.82900E-02
3.12472E-01
7.87809E-01
9.11400E-02
3.12594E-01
7.91872E-01
9.40310E-02
3.35378E-01
7.95906E-01
9.69620E-02
3.51129E-01
7.99911E-01
9.99330E-02
3.61161E-01
8.03886E-01
1.02944E-01
3.65214E-01
8.07831E-01
1.05995E-01
3.66754E-01
8.11745E-01
1.09084E-01
3.95600E-01
8.15628E-01
1.12213E-01
3.76182E-01
8.19480E-01
1.15380E-01
3.38900E-01
8.23300E-01
1.18585E-01
2.85191E-01
8.27088E-01
1.21828E-01
2.47858E-01
8.30843E-01
1.25109E-01
2.49935E-01
8.34565E-01
1.28428E-01
3.05846E-01
8.38254E-01
1.31783E-01
3.51215E-01
8.41910E-01
1.35175E-01
3.41910E-01
8.45531E-01
1.38603E-01
2.85565E-01
8.49118E-01
1.42067E-01
2.34608E-01
8.52671E-01
1.45566E-01
2.16097E-01
8.56188E-01
1.49101E-01
2.05396E-01
8.59670E-01
1.52671E-01
2.13077E-01
8.63116E-01
1.56275E-01
2.22767E-01
8.66526E-01
1.59914E-01
2.26549E-01
8.69899E-01
1.63586E-01
2.36298E-01
8.73236E-01
1.67292E-01
2.33211E-01
8.76536E-01
1.71031E-01
2.17472E-01
8.79798E-01
1.74802E-01
2.05981E-01
8.83022E-01
1.78606E-01
2.01134E-01
8.86208E-01
1.82442E-01
1.93182E-01
8.89356E-01
1.86310E-01
1.84094E-01
8.92465E-01
1.90208E-01
1.85577E-01
8.95536E-01
1.94138E-01
2.80429E-01
8.98566E-01
1.98098E-01
3.64212E-01
9.01557E-01
2.02088E-01
4.01147E-01
9.04508E-01
2.06107E-01
3.93649E-01
9.07419E-01
2.10156E-01
3.63262E-01
9.10290E-01
2.14234E-01
3.46833E-01
9.13119E-01
2.18340E-01
3.54443E-01
9.15908E-01
2.22474E-01
3.37099E-01
9.18655E-01
2.26636E-01
2.79876E-01
9.21360E-01
2.30825E-01
2.25589E-01
9.24024E-01
2.35040E-01
2.90531E-01
9.26645E-01
2.39282E-01
3.73636E-01
9.29224E-01
2.43550E-01
3.73068E-01
9.31761E-01
2.47844E-01
3.07535E-01
9.34254E-01
2.52162E-01
3.07800E-01
9.36704E-01
2.56506E-01
3.56755E-01
9.39111E-01
2.60873E-01
3.28435E-01
9.41474E-01
2.65264E-01
2.72923E-01
9.43793E-01
2.69679E-01
2.85154E-01
9.46068E-01
2.74116E-01
3.55290E-01
9.48298E-01
2.78576E-01
3.92765E-01
9.50484E-01
2.83058E-01
3.89094E-01
9.52626E-01
2.87562E-01
3.52053E-01
9.54722E-01
2.92086E-01
2.74201E-01
9.56773E-01
2.96632E-01
2.48561E-01
9.58778E-01
3.01197E-01
2.35143E-01
9.60738E-01
3.05783E-01
1.91492E-01
9.62652E-01
3.10387E-01
2.53088E-01
9.64520E-01
3.15011E-01
3.34246E-01
9.66342E-01
3.19653E-01
3.13993E-01
9.68117E-01
3.24313E-01
2.65652E-01
9.69846E-01
3.28990E-01
2.59960E-01
9.71528E-01
3.33684E-01
2.74889E-01
9.73164E-01
3.38395E-01
2.62473E-01
9.74752E-01
3.43122E-01
2.35857E-01
9.76293E-01
3.47865E-01
2.35724E-01
9.77786E-01
3.52622E-01
2.72327E-01
9.79232E-01
3.57395E-01
3.54713E-01
9.80631E-01
3.62181E-01
4.06563E-01
9.81981E-01
3.66982E-01
3.43645E-01
9.83284E-01
3.71795E-01
2.24697E-01
9.84539E-01
3.76621E-01
2.14890E-01
9.85745E-01
3.81460E-01
3.11930E-01
9.86903E-01
3.86310E-01
3.72378E-01
9.88013E-01
3.91172E-01
3.78681E-01
9.89074E-01
3.96044E-01
3.32311E-01
9.90086E-01
4.00927E-01
2.44496E-01
9.91050E-01
4.05820E-01
2.26051E-01
9.91965E-01
4.10722E-01
3.51183E-01
9.92831E-01
4.15632E-01
4.07006E-01
9.93648E-01
4.20552E-01
3.86616E-01
9.94415E-01
4.25479E-01
3.82203E-01
9.95134E-01
4.30413E-01
3.73252E-01
9.95803E-01
4.35355E-01
3.45237E-01
9.96423E-01
4.40303E-01
3.03056E-01
9.96994E-01
4.45257E-01
2.76300E-01
9.97515E-01
4.50216E-01
2.75500E-01
9.97987E-01
4.55180E-01
2.71068E-01
9.98409E-01
4.60149E-01
2.17624E-01
9.98782E-01
4.65122E-01
2.03010E-01
9.99105E-01
4.70098E-01
2.91062E-01
9.99378E-01
4.75077E-01
3.70478E-01
9.99602E-01
4.80059E-01
3.01231E-01
9.99776E-01
4.85042E-01
2.29298E-01
9.99901E-01
4.90027E-01
2.20043E-01
9.99975E-01
4.95013E-01
2.42177E-01
2.42841E-01
5.00185E-01
5.90109E-01
3.57607E-01
2.93708E-01
2.33266E-01
3.57607E-01
7.06292E-01
2.64083E-01
5.86838E-01
2.71027E-01
2.38005E-01
5.86575E-01
7.29418E-01
2.81574E-01
7.32431E-01
4.42296E-01
2.60927E-01
7.65405E-01
6.38891E-01
3.39355E-01
7.50903E-01
2.78999E-01
2.00078E-01
4.60252E-01
8.33512E-01
2.45052E-01
4.59666E-01
1.66514E-01
[truncated: 249,833+ more rows]

## Sheet: Fig7C
Title="Finite-element data"
Variables="x / m","y / m","Porosity"
Zone n=50496 , e=100336 , f=fepoint, et=triangle
5.15000E-01
5.00000E-01
9.95959E-01
1.00000E+00
5.00000E-01
3.13419E-01
5.14564E-01
5.03590E-01
9.97219E-01
5.13282E-01
5.06971E-01
9.98041E-01
5.11228E-01
5.09947E-01
9.98500E-01
5.08521E-01
5.12345E-01
9.98114E-01
5.05319E-01
5.14025E-01
9.98766E-01
5.01808E-01
5.14891E-01
9.98893E-01
4.98192E-01
5.14891E-01
9.99287E-01
4.94681E-01
5.14025E-01
9.98665E-01
4.91479E-01
5.12345E-01
9.97732E-01
4.88772E-01
5.09947E-01
9.96937E-01
4.86718E-01
5.06971E-01
9.98417E-01
4.85436E-01
5.03590E-01
9.98569E-01
4.85000E-01
5.00000E-01
9.97984E-01
4.85436E-01
4.96410E-01
9.97647E-01
4.86718E-01
4.93029E-01
9.97768E-01
4.88772E-01
4.90053E-01
9.97407E-01
4.91479E-01
4.87655E-01
9.97794E-01
4.94681E-01
4.85975E-01
9.97794E-01
4.98192E-01
4.85109E-01
9.99168E-01
5.01808E-01
4.85109E-01
9.99297E-01
5.05319E-01
4.85975E-01
9.99307E-01
5.08521E-01
4.87655E-01
9.99309E-01
5.11228E-01
4.90053E-01
9.99533E-01
5.13282E-01
4.93029E-01
9.99115E-01
5.14564E-01
4.96410E-01
9.97817E-01
9.99975E-01
5.04987E-01
2.24684E-01
9.99901E-01
5.09973E-01
2.14129E-01
9.99776E-01
5.14958E-01
2.29605E-01
9.99602E-01
5.19941E-01
2.79471E-01
9.99378E-01
5.24923E-01
3.20881E-01
9.99105E-01
5.29902E-01
3.13049E-01
9.98782E-01
5.34878E-01
2.77309E-01
9.98409E-01
5.39851E-01
2.53439E-01
9.97987E-01
5.44820E-01
2.58007E-01
9.97515E-01
5.49784E-01
2.92013E-01
9.96994E-01
5.54743E-01
3.23603E-01
9.96423E-01
5.59697E-01
2.95901E-01
9.95803E-01
5.64645E-01
2.49326E-01
9.95134E-01
5.69587E-01
2.32174E-01
9.94415E-01
5.74521E-01
2.03140E-01
9.93648E-01
5.79448E-01
2.26133E-01
9.92831E-01
5.84368E-01
3.02615E-01
9.91965E-01
5.89278E-01
3.32608E-01
9.91050E-01
5.94180E-01
2.77699E-01
9.90086E-01
5.99073E-01
2.23035E-01
9.89074E-01
6.03956E-01
2.14540E-01
9.88013E-01
6.08828E-01
2.28525E-01
9.86903E-01
6.13690E-01
3.04891E-01
9.85745E-01
6.18540E-01
3.69172E-01
9.84539E-01
6.23379E-01
3.93568E-01
9.83284E-01
6.28205E-01
3.79113E-01
9.81981E-01
6.33018E-01
3.47797E-01
9.80631E-01
6.37819E-01
3.40028E-01
9.79232E-01
6.42605E-01
3.33593E-01
9.77786E-01
6.47378E-01
3.30996E-01
9.76293E-01
6.52135E-01
3.16900E-01
9.74752E-01
6.56878E-01
2.66878E-01
9.73164E-01
6.61605E-01
2.75947E-01
9.71528E-01
6.66316E-01
2.71603E-01
9.69846E-01
6.71010E-01
2.50963E-01
9.68117E-01
6.75687E-01
2.43146E-01
9.66342E-01
6.80347E-01
2.73747E-01
9.64520E-01
6.84989E-01
3.00452E-01
9.62652E-01
6.89613E-01
3.16738E-01
9.60738E-01
6.94217E-01
3.54719E-01
9.58778E-01
6.98803E-01
3.80441E-01
9.56773E-01
7.03368E-01
3.42880E-01
9.54722E-01
7.07914E-01
3.04274E-01
9.52626E-01
7.12438E-01
3.26086E-01
9.50484E-01
7.16942E-01
3.68936E-01
9.48298E-01
7.21424E-01
3.68673E-01
9.46068E-01
7.25884E-01
3.45934E-01
9.43793E-01
7.30321E-01
3.25758E-01
9.41474E-01
7.34736E-01
2.93857E-01
9.39111E-01
7.39127E-01
2.60502E-01
9.36704E-01
7.43494E-01
2.74587E-01
9.34254E-01
7.47838E-01
3.16103E-01
9.31761E-01
7.52156E-01
3.48346E-01
9.29224E-01
7.56450E-01
3.49770E-01
9.26645E-01
7.60718E-01
3.19122E-01
9.24024E-01
7.64960E-01
3.24529E-01
9.21360E-01
7.69175E-01
3.38360E-01
9.18655E-01
7.73364E-01
2.78983E-01
9.15908E-01
7.77526E-01
2.11399E-01
9.13119E-01
7.81660E-01
1.67394E-01
9.10290E-01
7.85766E-01
1.70683E-01
9.07419E-01
7.89844E-01
2.07566E-01
9.04508E-01
7.93893E-01
2.69789E-01
9.01557E-01
7.97912E-01
3.02015E-01
8.98566E-01
8.01902E-01
2.98346E-01
8.95536E-01
8.05862E-01
2.82775E-01
8.92465E-01
8.09792E-01
2.81995E-01
8.89356E-01
8.13690E-01
3.24652E-01
8.86208E-01
8.17558E-01
3.80575E-01
8.83022E-01
8.21394E-01
3.70056E-01
8.79798E-01
8.25198E-01
3.03491E-01
8.76536E-01
8.28969E-01
2.42475E-01
8.73236E-01
8.32708E-01
2.56367E-01
8.69899E-01
8.36414E-01
3.17075E-01
8.66526E-01
8.40086E-01
3.60711E-01
8.63116E-01
8.43725E-01
3.40568E-01
8.59670E-01
8.47329E-01
3.12039E-01
8.56188E-01
8.50899E-01
2.89454E-01
8.52671E-01
8.54434E-01
3.44051E-01
8.49118E-01
8.57933E-01
3.96037E-01
8.45531E-01
8.61397E-01
4.33586E-01
8.41910E-01
8.64825E-01
4.37350E-01
8.38254E-01
8.68217E-01
4.31221E-01
8.34565E-01
8.71572E-01
4.14033E-01
8.30843E-01
8.74891E-01
3.76081E-01
8.27088E-01
8.78172E-01
3.41025E-01
8.23300E-01
8.81415E-01
3.22404E-01
8.19480E-01
8.84620E-01
3.27131E-01
8.15628E-01
8.87787E-01
3.35509E-01
8.11745E-01
8.90916E-01
3.44815E-01
8.07831E-01
8.94005E-01
3.64010E-01
8.03886E-01
8.97056E-01
3.83712E-01
7.99911E-01
9.00067E-01
3.88832E-01
7.95906E-01
9.03038E-01
3.73903E-01
7.91872E-01
9.05969E-01
3.58295E-01
7.87809E-01
9.08860E-01
3.37158E-01
7.83717E-01
9.11710E-01
3.19754E-01
7.79596E-01
9.14519E-01
3.16313E-01
7.75448E-01
9.17287E-01
2.89588E-01
7.71273E-01
9.20013E-01
2.77342E-01
7.67071E-01
9.22698E-01
2.86141E-01
7.62842E-01
9.25340E-01
3.11517E-01
7.58587E-01
9.27940E-01
3.43184E-01
7.54306E-01
9.30498E-01
3.62478E-01
7.50000E-01
9.33013E-01
3.63829E-01
7.45669E-01
9.35484E-01
3.60576E-01
7.41314E-01
9.37913E-01
3.58301E-01
7.36934E-01
9.40298E-01
3.54298E-01
7.32531E-01
9.42639E-01
3.49786E-01
7.28105E-01
9.44936E-01
3.54227E-01
7.23657E-01
9.47189E-01
3.58071E-01
7.19186E-01
9.49397E-01
3.60753E-01
7.14693E-01
9.51561E-01
3.66987E-01
7.10179E-01
9.53679E-01
3.81828E-01
7.05644E-01
9.55753E-01
3.99981E-01
7.01088E-01
9.57781E-01
4.16757E-01
6.96513E-01
9.59764E-01
4.31218E-01
6.91917E-01
9.61701E-01
4.32049E-01
6.87303E-01
9.63592E-01
4.22613E-01
6.82671E-01
9.65437E-01
3.98932E-01
6.78020E-01
9.67236E-01
3.70884E-01
6.73351E-01
9.68988E-01
3.50317E-01
6.68665E-01
9.70693E-01
3.33918E-01
6.63962E-01
9.72352E-01
3.22579E-01
6.59243E-01
9.73964E-01
3.22054E-01
6.54508E-01
9.75528E-01
3.22779E-01
6.49758E-01
9.77046E-01
3.23588E-01
6.44993E-01
9.78515E-01
3.24247E-01
6.40214E-01
9.79938E-01
3.23310E-01
6.35420E-01
9.81312E-01
3.19588E-01
6.30613E-01
9.82639E-01
3.14611E-01
6.25793E-01
9.83917E-01
3.17946E-01
6.20961E-01
9.85148E-01
3.22504E-01
6.16116E-01
9.86330E-01
3.21737E-01
6.11260E-01
9.87464E-01
3.20186E-01
6.06393E-01
9.88549E-01
3.24283E-01
6.01516E-01
9.89586E-01
3.30006E-01
5.96628E-01
9.90574E-01
3.48676E-01
5.91731E-01
9.91513E-01
3.48325E-01
5.86824E-01
9.92404E-01
3.52052E-01
5.81909E-01
9.93245E-01
3.68351E-01
5.76986E-01
9.94038E-01
3.81103E-01
5.72055E-01
9.94781E-01
3.82101E-01
5.67117E-01
9.95475E-01
3.79966E-01
5.62172E-01
9.96120E-01
3.78047E-01
5.57221E-01
9.96715E-01
3.73131E-01
5.52264E-01
9.97261E-01
3.76672E-01
5.47302E-01
9.97757E-01
3.75576E-01
5.42336E-01
9.98204E-01
3.74264E-01
5.37365E-01
9.98602E-01
3.64702E-01
5.32391E-01
9.98950E-01
3.50106E-01
5.27413E-01
9.99248E-01
3.33770E-01
5.22432E-01
9.99497E-01
3.33258E-01
5.17450E-01
9.99695E-01
3.48105E-01
5.12465E-01
9.99845E-01
3.65512E-01
5.07480E-01
9.99944E-01
3.70611E-01
5.02493E-01
9.99994E-01
3.72803E-01
4.97507E-01
9.99994E-01
3.81118E-01
4.92520E-01
9.99944E-01
3.87532E-01
4.87535E-01
9.99845E-01
3.87204E-01
4.82550E-01
9.99695E-01
4.05415E-01
4.77568E-01
9.99497E-01
4.19862E-01
4.72587E-01
9.99248E-01
4.30737E-01
4.67609E-01
9.98950E-01
4.25698E-01
4.62635E-01
9.98602E-01
4.18545E-01
4.57664E-01
9.98204E-01
4.12348E-01
4.52698E-01
9.97757E-01
4.05182E-01
4.47736E-01
9.97261E-01
3.95844E-01
4.42779E-01
9.96715E-01
3.70664E-01
4.37828E-01
9.96120E-01
3.45489E-01
4.32883E-01
9.95475E-01
3.14236E-01
4.27945E-01
9.94781E-01
2.74197E-01
4.23014E-01
9.94038E-01
2.35902E-01
4.18091E-01
9.93245E-01
2.08417E-01
4.13176E-01
9.92404E-01
1.89492E-01
4.08269E-01
9.91513E-01
1.75625E-01
4.03372E-01
9.90574E-01
1.70611E-01
3.98484E-01
9.89586E-01
1.69819E-01
3.93607E-01
9.88549E-01
1.69179E-01
3.88740E-01
9.87464E-01
1.98396E-01
3.83884E-01
9.86330E-01
2.49773E-01
3.79039E-01
9.85148E-01
2.90726E-01
3.74207E-01
9.83917E-01
3.41836E-01
3.69387E-01
9.82639E-01
4.11391E-01
3.64580E-01
9.81312E-01
4.38881E-01
3.59786E-01
9.79938E-01
4.41582E-01
3.55007E-01
9.78515E-01
4.39125E-01
3.50242E-01
9.77046E-01
4.36421E-01
3.45492E-01
9.75528E-01
4.16145E-01
3.40757E-01
9.73964E-01
3.92453E-01
3.36038E-01
9.72352E-01
3.47644E-01
3.31335E-01
9.70693E-01
2.80529E-01
3.26649E-01
9.68988E-01
2.48574E-01
3.21980E-01
9.67236E-01
2.56499E-01
3.17329E-01
9.65437E-01
2.79333E-01
3.12697E-01
9.63592E-01
3.04584E-01
3.08083E-01
9.61701E-01
3.21747E-01
3.03487E-01
9.59764E-01
3.02661E-01
2.98912E-01
9.57781E-01
2.73464E-01
2.94356E-01
9.55753E-01
2.57585E-01
2.89821E-01
9.53679E-01
2.73852E-01
2.85307E-01
9.51561E-01
3.11550E-01
2.80814E-01
9.49397E-01
3.59250E-01
2.76343E-01
9.47189E-01
3.82401E-01
2.71895E-01
9.44936E-01
3.71786E-01
2.67469E-01
9.42639E-01
3.47057E-01
2.63066E-01
9.40298E-01
3.20319E-01
2.58686E-01
9.37913E-01
2.84542E-01
2.54331E-01
9.35484E-01
2.38884E-01
2.50000E-01
9.33013E-01
1.97090E-01
2.45694E-01
9.30498E-01
2.01033E-01
2.41413E-01
9.27940E-01
2.29873E-01
2.37158E-01
9.25340E-01
2.60176E-01
2.32929E-01
9.22698E-01
2.82605E-01
2.28727E-01
9.20013E-01
2.99751E-01
2.24552E-01
9.17287E-01
3.13069E-01
2.20404E-01
9.14519E-01
3.52792E-01
2.16283E-01
9.11710E-01
4.11520E-01
2.12191E-01
9.08860E-01
4.08787E-01
2.08128E-01
9.05969E-01
3.76830E-01
2.04094E-01
9.03038E-01
3.26674E-01
2.00089E-01
9.00067E-01
3.01078E-01
1.96114E-01
8.97056E-01
2.90955E-01
1.92169E-01
8.94005E-01
2.77481E-01
1.88255E-01
8.90916E-01
2.80967E-01
1.84372E-01
8.87787E-01
3.04391E-01
1.80520E-01
8.84620E-01
3.13487E-01
1.76700E-01
8.81415E-01
2.66344E-01
1.72912E-01
8.78172E-01
2.54440E-01
1.69157E-01
8.74891E-01
2.91207E-01
1.65435E-01
8.71572E-01
3.46643E-01
1.61746E-01
8.68217E-01
3.63104E-01
1.58090E-01
8.64825E-01
3.45858E-01
1.54469E-01
8.61397E-01
3.26590E-01
1.50882E-01
8.57933E-01
3.30284E-01
1.47329E-01
8.54434E-01
3.33085E-01
1.43812E-01
8.50899E-01
3.31984E-01
1.40330E-01
8.47329E-01
3.62636E-01
1.36884E-01
8.43725E-01
4.12560E-01
1.33474E-01
8.40086E-01
4.28304E-01
1.30101E-01
8.36414E-01
3.73097E-01
1.26764E-01
8.32708E-01
2.92330E-01
1.23464E-01
8.28969E-01
2.11118E-01
1.20202E-01
8.25198E-01
1.79226E-01
1.16978E-01
8.21394E-01
1.71058E-01
1.13792E-01
8.17558E-01
1.83458E-01
1.10644E-01
8.13690E-01
1.89720E-01
1.07535E-01
8.09792E-01
1.90190E-01
1.04464E-01
8.05862E-01
2.02772E-01
1.01434E-01
8.01902E-01
2.23487E-01
9.84430E-02
7.97912E-01
2.23845E-01
9.54920E-02
7.93893E-01
2.03641E-01
9.25810E-02
7.89844E-01
2.25227E-01
8.97100E-02
7.85766E-01
3.30020E-01
8.68810E-02
7.81660E-01
4.04666E-01
8.40920E-02
7.77526E-01
3.89738E-01
8.13450E-02
7.73364E-01
3.39280E-01
7.86400E-02
7.69175E-01
2.91986E-01
7.59760E-02
7.64960E-01
2.54060E-01
7.33550E-02
7.60718E-01
2.45994E-01
7.07760E-02
7.56450E-01
2.29629E-01
6.82390E-02
7.52156E-01
2.14406E-01
6.57460E-02
7.47838E-01
2.36554E-01
6.32960E-02
7.43494E-01
3.09781E-01
6.08890E-02
7.39127E-01
3.70515E-01
5.85260E-02
7.34736E-01
3.69371E-01
5.62070E-02
7.30321E-01
3.54249E-01
5.39320E-02
7.25884E-01
3.48777E-01
5.17020E-02
7.21424E-01
3.48339E-01
4.95160E-02
7.16942E-01
3.31882E-01
4.73740E-02
7.12438E-01
2.88660E-01
4.52780E-02
7.07914E-01
2.52794E-01
4.32270E-02
7.03368E-01
2.20228E-01
4.12220E-02
6.98803E-01
2.23807E-01
3.92620E-02
6.94217E-01
3.21874E-01
3.73480E-02
6.89613E-01
4.00346E-01
3.54800E-02
6.84989E-01
3.94332E-01
3.36580E-02
6.80347E-01
3.42235E-01
3.18830E-02
6.75687E-01
2.71779E-01
3.01540E-02
6.71010E-01
2.41200E-01
2.84720E-02
6.66316E-01
2.76083E-01
2.68360E-02
6.61605E-01
3.55380E-01
2.52480E-02
6.56878E-01
4.00789E-01
2.37070E-02
6.52135E-01
3.98130E-01
2.22140E-02
6.47378E-01
3.77361E-01
2.07680E-02
6.42605E-01
3.26654E-01
1.93690E-02
6.37819E-01
2.46511E-01
1.80190E-02
6.33018E-01
2.45821E-01
1.67160E-02
6.28205E-01
2.45878E-01
1.54610E-02
6.23379E-01
2.24557E-01
1.42550E-02
6.18540E-01
2.97403E-01
1.30970E-02
6.13690E-01
3.50091E-01
1.19870E-02
6.08828E-01
5.11760E-01
1.09260E-02
6.03956E-01
9.21887E-01
9.91400E-03
5.99073E-01
9.66251E-01
8.95000E-03
5.94180E-01
9.72798E-01
8.03500E-03
5.89278E-01
9.28009E-01
7.16900E-03
5.84368E-01
6.37710E-01
6.35200E-03
5.79448E-01
3.20296E-01
5.58500E-03
5.74521E-01
2.76021E-01
4.86600E-03
5.69587E-01
3.23645E-01
4.19700E-03
5.64645E-01
3.60606E-01
3.57700E-03
5.59697E-01
2.76146E-01
3.00600E-03
5.54743E-01
2.08531E-01
2.48500E-03
5.49784E-01
3.00522E-01
2.01300E-03
5.44820E-01
3.86911E-01
1.59100E-03
5.39851E-01
3.15866E-01
1.21800E-03
5.34878E-01
2.35080E-01
8.95000E-04
5.29902E-01
2.49105E-01
6.22000E-04
5.24923E-01
2.70575E-01
3.98000E-04
5.19941E-01
2.65916E-01
2.24000E-04
5.14958E-01
2.65579E-01
9.90000E-05
5.09973E-01
2.84936E-01
2.50000E-05
5.04987E-01
3.01154E-01
0.00000E+00
5.00000E-01
3.11873E-01
2.50000E-05
4.95013E-01
3.18215E-01
9.90000E-05
4.90027E-01
2.90710E-01
2.24000E-04
4.85042E-01
2.64157E-01
3.98000E-04
4.80059E-01
2.74205E-01
6.22000E-04
4.75077E-01
2.98033E-01
8.95000E-04
4.70098E-01
2.62709E-01
1.21800E-03
4.65122E-01
2.30091E-01
1.59100E-03
4.60149E-01
2.98432E-01
2.01300E-03
4.55180E-01
3.96511E-01
2.48500E-03
4.50216E-01
4.19179E-01
3.00600E-03
4.45257E-01
4.05052E-01
3.57700E-03
4.40303E-01
3.29036E-01
4.19700E-03
4.35355E-01
2.02378E-01
4.86600E-03
4.30413E-01
1.71088E-01
5.58500E-03
4.25479E-01
1.97869E-01
6.35200E-03
4.20552E-01
2.46168E-01
7.16900E-03
4.15632E-01
2.86630E-01
8.03500E-03
4.10722E-01
2.62468E-01
8.95000E-03
4.05820E-01
2.08538E-01
9.91400E-03
4.00927E-01
1.98305E-01
1.09260E-02
3.96044E-01
2.25004E-01
1.19870E-02
3.91172E-01
2.65179E-01
1.30970E-02
3.86310E-01
3.70144E-01
1.42550E-02
3.81460E-01
4.04618E-01
1.54610E-02
3.76621E-01
3.65756E-01
1.67160E-02
3.71795E-01
3.45769E-01
1.80190E-02
3.66982E-01
3.24126E-01
1.93690E-02
3.62181E-01
3.06053E-01
2.07680E-02
3.57395E-01
2.95245E-01
2.22140E-02
3.52622E-01
2.98969E-01
2.37070E-02
3.47865E-01
3.35074E-01
2.52480E-02
3.43122E-01
3.16887E-01
2.68360E-02
3.38395E-01
2.89693E-01
2.84720E-02
3.33684E-01
3.16793E-01
3.01540E-02
3.28990E-01
3.52854E-01
3.18830E-02
3.24313E-01
3.49623E-01
3.36580E-02
3.19653E-01
3.20477E-01
3.54800E-02
3.15011E-01
3.11493E-01
3.73480E-02
3.10387E-01
3.35489E-01
3.92620E-02
3.05783E-01
3.52061E-01
4.12220E-02
3.01197E-01
3.40696E-01
4.32270E-02
2.96632E-01
2.92226E-01
4.52780E-02
2.92086E-01
2.64738E-01
4.73740E-02
2.87562E-01
2.77774E-01
4.95160E-02
2.83058E-01
2.97315E-01
5.17020E-02
2.78576E-01
3.00591E-01
5.39320E-02
2.74116E-01
2.91034E-01
5.62070E-02
2.69679E-01
2.75815E-01
5.85260E-02
2.65264E-01
2.52553E-01
6.08890E-02
2.60873E-01
2.23606E-01
6.32960E-02
2.56506E-01
2.46499E-01
6.57460E-02
2.52162E-01
2.97743E-01
6.82390E-02
2.47844E-01
2.96888E-01
7.07760E-02
2.43550E-01
2.40752E-01
7.33550E-02
2.39282E-01
1.97442E-01
7.59760E-02
2.35040E-01
2.46507E-01
7.86400E-02
2.30825E-01
3.07266E-01
8.13450E-02
2.26636E-01
3.59626E-01
8.40920E-02
2.22474E-01
3.55794E-01
8.68810E-02
2.18340E-01
3.29948E-01
8.97100E-02
2.14234E-01
3.21852E-01
9.25810E-02
2.10156E-01
3.27365E-01
9.54920E-02
2.06107E-01
3.27392E-01
9.84430E-02
2.02088E-01
3.30664E-01
1.01434E-01
1.98098E-01
3.55234E-01
1.04464E-01
1.94138E-01
3.79092E-01
1.07535E-01
1.90208E-01
3.82871E-01
1.10644E-01
1.86310E-01
3.13143E-01
1.13792E-01
1.82442E-01
2.28020E-01
1.16978E-01
1.78606E-01
2.12035E-01
1.20202E-01
1.74802E-01
2.58964E-01
1.23464E-01
1.71031E-01
2.97440E-01
1.26764E-01
1.67292E-01
3.03304E-01
1.30101E-01
1.63586E-01
3.05888E-01
1.33474E-01
1.59914E-01
3.16317E-01
1.36884E-01
1.56275E-01
3.25688E-01
1.40330E-01
1.52671E-01
3.25066E-01
1.43812E-01
1.49101E-01
3.19245E-01
1.47329E-01
1.45566E-01
3.35068E-01
1.50882E-01
1.42067E-01
3.55676E-01
1.54469E-01
1.38603E-01
3.74130E-01
1.58090E-01
1.35175E-01
3.74298E-01
1.61746E-01
1.31783E-01
3.62162E-01
1.65435E-01
1.28428E-01
3.69487E-01
1.69157E-01
1.25109E-01
3.43631E-01
1.72912E-01
1.21828E-01
2.97501E-01
1.76700E-01
1.18585E-01
2.69177E-01
1.80520E-01
1.15380E-01
2.90542E-01
1.84372E-01
1.12213E-01
3.58269E-01
1.88255E-01
1.09084E-01
4.00003E-01
1.92169E-01
1.05995E-01
3.90003E-01
1.96114E-01
1.02944E-01
3.67268E-01
2.00089E-01
9.99330E-02
3.47968E-01
2.04094E-01
9.69620E-02
3.50308E-01
2.08128E-01
9.40310E-02
3.61342E-01
2.12191E-01
9.11400E-02
3.70280E-01
2.16283E-01
8.82900E-02
3.73673E-01
2.20404E-01
8.54810E-02
3.47049E-01
2.24552E-01
8.27130E-02
3.15629E-01
2.28727E-01
7.99870E-02
2.90971E-01
2.32929E-01
7.73020E-02
2.90676E-01
2.37158E-01
7.46600E-02
3.00912E-01
2.41413E-01
7.20600E-02
3.22102E-01
2.45694E-01
6.95020E-02
3.52625E-01
2.50000E-01
6.69870E-02
3.33712E-01
2.54331E-01
6.45160E-02
2.72397E-01
2.58686E-01
6.20870E-02
2.25089E-01
2.63066E-01
5.97020E-02
1.92894E-01
2.67469E-01
5.73610E-02
1.88091E-01
2.71895E-01
5.50640E-02
2.05288E-01
2.76343E-01
5.28110E-02
2.25962E-01
2.80814E-01
5.06030E-02
2.45291E-01
2.85307E-01
4.84390E-02
2.53824E-01
2.89821E-01
4.63210E-02
2.32596E-01
2.94356E-01
4.42470E-02
2.19539E-01
2.98912E-01
4.22190E-02
2.10438E-01
3.03487E-01
4.02360E-02
1.98844E-01
3.08083E-01
3.82990E-02
2.03729E-01
3.12697E-01
3.64080E-02
2.19231E-01
3.17329E-01
3.45630E-02
2.35690E-01
3.21980E-01
3.27640E-02
2.54032E-01
3.26649E-01
3.10120E-02
2.73075E-01
3.31335E-01
2.93070E-02
2.92972E-01
3.36038E-01
2.76480E-02
3.20629E-01
3.40757E-01
2.60360E-02
3.41117E-01
3.45492E-01
2.44720E-02
3.57612E-01
3.50242E-01
2.29540E-02
3.83621E-01
3.55007E-01
2.14850E-02
4.06625E-01
3.59786E-01
2.00620E-02
4.20516E-01
3.64580E-01
1.86880E-02
4.30582E-01
3.69387E-01
1.73610E-02
4.31676E-01
3.74207E-01
1.60830E-02
4.20727E-01
3.79039E-01
1.48520E-02
4.04435E-01
3.83884E-01
1.36700E-02
3.89047E-01
3.88740E-01
1.25360E-02
3.73099E-01
3.93607E-01
1.14510E-02
3.52163E-01
3.98484E-01
1.04140E-02
3.37800E-01
4.03372E-01
9.42600E-03
3.27389E-01
4.08269E-01
8.48700E-03
3.16235E-01
4.13176E-01
7.59600E-03
3.06978E-01
4.18091E-01
6.75500E-03
3.01989E-01
4.23014E-01
5.96200E-03
2.96342E-01
4.27945E-01
5.21900E-03
2.94914E-01
4.32883E-01
4.52500E-03
2.93627E-01
4.37828E-01
3.88000E-03
2.91942E-01
4.42779E-01
3.28500E-03
2.89166E-01
4.47736E-01
2.73900E-03
2.79688E-01
4.52698E-01
2.24300E-03
2.72570E-01
4.57664E-01
1.79600E-03
2.66198E-01
4.62635E-01
1.39800E-03
2.61257E-01
4.67609E-01
1.05000E-03
2.57660E-01
4.72587E-01
7.52000E-04
2.55607E-01
4.77568E-01
5.03000E-04
2.64730E-01
4.82550E-01
3.05000E-04
2.80828E-01
4.87535E-01
1.55000E-04
2.94316E-01
4.92520E-01
5.60000E-05
3.06330E-01
4.97507E-01
6.00000E-06
3.20249E-01
5.02493E-01
6.00000E-06
3.35440E-01
5.07480E-01
5.60000E-05
3.47919E-01
5.12465E-01
1.55000E-04
3.58499E-01
5.17450E-01
3.05000E-04
3.64603E-01
5.22432E-01
5.03000E-04
3.67726E-01
5.27413E-01
7.52000E-04
3.65790E-01
5.32391E-01
1.05000E-03
3.43658E-01
5.37365E-01
1.39800E-03
3.12391E-01
5.42336E-01
1.79600E-03
2.82655E-01
5.47302E-01
2.24300E-03
2.59645E-01
5.52264E-01
2.73900E-03
2.32648E-01
5.57221E-01
3.28500E-03
2.34357E-01
5.62172E-01
3.88000E-03
2.59301E-01
5.67117E-01
4.52500E-03
2.80554E-01
5.72055E-01
5.21900E-03
3.06433E-01
5.76986E-01
5.96200E-03
3.44721E-01
5.81909E-01
6.75500E-03
3.83015E-01
5.86824E-01
7.59600E-03
4.00848E-01
5.91731E-01
8.48700E-03
3.96762E-01
5.96628E-01
9.42600E-03
3.85190E-01
6.01516E-01
1.04140E-02
3.68520E-01
6.06393E-01
1.14510E-02
3.40347E-01
6.11260E-01
1.25360E-02
3.25312E-01
6.16116E-01
1.36700E-02
3.11131E-01
6.20961E-01
1.48520E-02
2.93172E-01
6.25793E-01
1.60830E-02
2.70879E-01
6.30613E-01
1.73610E-02
2.49614E-01
6.35420E-01
1.86880E-02
2.46581E-01
6.40214E-01
2.00620E-02
2.60389E-01
6.44993E-01
2.14850E-02
2.78341E-01
6.49758E-01
2.29540E-02
2.95997E-01
6.54508E-01
2.44720E-02
3.07944E-01
6.59243E-01
2.60360E-02
3.14659E-01
6.63962E-01
2.76480E-02
3.14742E-01
6.68665E-01
2.93070E-02
3.27557E-01
6.73351E-01
3.10120E-02
3.36647E-01
6.78020E-01
3.27640E-02
3.30110E-01
6.82671E-01
3.45630E-02
3.11116E-01
6.87303E-01
3.64080E-02
2.92218E-01
6.91917E-01
3.82990E-02
2.84411E-01
6.96513E-01
4.02360E-02
2.87390E-01
7.01088E-01
4.22190E-02
2.91037E-01
7.05644E-01
4.42470E-02
2.95793E-01
7.10179E-01
4.63210E-02
3.01001E-01
7.14693E-01
4.84390E-02
3.07913E-01
7.19186E-01
5.06030E-02
3.23628E-01
7.23657E-01
5.28110E-02
3.09492E-01
7.28105E-01
5.50640E-02
2.43841E-01
7.32531E-01
5.73610E-02
1.93296E-01
7.36934E-01
5.97020E-02
1.87565E-01
7.41314E-01
6.20870E-02
2.33569E-01
7.45669E-01
6.45160E-02
2.80622E-01
7.50000E-01
6.69870E-02
3.35361E-01
7.54306E-01
6.95020E-02
3.66020E-01
7.58587E-01
7.20600E-02
3.40896E-01
7.62842E-01
7.46600E-02
3.13319E-01
7.67071E-01
7.73020E-02
2.92022E-01
7.71273E-01
7.99870E-02
2.95431E-01
7.75448E-01
8.27130E-02
3.28730E-01
7.79596E-01
8.54810E-02
3.23280E-01
7.83717E-01
8.82900E-02
3.04304E-01
7.87809E-01
9.11400E-02
2.76282E-01
7.91872E-01
9.40310E-02
2.48953E-01
7.95906E-01
9.69620E-02
2.26569E-01
7.99911E-01
9.99330E-02
2.22270E-01
8.03886E-01
1.02944E-01
2.45507E-01
8.07831E-01
1.05995E-01
2.60588E-01
8.11745E-01
1.09084E-01
2.60596E-01
8.15628E-01
1.12213E-01
2.75809E-01
8.19480E-01
1.15380E-01
2.78685E-01
8.23300E-01
1.18585E-01
2.55604E-01
8.27088E-01
1.21828E-01
2.39178E-01
8.30843E-01
1.25109E-01
2.54495E-01
8.34565E-01
1.28428E-01
2.80399E-01
8.38254E-01
1.31783E-01
3.00531E-01
8.41910E-01
1.35175E-01
3.19064E-01
8.45531E-01
1.38603E-01
3.35937E-01
8.49118E-01
1.42067E-01
2.97074E-01
8.52671E-01
1.45566E-01
2.46728E-01
8.56188E-01
1.49101E-01
2.21152E-01
8.59670E-01
1.52671E-01
2.51648E-01
8.63116E-01
1.56275E-01
3.28778E-01
8.66526E-01
1.59914E-01
3.39565E-01
8.69899E-01
1.63586E-01
2.68537E-01
8.73236E-01
1.67292E-01
2.52595E-01
8.76536E-01
1.71031E-01
2.89107E-01
8.79798E-01
1.74802E-01
3.09273E-01
8.83022E-01
1.78606E-01
2.51919E-01
8.86208E-01
1.82442E-01
2.23375E-01
8.89356E-01
1.86310E-01
2.68770E-01
8.92465E-01
1.90208E-01
3.23218E-01
8.95536E-01
1.94138E-01
2.95031E-01
8.98566E-01
1.98098E-01
2.54593E-01
9.01557E-01
2.02088E-01
2.52921E-01
9.04508E-01
2.06107E-01
2.70609E-01
9.07419E-01
2.10156E-01
2.97243E-01
9.10290E-01
2.14234E-01
3.66077E-01
9.13119E-01
2.18340E-01
3.94006E-01
9.15908E-01
2.22474E-01
3.20184E-01
9.18655E-01
2.26636E-01
2.51830E-01
9.21360E-01
2.30825E-01
2.24533E-01
9.24024E-01
2.35040E-01
1.98238E-01
9.26645E-01
2.39282E-01
2.52104E-01
9.29224E-01
2.43550E-01
3.22613E-01
9.31761E-01
2.47844E-01
3.31933E-01
9.34254E-01
2.52162E-01
3.28198E-01
9.36704E-01
2.56506E-01
3.61167E-01
9.39111E-01
2.60873E-01
3.77939E-01
9.41474E-01
2.65264E-01
3.56151E-01
9.43793E-01
2.69679E-01
3.38557E-01
9.46068E-01
2.74116E-01
3.07107E-01
9.48298E-01
2.78576E-01
2.52207E-01
9.50484E-01
2.83058E-01
2.39691E-01
9.52626E-01
2.87562E-01
2.88675E-01
9.54722E-01
2.92086E-01
3.39136E-01
9.56773E-01
2.96632E-01
3.43682E-01
9.58778E-01
3.01197E-01
3.35405E-01
9.60738E-01
3.05783E-01
3.55440E-01
9.62652E-01
3.10387E-01
3.83043E-01
9.64520E-01
3.15011E-01
3.84456E-01
9.66342E-01
3.19653E-01
3.65711E-01
9.68117E-01
3.24313E-01
3.25840E-01
9.69846E-01
3.28990E-01
3.12895E-01
9.71528E-01
3.33684E-01
3.18226E-01
9.73164E-01
3.38395E-01
2.78026E-01
9.74752E-01
3.43122E-01
2.78076E-01
9.76293E-01
3.47865E-01
2.84120E-01
9.77786E-01
3.52622E-01
3.10399E-01
9.79232E-01
3.57395E-01
3.58951E-01
9.80631E-01
3.62181E-01
3.66318E-01
9.81981E-01
3.66982E-01
3.33875E-01
9.83284E-01
3.71795E-01
3.22992E-01
9.84539E-01
3.76621E-01
3.02823E-01
9.85745E-01
3.81460E-01
2.40300E-01
9.86903E-01
3.86310E-01
2.35781E-01
9.88013E-01
3.91172E-01
2.76077E-01
9.89074E-01
3.96044E-01
2.92728E-01
9.90086E-01
4.00927E-01
3.06163E-01
9.91050E-01
4.05820E-01
3.18043E-01
9.91965E-01
4.10722E-01
2.69372E-01
9.92831E-01
4.15632E-01
2.60984E-01
9.93648E-01
4.20552E-01
3.61906E-01
9.94415E-01
4.25479E-01
3.91487E-01
9.95134E-01
4.30413E-01
3.06414E-01
9.95803E-01
4.35355E-01
2.39333E-01
9.96423E-01
4.40303E-01
3.12868E-01
9.96994E-01
4.45257E-01
3.72694E-01
9.97515E-01
4.50216E-01
3.42608E-01
9.97987E-01
4.55180E-01
2.75505E-01
9.98409E-01
4.60149E-01
2.08454E-01
9.98782E-01
4.65122E-01
2.00648E-01
9.99105E-01
4.70098E-01
2.88799E-01
9.99378E-01
4.75077E-01
3.66810E-01
9.99602E-01
4.80059E-01
2.77379E-01
9.99776E-01
4.85042E-01
2.02138E-01
9.99901E-01
4.90027E-01
2.79036E-01
9.99975E-01
4.95013E-01
3.67144E-01
2.42841E-01
5.00185E-01
3.40388E-01
3.57607E-01
2.93708E-01
2.29140E-01
3.57607E-01
7.06292E-01
3.26565E-01
5.86838E-01
2.71027E-01
2.78702E-01
5.86575E-01
7.29418E-01
3.86571E-01
7.32431E-01
4.42296E-01
8.13900E-01
7.65405E-01
6.38891E-01
3.22853E-01
7.50903E-01
2.78999E-01
9.69178E-01
4.60252E-01
8.33512E-01
2.96208E-01
4.59666E-01
1.66514E-01
[truncated: 249,833+ more rows]
