# Supplementary material for: Simulation study on matrix acidification of heterogeneous reservoirs based on seepage-acid etching coupled discrete virtual internal bond
Source: PLoS One. 2026 Jul 31;21(7):e0352115. doi: 10.1371/journal.pone.0352115 (PMC13426975; doi:10.1371/journal.pone.0352115)
Supplement: S6 File — (XLSX) [file pone.0352115.s006.xlsx]

## Sheet: Sheet1
Title="Finite-element data"
Variables="x / m","y / m","Porosity"
Zone n=50496 , e=100336 , f=fepoint, et=triangle
5.15000E-01
5.00000E-01
9.96695E-01
1.00000E+00
5.00000E-01
3.07463E-01
5.14564E-01
5.03590E-01
9.94383E-01
5.13282E-01
5.06971E-01
9.93320E-01
5.11228E-01
5.09947E-01
9.95668E-01
5.08521E-01
5.12345E-01
9.96141E-01
5.05319E-01
5.14025E-01
9.96974E-01
5.01808E-01
5.14891E-01
9.97901E-01
4.98192E-01
5.14891E-01
9.98866E-01
4.94681E-01
5.14025E-01
9.97491E-01
4.91479E-01
5.12345E-01
9.95916E-01
4.88772E-01
5.09947E-01
9.97381E-01
4.86718E-01
5.06971E-01
9.98785E-01
4.85436E-01
5.03590E-01
9.97217E-01
4.85000E-01
5.00000E-01
9.95809E-01
4.85436E-01
4.96410E-01
9.95355E-01
4.86718E-01
4.93029E-01
9.95623E-01
4.88772E-01
4.90053E-01
9.95168E-01
4.91479E-01
4.87655E-01
9.98068E-01
4.94681E-01
4.85975E-01
9.98320E-01
4.98192E-01
4.85109E-01
9.98977E-01
5.01808E-01
4.85109E-01
9.98870E-01
5.05319E-01
4.85975E-01
9.98273E-01
5.08521E-01
4.87655E-01
9.96850E-01
5.11228E-01
4.90053E-01
9.96103E-01
5.13282E-01
4.93029E-01
9.94858E-01
5.14564E-01
4.96410E-01
9.96634E-01
9.99975E-01
5.04987E-01
3.03182E-01
9.99901E-01
5.09973E-01
3.49719E-01
9.99776E-01
5.14958E-01
3.87383E-01
9.99602E-01
5.19941E-01
2.96676E-01
9.99378E-01
5.24923E-01
2.03109E-01
9.99105E-01
5.29902E-01
2.06828E-01
9.98782E-01
5.34878E-01
2.63145E-01
9.98409E-01
5.39851E-01
2.58840E-01
9.97987E-01
5.44820E-01
2.25259E-01
9.97515E-01
5.49784E-01
2.15933E-01
9.96994E-01
5.54743E-01
2.05138E-01
9.96423E-01
5.59697E-01
2.15739E-01
9.95803E-01
5.64645E-01
2.54274E-01
9.95134E-01
5.69587E-01
3.05021E-01
9.94415E-01
5.74521E-01
3.37236E-01
9.93648E-01
5.79448E-01
3.44920E-01
9.92831E-01
5.84368E-01
3.56927E-01
9.91965E-01
5.89278E-01
3.73417E-01
9.91050E-01
5.94180E-01
3.96576E-01
9.90086E-01
5.99073E-01
3.67228E-01
9.89074E-01
6.03956E-01
2.44680E-01
9.88013E-01
6.08828E-01
1.99114E-01
9.86903E-01
6.13690E-01
2.43459E-01
9.85745E-01
6.18540E-01
2.89811E-01
9.84539E-01
6.23379E-01
3.23208E-01
9.83284E-01
6.28205E-01
3.42053E-01
9.81981E-01
6.33018E-01
3.67303E-01
9.80631E-01
6.37819E-01
3.75333E-01
9.79232E-01
6.42605E-01
3.53175E-01
9.77786E-01
6.47378E-01
3.49585E-01
9.76293E-01
6.52135E-01
3.51515E-01
9.74752E-01
6.56878E-01
3.17679E-01
9.73164E-01
6.61605E-01
2.72301E-01
9.71528E-01
6.66316E-01
2.48184E-01
9.69846E-01
6.71010E-01
2.41645E-01
9.68117E-01
6.75687E-01
2.50460E-01
9.66342E-01
6.80347E-01
2.76957E-01
9.64520E-01
6.84989E-01
3.22445E-01
9.62652E-01
6.89613E-01
3.59011E-01
9.60738E-01
6.94217E-01
3.72711E-01
9.58778E-01
6.98803E-01
3.65741E-01
9.56773E-01
7.03368E-01
3.30397E-01
9.54722E-01
7.07914E-01
2.98501E-01
9.52626E-01
7.12438E-01
3.29293E-01
9.50484E-01
7.16942E-01
3.76401E-01
9.48298E-01
7.21424E-01
3.92226E-01
9.46068E-01
7.25884E-01
3.75758E-01
9.43793E-01
7.30321E-01
3.49531E-01
9.41474E-01
7.34736E-01
3.34821E-01
9.39111E-01
7.39127E-01
3.06326E-01
9.36704E-01
7.43494E-01
2.41879E-01
9.34254E-01
7.47838E-01
2.25970E-01
9.31761E-01
7.52156E-01
2.23802E-01
9.29224E-01
7.56450E-01
2.73902E-01
9.26645E-01
7.60718E-01
3.11122E-01
9.24024E-01
7.64960E-01
3.08735E-01
9.21360E-01
7.69175E-01
2.92028E-01
9.18655E-01
7.73364E-01
2.43196E-01
9.15908E-01
7.77526E-01
1.97254E-01
9.13119E-01
7.81660E-01
2.12655E-01
9.10290E-01
7.85766E-01
2.77430E-01
9.07419E-01
7.89844E-01
3.37923E-01
9.04508E-01
7.93893E-01
3.86723E-01
9.01557E-01
7.97912E-01
4.15251E-01
8.98566E-01
8.01902E-01
3.68628E-01
8.95536E-01
8.05862E-01
2.72373E-01
8.92465E-01
8.09792E-01
2.01160E-01
8.89356E-01
8.13690E-01
2.14931E-01
8.86208E-01
8.17558E-01
2.52789E-01
8.83022E-01
8.21394E-01
3.00825E-01
8.79798E-01
8.25198E-01
3.31602E-01
8.76536E-01
8.28969E-01
3.38454E-01
8.73236E-01
8.32708E-01
3.50116E-01
8.69899E-01
8.36414E-01
3.58293E-01
8.66526E-01
8.40086E-01
3.38171E-01
8.63116E-01
8.43725E-01
2.76020E-01
8.59670E-01
8.47329E-01
2.22299E-01
8.56188E-01
8.50899E-01
2.53078E-01
8.52671E-01
8.54434E-01
2.65061E-01
8.49118E-01
8.57933E-01
2.60306E-01
8.45531E-01
8.61397E-01
2.38988E-01
8.41910E-01
8.64825E-01
2.32542E-01
8.38254E-01
8.68217E-01
2.25365E-01
8.34565E-01
8.71572E-01
2.16869E-01
8.30843E-01
8.74891E-01
2.37917E-01
8.27088E-01
8.78172E-01
2.30210E-01
8.23300E-01
8.81415E-01
2.07448E-01
8.19480E-01
8.84620E-01
2.10875E-01
8.15628E-01
8.87787E-01
2.40514E-01
8.11745E-01
8.90916E-01
2.79682E-01
8.07831E-01
8.94005E-01
3.25954E-01
8.03886E-01
8.97056E-01
3.71848E-01
7.99911E-01
9.00067E-01
4.10163E-01
7.95906E-01
9.03038E-01
3.83049E-01
7.91872E-01
9.05969E-01
3.40869E-01
7.87809E-01
9.08860E-01
3.03126E-01
7.83717E-01
9.11710E-01
2.75947E-01
7.79596E-01
9.14519E-01
2.64289E-01
7.75448E-01
9.17287E-01
2.78652E-01
7.71273E-01
9.20013E-01
3.11527E-01
7.67071E-01
9.22698E-01
3.39972E-01
7.62842E-01
9.25340E-01
3.48978E-01
7.58587E-01
9.27940E-01
3.66121E-01
7.54306E-01
9.30498E-01
3.89953E-01
7.50000E-01
9.33013E-01
4.13162E-01
7.45669E-01
9.35484E-01
3.96027E-01
7.41314E-01
9.37913E-01
3.48632E-01
7.36934E-01
9.40298E-01
3.09169E-01
7.32531E-01
9.42639E-01
3.14508E-01
7.28105E-01
9.44936E-01
3.16691E-01
7.23657E-01
9.47189E-01
3.06610E-01
7.19186E-01
9.49397E-01
2.95105E-01
7.14693E-01
9.51561E-01
3.20423E-01
7.10179E-01
9.53679E-01
3.57789E-01
7.05644E-01
9.55753E-01
3.36107E-01
7.01088E-01
9.57781E-01
2.75933E-01
6.96513E-01
9.59764E-01
2.46614E-01
6.91917E-01
9.61701E-01
3.17153E-01
6.87303E-01
9.63592E-01
3.53591E-01
6.82671E-01
9.65437E-01
3.19505E-01
6.78020E-01
9.67236E-01
2.68782E-01
6.73351E-01
9.68988E-01
2.30260E-01
6.68665E-01
9.70693E-01
1.99915E-01
6.63962E-01
9.72352E-01
2.20375E-01
6.59243E-01
9.73964E-01
2.76827E-01
6.54508E-01
9.75528E-01
3.22325E-01
6.49758E-01
9.77046E-01
3.62096E-01
6.44993E-01
9.78515E-01
3.90414E-01
6.40214E-01
9.79938E-01
4.02547E-01
6.35420E-01
9.81312E-01
3.80727E-01
6.30613E-01
9.82639E-01
3.59259E-01
6.25793E-01
9.83917E-01
3.39705E-01
6.20961E-01
9.85148E-01
3.11716E-01
6.16116E-01
9.86330E-01
2.87527E-01
6.11260E-01
9.87464E-01
2.97961E-01
6.06393E-01
9.88549E-01
3.52913E-01
6.01516E-01
9.89586E-01
3.75029E-01
5.96628E-01
9.90574E-01
3.41076E-01
5.91731E-01
9.91513E-01
2.98814E-01
5.86824E-01
9.92404E-01
2.67461E-01
5.81909E-01
9.93245E-01
2.72513E-01
5.76986E-01
9.94038E-01
3.22676E-01
5.72055E-01
9.94781E-01
3.58946E-01
5.67117E-01
9.95475E-01
3.76832E-01
5.62172E-01
9.96120E-01
3.76069E-01
5.57221E-01
9.96715E-01
2.77409E-01
5.52264E-01
9.97261E-01
2.45145E-01
5.47302E-01
9.97757E-01
2.73730E-01
5.42336E-01
9.98204E-01
3.01942E-01
5.37365E-01
9.98602E-01
3.09058E-01
5.32391E-01
9.98950E-01
3.29581E-01
5.27413E-01
9.99248E-01
3.44791E-01
5.22432E-01
9.99497E-01
3.43708E-01
5.17450E-01
9.99695E-01
3.68247E-01
5.12465E-01
9.99845E-01
3.82079E-01
5.07480E-01
9.99944E-01
3.44542E-01
5.02493E-01
9.99994E-01
3.20012E-01
4.97507E-01
9.99994E-01
3.52773E-01
4.92520E-01
9.99944E-01
3.86520E-01
4.87535E-01
9.99845E-01
3.94280E-01
4.82550E-01
9.99695E-01
3.37879E-01
4.77568E-01
9.99497E-01
2.18418E-01
4.72587E-01
9.99248E-01
2.66367E-01
4.67609E-01
9.98950E-01
3.50364E-01
4.62635E-01
9.98602E-01
3.30585E-01
4.57664E-01
9.98204E-01
2.81475E-01
4.52698E-01
9.97757E-01
2.75928E-01
4.47736E-01
9.97261E-01
2.90203E-01
4.42779E-01
9.96715E-01
3.51483E-01
4.37828E-01
9.96120E-01
3.59776E-01
4.32883E-01
9.95475E-01
2.87069E-01
4.27945E-01
9.94781E-01
2.62182E-01
4.23014E-01
9.94038E-01
2.13485E-01
4.18091E-01
9.93245E-01
1.84569E-01
4.13176E-01
9.92404E-01
2.07252E-01
4.08269E-01
9.91513E-01
2.84612E-01
4.03372E-01
9.90574E-01
3.63355E-01
3.98484E-01
9.89586E-01
3.59078E-01
3.93607E-01
9.88549E-01
3.58661E-01
3.88740E-01
9.87464E-01
3.29485E-01
3.83884E-01
9.86330E-01
3.52210E-01
3.79039E-01
9.85148E-01
3.95304E-01
3.74207E-01
9.83917E-01
4.17980E-01
3.69387E-01
9.82639E-01
3.79019E-01
3.64580E-01
9.81312E-01
3.06297E-01
3.59786E-01
9.79938E-01
3.11893E-01
3.55007E-01
9.78515E-01
3.05226E-01
3.50242E-01
9.77046E-01
3.09235E-01
3.45492E-01
9.75528E-01
3.01427E-01
3.40757E-01
9.73964E-01
2.56523E-01
3.36038E-01
9.72352E-01
2.08982E-01
3.31335E-01
9.70693E-01
2.33554E-01
3.26649E-01
9.68988E-01
3.73325E-01
3.21980E-01
9.67236E-01
3.51241E-01
3.17329E-01
9.65437E-01
3.04699E-01
3.12697E-01
9.63592E-01
3.64305E-01
3.08083E-01
9.61701E-01
4.12813E-01
3.03487E-01
9.59764E-01
4.30487E-01
2.98912E-01
9.57781E-01
4.15904E-01
2.94356E-01
9.55753E-01
3.44904E-01
2.89821E-01
9.53679E-01
2.57253E-01
2.85307E-01
9.51561E-01
3.15843E-01
2.80814E-01
9.49397E-01
3.36908E-01
2.76343E-01
9.47189E-01
2.97685E-01
2.71895E-01
9.44936E-01
3.35672E-01
2.67469E-01
9.42639E-01
3.81282E-01
2.63066E-01
9.40298E-01
3.51599E-01
2.58686E-01
9.37913E-01
2.65013E-01
2.54331E-01
9.35484E-01
2.51396E-01
2.50000E-01
9.33013E-01
3.41958E-01
2.45694E-01
9.30498E-01
2.85109E-01
2.41413E-01
9.27940E-01
2.61556E-01
2.37158E-01
9.25340E-01
3.13454E-01
2.32929E-01
9.22698E-01
2.77243E-01
2.28727E-01
9.20013E-01
2.67573E-01
2.24552E-01
9.17287E-01
2.98551E-01
2.20404E-01
9.14519E-01
2.45415E-01
2.16283E-01
9.11710E-01
1.89567E-01
2.12191E-01
9.08860E-01
1.98598E-01
2.08128E-01
9.05969E-01
2.47012E-01
2.04094E-01
9.03038E-01
3.67628E-01
2.00089E-01
9.00067E-01
4.16680E-01
1.96114E-01
8.97056E-01
3.68339E-01
1.92169E-01
8.94005E-01
3.49578E-01
1.88255E-01
8.90916E-01
3.27732E-01
1.84372E-01
8.87787E-01
2.35787E-01
1.80520E-01
8.84620E-01
1.85846E-01
1.76700E-01
8.81415E-01
2.00367E-01
1.72912E-01
8.78172E-01
2.22569E-01
1.69157E-01
8.74891E-01
2.33701E-01
1.65435E-01
8.71572E-01
2.61150E-01
1.61746E-01
8.68217E-01
3.01933E-01
1.58090E-01
8.64825E-01
3.15935E-01
1.54469E-01
8.61397E-01
2.93333E-01
1.50882E-01
8.57933E-01
2.88858E-01
1.47329E-01
8.54434E-01
3.41989E-01
1.43812E-01
8.50899E-01
3.71109E-01
1.40330E-01
8.47329E-01
3.54488E-01
1.36884E-01
8.43725E-01
3.09030E-01
1.33474E-01
8.40086E-01
3.77753E-01
1.30101E-01
8.36414E-01
3.62435E-01
1.26764E-01
8.32708E-01
3.11518E-01
1.23464E-01
8.28969E-01
3.76228E-01
1.20202E-01
8.25198E-01
3.85937E-01
1.16978E-01
8.21394E-01
3.06577E-01
1.13792E-01
8.17558E-01
2.27490E-01
1.10644E-01
8.13690E-01
2.91008E-01
1.07535E-01
8.09792E-01
4.18150E-01
1.04464E-01
8.05862E-01
4.17484E-01
1.01434E-01
8.01902E-01
4.22091E-01
9.84430E-02
7.97912E-01
4.18658E-01
9.54920E-02
7.93893E-01
3.65736E-01
9.25810E-02
7.89844E-01
2.71453E-01
8.97100E-02
7.85766E-01
2.68439E-01
8.68810E-02
7.81660E-01
3.54595E-01
8.40920E-02
7.77526E-01
4.06631E-01
8.13450E-02
7.73364E-01
3.27246E-01
7.86400E-02
7.69175E-01
1.94542E-01
7.59760E-02
7.64960E-01
2.26594E-01
7.33550E-02
7.60718E-01
3.09219E-01
7.07760E-02
7.56450E-01
3.76027E-01
6.82390E-02
7.52156E-01
3.46046E-01
6.57460E-02
7.47838E-01
3.37589E-01
6.32960E-02
7.43494E-01
3.46436E-01
6.08890E-02
7.39127E-01
3.58233E-01
5.85260E-02
7.34736E-01
3.54231E-01
5.62070E-02
7.30321E-01
2.97178E-01
5.39320E-02
7.25884E-01
2.31562E-01
5.17020E-02
7.21424E-01
2.51995E-01
4.95160E-02
7.16942E-01
3.16003E-01
4.73740E-02
7.12438E-01
2.71993E-01
4.52780E-02
7.07914E-01
2.28493E-01
4.32270E-02
7.03368E-01
2.33412E-01
4.12220E-02
6.98803E-01
2.63954E-01
3.92620E-02
6.94217E-01
2.43694E-01
3.73480E-02
6.89613E-01
2.10050E-01
3.54800E-02
6.84989E-01
2.82198E-01
3.36580E-02
6.80347E-01
3.05146E-01
3.18830E-02
6.75687E-01
2.61117E-01
3.01540E-02
6.71010E-01
3.18272E-01
2.84720E-02
6.66316E-01
3.87001E-01
2.68360E-02
6.61605E-01
2.94994E-01
2.52480E-02
6.56878E-01
2.39263E-01
2.37070E-02
6.52135E-01
2.73661E-01
2.22140E-02
6.47378E-01
2.66032E-01
2.07680E-02
6.42605E-01
2.63094E-01
1.93690E-02
6.37819E-01
2.59110E-01
1.80190E-02
6.33018E-01
2.14352E-01
1.67160E-02
6.28205E-01
1.95958E-01
1.54610E-02
6.23379E-01
2.92506E-01
1.42550E-02
6.18540E-01
3.41193E-01
1.30970E-02
6.13690E-01
2.95451E-01
1.19870E-02
6.08828E-01
2.19165E-01
1.09260E-02
6.03956E-01
2.20091E-01
9.91400E-03
5.99073E-01
3.47421E-01
8.95000E-03
5.94180E-01
4.31741E-01
8.03500E-03
5.89278E-01
4.33661E-01
7.16900E-03
5.84368E-01
3.68566E-01
6.35200E-03
5.79448E-01
2.64505E-01
5.58500E-03
5.74521E-01
2.18920E-01
4.86600E-03
5.69587E-01
2.29827E-01
4.19700E-03
5.64645E-01
2.27062E-01
3.57700E-03
5.59697E-01
2.38488E-01
3.00600E-03
5.54743E-01
2.94873E-01
2.48500E-03
5.49784E-01
3.35617E-01
2.01300E-03
5.44820E-01
3.25352E-01
1.59100E-03
5.39851E-01
3.42449E-01
1.21800E-03
5.34878E-01
3.28461E-01
8.95000E-04
5.29902E-01
2.88652E-01
6.22000E-04
5.24923E-01
3.07598E-01
3.98000E-04
5.19941E-01
3.17723E-01
2.24000E-04
5.14958E-01
3.06243E-01
9.90000E-05
5.09973E-01
3.08553E-01
2.50000E-05
5.04987E-01
3.15757E-01
0.00000E+00
5.00000E-01
3.03223E-01
2.50000E-05
4.95013E-01
2.55897E-01
9.90000E-05
4.90027E-01
2.16987E-01
2.24000E-04
4.85042E-01
2.26903E-01
3.98000E-04
4.80059E-01
2.47135E-01
6.22000E-04
4.75077E-01
3.22641E-01
8.95000E-04
4.70098E-01
3.77582E-01
1.21800E-03
4.65122E-01
3.65860E-01
1.59100E-03
4.60149E-01
2.95946E-01
2.01300E-03
4.55180E-01
2.14596E-01
2.48500E-03
4.50216E-01
2.04021E-01
3.00600E-03
4.45257E-01
2.64650E-01
3.57700E-03
4.40303E-01
3.23496E-01
4.19700E-03
4.35355E-01
3.27358E-01
4.86600E-03
4.30413E-01
3.22229E-01
5.58500E-03
4.25479E-01
3.33564E-01
6.35200E-03
4.20552E-01
3.30596E-01
7.16900E-03
4.15632E-01
3.31649E-01
8.03500E-03
4.10722E-01
3.50636E-01
8.95000E-03
4.05820E-01
3.93089E-01
9.91400E-03
4.00927E-01
3.89176E-01
1.09260E-02
3.96044E-01
3.06705E-01
1.19870E-02
3.91172E-01
2.57254E-01
1.30970E-02
3.86310E-01
2.32852E-01
1.42550E-02
3.81460E-01
2.47603E-01
1.54610E-02
3.76621E-01
3.19031E-01
1.67160E-02
3.71795E-01
3.52769E-01
1.80190E-02
3.66982E-01
3.29651E-01
1.93690E-02
3.62181E-01
3.16868E-01
2.07680E-02
3.57395E-01
3.11987E-01
2.22140E-02
3.52622E-01
3.53238E-01
2.37070E-02
3.47865E-01
3.62221E-01
2.52480E-02
3.43122E-01
3.32339E-01
2.68360E-02
3.38395E-01
2.72014E-01
2.84720E-02
3.33684E-01
2.14307E-01
3.01540E-02
3.28990E-01
2.20215E-01
3.18830E-02
3.24313E-01
2.54548E-01
3.36580E-02
3.19653E-01
2.76763E-01
3.54800E-02
3.15011E-01
3.07642E-01
3.73480E-02
3.10387E-01
3.53691E-01
3.92620E-02
3.05783E-01
3.78262E-01
4.12220E-02
3.01197E-01
3.92429E-01
4.32270E-02
2.96632E-01
3.68697E-01
4.52780E-02
2.92086E-01
3.34691E-01
4.73740E-02
2.87562E-01
3.73018E-01
4.95160E-02
2.83058E-01
4.05600E-01
5.17020E-02
2.78576E-01
3.84555E-01
5.39320E-02
2.74116E-01
3.39580E-01
5.62070E-02
2.69679E-01
3.03820E-01
5.85260E-02
2.65264E-01
2.80355E-01
6.08890E-02
2.60873E-01
2.68646E-01
6.32960E-02
2.56506E-01
2.58388E-01
6.57460E-02
2.52162E-01
2.60175E-01
6.82390E-02
2.47844E-01
3.03290E-01
7.07760E-02
2.43550E-01
3.60693E-01
7.33550E-02
2.39282E-01
4.09174E-01
7.59760E-02
2.35040E-01
3.98384E-01
7.86400E-02
2.30825E-01
3.74262E-01
8.13450E-02
2.26636E-01
3.21996E-01
8.40920E-02
2.22474E-01
2.61098E-01
8.68810E-02
2.18340E-01
2.32033E-01
8.97100E-02
2.14234E-01
2.26402E-01
9.25810E-02
2.10156E-01
2.27417E-01
9.54920E-02
2.06107E-01
2.22593E-01
9.84430E-02
2.02088E-01
2.24370E-01
1.01434E-01
1.98098E-01
2.31335E-01
1.04464E-01
1.94138E-01
2.27238E-01
1.07535E-01
1.90208E-01
2.31538E-01
1.10644E-01
1.86310E-01
2.56052E-01
1.13792E-01
1.82442E-01
2.56271E-01
1.16978E-01
1.78606E-01
2.38018E-01
1.20202E-01
1.74802E-01
2.31218E-01
1.23464E-01
1.71031E-01
2.54831E-01
1.26764E-01
1.67292E-01
2.62873E-01
1.30101E-01
1.63586E-01
2.63967E-01
1.33474E-01
1.59914E-01
2.64142E-01
1.36884E-01
1.56275E-01
2.43012E-01
1.40330E-01
1.52671E-01
2.29590E-01
1.43812E-01
1.49101E-01
2.47196E-01
1.47329E-01
1.45566E-01
2.66085E-01
1.50882E-01
1.42067E-01
2.75402E-01
1.54469E-01
1.38603E-01
2.60234E-01
1.58090E-01
1.35175E-01
2.40883E-01
1.61746E-01
1.31783E-01
2.58638E-01
1.65435E-01
1.28428E-01
2.81200E-01
1.69157E-01
1.25109E-01
3.18578E-01
1.72912E-01
1.21828E-01
3.38287E-01
1.76700E-01
1.18585E-01
3.45916E-01
1.80520E-01
1.15380E-01
3.46278E-01
1.84372E-01
1.12213E-01
3.18019E-01
1.88255E-01
1.09084E-01
2.99494E-01
1.92169E-01
1.05995E-01
3.25522E-01
1.96114E-01
1.02944E-01
3.70531E-01
2.00089E-01
9.99330E-02
3.92313E-01
2.04094E-01
9.69620E-02
3.51853E-01
2.08128E-01
9.40310E-02
2.83666E-01
2.12191E-01
9.11400E-02
2.76407E-01
2.16283E-01
8.82900E-02
3.14698E-01
2.20404E-01
8.54810E-02
3.49577E-01
2.24552E-01
8.27130E-02
3.65618E-01
2.28727E-01
7.99870E-02
3.74343E-01
2.32929E-01
7.73020E-02
3.61471E-01
2.37158E-01
7.46600E-02
3.03004E-01
2.41413E-01
7.20600E-02
2.72754E-01
2.45694E-01
6.95020E-02
3.39687E-01
2.50000E-01
6.69870E-02
3.95908E-01
2.54331E-01
6.45160E-02
4.22957E-01
2.58686E-01
6.20870E-02
4.35214E-01
2.63066E-01
5.97020E-02
4.32619E-01
2.67469E-01
5.73610E-02
4.22948E-01
2.71895E-01
5.50640E-02
4.16812E-01
2.76343E-01
5.28110E-02
4.03002E-01
2.80814E-01
5.06030E-02
3.78013E-01
2.85307E-01
4.84390E-02
3.82540E-01
2.89821E-01
4.63210E-02
3.77796E-01
2.94356E-01
4.42470E-02
3.33139E-01
2.98912E-01
4.22190E-02
2.73023E-01
3.03487E-01
4.02360E-02
2.33423E-01
3.08083E-01
3.82990E-02
2.35246E-01
3.12697E-01
3.64080E-02
2.52930E-01
3.17329E-01
3.45630E-02
2.84642E-01
3.21980E-01
3.27640E-02
3.25584E-01
3.26649E-01
3.10120E-02
3.34600E-01
3.31335E-01
2.93070E-02
3.28427E-01
3.36038E-01
2.76480E-02
3.05277E-01
3.40757E-01
2.60360E-02
2.73950E-01
3.45492E-01
2.44720E-02
2.59885E-01
3.50242E-01
2.29540E-02
2.69845E-01
3.55007E-01
2.14850E-02
3.08182E-01
3.59786E-01
2.00620E-02
3.71966E-01
3.64580E-01
1.86880E-02
3.95349E-01
3.69387E-01
1.73610E-02
4.08665E-01
3.74207E-01
1.60830E-02
4.20559E-01
3.79039E-01
1.48520E-02
4.01277E-01
3.83884E-01
1.36700E-02
3.42861E-01
3.88740E-01
1.25360E-02
2.76844E-01
3.93607E-01
1.14510E-02
2.80700E-01
3.98484E-01
1.04140E-02
3.03157E-01
4.03372E-01
9.42600E-03
3.29795E-01
4.08269E-01
8.48700E-03
2.82972E-01
4.13176E-01
7.59600E-03
2.15567E-01
4.18091E-01
6.75500E-03
2.44068E-01
4.23014E-01
5.96200E-03
2.86881E-01
4.27945E-01
5.21900E-03
3.15745E-01
4.32883E-01
4.52500E-03
3.44354E-01
4.37828E-01
3.88000E-03
3.25489E-01
4.42779E-01
3.28500E-03
3.12528E-01
4.47736E-01
2.73900E-03
3.10282E-01
4.52698E-01
2.24300E-03
2.82932E-01
4.57664E-01
1.79600E-03
3.18428E-01
4.62635E-01
1.39800E-03
3.62943E-01
4.67609E-01
1.05000E-03
3.60403E-01
4.72587E-01
7.52000E-04
3.55699E-01
4.77568E-01
5.03000E-04
3.08553E-01
4.82550E-01
3.05000E-04
2.12646E-01
4.87535E-01
1.55000E-04
1.94797E-01
4.92520E-01
5.60000E-05
2.08808E-01
4.97507E-01
6.00000E-06
2.15571E-01
5.02493E-01
6.00000E-06
2.00863E-01
5.07480E-01
5.60000E-05
1.78970E-01
5.12465E-01
1.55000E-04
1.90848E-01
5.17450E-01
3.05000E-04
2.28385E-01
5.22432E-01
5.03000E-04
2.69467E-01
5.27413E-01
7.52000E-04
2.64609E-01
5.32391E-01
1.05000E-03
2.23812E-01
5.37365E-01
1.39800E-03
2.83636E-01
5.42336E-01
1.79600E-03
3.66823E-01
5.47302E-01
2.24300E-03
3.82974E-01
5.52264E-01
2.73900E-03
3.95367E-01
5.57221E-01
3.28500E-03
4.25675E-01
5.62172E-01
3.88000E-03
3.97983E-01
5.67117E-01
4.52500E-03
3.18011E-01
5.72055E-01
5.21900E-03
3.02382E-01
5.76986E-01
5.96200E-03
3.84801E-01
5.81909E-01
6.75500E-03
3.87501E-01
5.86824E-01
7.59600E-03
3.43601E-01
5.91731E-01
8.48700E-03
3.33418E-01
5.96628E-01
9.42600E-03
3.23517E-01
6.01516E-01
1.04140E-02
2.69449E-01
6.06393E-01
1.14510E-02
2.80008E-01
6.11260E-01
1.25360E-02
3.37197E-01
6.16116E-01
1.36700E-02
3.10663E-01
6.20961E-01
1.48520E-02
2.57908E-01
6.25793E-01
1.60830E-02
2.57151E-01
6.30613E-01
1.73610E-02
2.51541E-01
6.35420E-01
1.86880E-02
2.32694E-01
6.40214E-01
2.00620E-02
2.69041E-01
6.44993E-01
2.14850E-02
3.33779E-01
6.49758E-01
2.29540E-02
3.31404E-01
6.54508E-01
2.44720E-02
2.96444E-01
6.59243E-01
2.60360E-02
2.52046E-01
6.63962E-01
2.76480E-02
3.13645E-01
6.68665E-01
2.93070E-02
3.15819E-01
6.73351E-01
3.10120E-02
2.34640E-01
6.78020E-01
3.27640E-02
2.29811E-01
6.82671E-01
3.45630E-02
2.49151E-01
6.87303E-01
3.64080E-02
2.07870E-01
6.91917E-01
3.82990E-02
2.76368E-01
6.96513E-01
4.02360E-02
3.84186E-01
7.01088E-01
4.22190E-02
3.97313E-01
7.05644E-01
4.42470E-02
3.08316E-01
7.10179E-01
4.63210E-02
2.54115E-01
7.14693E-01
4.84390E-02
3.55199E-01
7.19186E-01
5.06030E-02
3.99792E-01
7.23657E-01
5.28110E-02
3.13744E-01
7.28105E-01
5.50640E-02
2.28235E-01
7.32531E-01
5.73610E-02
1.96699E-01
7.36934E-01
5.97020E-02
2.09122E-01
7.41314E-01
6.20870E-02
3.27859E-01
7.45669E-01
6.45160E-02
3.96189E-01
7.50000E-01
6.69870E-02
3.77520E-01
7.54306E-01
6.95020E-02
3.41886E-01
7.58587E-01
7.20600E-02
3.15097E-01
7.62842E-01
7.46600E-02
2.86243E-01
7.67071E-01
7.73020E-02
2.94092E-01
7.71273E-01
7.99870E-02
3.21907E-01
7.75448E-01
8.27130E-02
3.46562E-01
7.79596E-01
8.54810E-02
3.18209E-01
7.83717E-01
8.82900E-02
2.42785E-01
7.87809E-01
9.11400E-02
2.03272E-01
7.91872E-01
9.40310E-02
2.42461E-01
7.95906E-01
9.69620E-02
2.31965E-01
7.99911E-01
9.99330E-02
1.94961E-01
8.03886E-01
1.02944E-01
2.37209E-01
8.07831E-01
1.05995E-01
2.79654E-01
8.11745E-01
1.09084E-01
2.55460E-01
8.15628E-01
1.12213E-01
2.32145E-01
8.19480E-01
1.15380E-01
2.65547E-01
8.23300E-01
1.18585E-01
2.82768E-01
8.27088E-01
1.21828E-01
2.25649E-01
8.30843E-01
1.25109E-01
3.12935E-01
8.34565E-01
1.28428E-01
3.33051E-01
8.38254E-01
1.31783E-01
2.73500E-01
8.41910E-01
1.35175E-01
3.01923E-01
8.45531E-01
1.38603E-01
3.81255E-01
8.49118E-01
1.42067E-01
4.05319E-01
8.52671E-01
1.45566E-01
3.50554E-01
8.56188E-01
1.49101E-01
3.12438E-01
8.59670E-01
1.52671E-01
2.89973E-01
8.63116E-01
1.56275E-01
2.83455E-01
8.66526E-01
1.59914E-01
3.56531E-01
8.69899E-01
1.63586E-01
3.66634E-01
8.73236E-01
1.67292E-01
3.18583E-01
8.76536E-01
1.71031E-01
2.91161E-01
8.79798E-01
1.74802E-01
2.95378E-01
8.83022E-01
1.78606E-01
2.85035E-01
8.86208E-01
1.82442E-01
2.14477E-01
8.89356E-01
1.86310E-01
2.66980E-01
8.92465E-01
1.90208E-01
3.13000E-01
8.95536E-01
1.94138E-01
2.70740E-01
8.98566E-01
1.98098E-01
3.46970E-01
9.01557E-01
2.02088E-01
3.91950E-01
9.04508E-01
2.06107E-01
3.71657E-01
9.07419E-01
2.10156E-01
2.75049E-01
9.10290E-01
2.14234E-01
1.83366E-01
9.13119E-01
2.18340E-01
2.14838E-01
9.15908E-01
2.22474E-01
2.47633E-01
9.18655E-01
2.26636E-01
2.86955E-01
9.21360E-01
2.30825E-01
3.43156E-01
9.24024E-01
2.35040E-01
3.55082E-01
9.26645E-01
2.39282E-01
3.89135E-01
9.29224E-01
2.43550E-01
3.78012E-01
9.31761E-01
2.47844E-01
2.69322E-01
9.34254E-01
2.52162E-01
1.95410E-01
9.36704E-01
2.56506E-01
2.07851E-01
9.39111E-01
2.60873E-01
1.85634E-01
9.41474E-01
2.65264E-01
1.74035E-01
9.43793E-01
2.69679E-01
1.84518E-01
9.46068E-01
2.74116E-01
2.73783E-01
9.48298E-01
2.78576E-01
2.86599E-01
9.50484E-01
2.83058E-01
2.49377E-01
9.52626E-01
2.87562E-01
3.43990E-01
9.54722E-01
2.92086E-01
4.28954E-01
9.56773E-01
2.96632E-01
3.79199E-01
9.58778E-01
3.01197E-01
2.48119E-01
9.60738E-01
3.05783E-01
1.93005E-01
9.62652E-01
3.10387E-01
2.20273E-01
9.64520E-01
3.15011E-01
3.24404E-01
9.66342E-01
3.19653E-01
3.65223E-01
9.68117E-01
3.24313E-01
2.69845E-01
9.69846E-01
3.28990E-01
3.29653E-01
9.71528E-01
3.33684E-01
3.88703E-01
9.73164E-01
3.38395E-01
2.75524E-01
9.74752E-01
3.43122E-01
1.95525E-01
9.76293E-01
3.47865E-01
2.10215E-01
9.77786E-01
3.52622E-01
2.04129E-01
9.79232E-01
3.57395E-01
1.95704E-01
9.80631E-01
3.62181E-01
2.23544E-01
9.81981E-01
3.66982E-01
2.16910E-01
9.83284E-01
3.71795E-01
2.14862E-01
9.84539E-01
3.76621E-01
2.44260E-01
9.85745E-01
3.81460E-01
2.56364E-01
9.86903E-01
3.86310E-01
3.25917E-01
9.88013E-01
3.91172E-01
4.04928E-01
9.89074E-01
3.96044E-01
3.59016E-01
9.90086E-01
4.00927E-01
3.71288E-01
9.91050E-01
4.05820E-01
3.58937E-01
9.91965E-01
4.10722E-01
2.38642E-01
9.92831E-01
4.15632E-01
2.05411E-01
9.93648E-01
4.20552E-01
2.57413E-01
9.94415E-01
4.25479E-01
2.53472E-01
9.95134E-01
4.30413E-01
2.31555E-01
9.95803E-01
4.35355E-01
2.99556E-01
9.96423E-01
4.40303E-01
3.86513E-01
9.96994E-01
4.45257E-01
3.95495E-01
9.97515E-01
4.50216E-01
3.60920E-01
9.97987E-01
4.55180E-01
2.91004E-01
9.98409E-01
4.60149E-01
2.54066E-01
9.98782E-01
4.65122E-01
2.81629E-01
9.99105E-01
4.70098E-01
2.99817E-01
9.99378E-01
4.75077E-01
3.13641E-01
9.99602E-01
4.80059E-01
2.67455E-01
9.99776E-01
4.85042E-01
2.30368E-01
9.99901E-01
4.90027E-01
2.97569E-01
9.99975E-01
4.95013E-01
3.45659E-01
2.42841E-01
5.00185E-01
2.61677E-01
3.57607E-01
2.93708E-01
2.65463E-01
3.57607E-01
7.06292E-01
2.94230E-01
5.86838E-01
2.71027E-01
2.92556E-01
5.86575E-01
7.29418E-01
2.51294E-01
7.32431E-01
4.42296E-01
3.41348E-01
7.65405E-01
6.38891E-01
3.29471E-01
7.50903E-01
2.78999E-01
3.17265E-01
4.60252E-01
8.33512E-01
3.10031E-01
4.59666E-01
1.66514E-01
[truncated: 249,833+ more rows]

## Sheet: Sheet2
Title="Finite-element data"
Variables="x / m","y / m","Porosity"
Zone n=50496 , e=100336 , f=fepoint, et=triangle
5.15000E-01
5.00000E-01
9.98017E-01
1.00000E+00
5.00000E-01
3.07463E-01
5.14564E-01
5.03590E-01
9.96709E-01
5.13282E-01
5.06971E-01
9.96114E-01
5.11228E-01
5.09947E-01
9.97507E-01
5.08521E-01
5.12345E-01
9.97784E-01
5.05319E-01
5.14025E-01
9.98214E-01
5.01808E-01
5.14891E-01
9.98735E-01
4.98192E-01
5.14891E-01
9.99326E-01
4.94681E-01
5.14025E-01
9.98514E-01
4.91479E-01
5.12345E-01
9.97565E-01
4.88772E-01
5.09947E-01
9.98436E-01
4.86718E-01
5.06971E-01
9.99286E-01
4.85436E-01
5.03590E-01
9.98358E-01
4.85000E-01
5.00000E-01
9.97564E-01
4.85436E-01
4.96410E-01
9.97345E-01
4.86718E-01
4.93029E-01
9.97483E-01
4.88772E-01
4.90053E-01
9.97118E-01
4.91479E-01
4.87655E-01
9.98814E-01
4.94681E-01
4.85975E-01
9.98958E-01
4.98192E-01
4.85109E-01
9.99410E-01
5.01808E-01
4.85109E-01
9.99359E-01
5.05319E-01
4.85975E-01
9.99012E-01
5.08521E-01
4.87655E-01
9.98162E-01
5.11228E-01
4.90053E-01
9.97739E-01
5.13282E-01
4.93029E-01
9.96980E-01
5.14564E-01
4.96410E-01
9.98024E-01
9.99975E-01
5.04987E-01
3.03182E-01
9.99901E-01
5.09973E-01
3.49719E-01
9.99776E-01
5.14958E-01
3.87383E-01
9.99602E-01
5.19941E-01
2.96676E-01
9.99378E-01
5.24923E-01
2.03109E-01
9.99105E-01
5.29902E-01
2.06828E-01
9.98782E-01
5.34878E-01
2.63145E-01
9.98409E-01
5.39851E-01
2.58840E-01
9.97987E-01
5.44820E-01
2.25259E-01
9.97515E-01
5.49784E-01
2.15933E-01
9.96994E-01
5.54743E-01
2.05138E-01
9.96423E-01
5.59697E-01
2.15739E-01
9.95803E-01
5.64645E-01
2.54274E-01
9.95134E-01
5.69587E-01
3.05021E-01
9.94415E-01
5.74521E-01
3.37236E-01
9.93648E-01
5.79448E-01
3.44920E-01
9.92831E-01
5.84368E-01
3.56927E-01
9.91965E-01
5.89278E-01
3.73417E-01
9.91050E-01
5.94180E-01
3.96576E-01
9.90086E-01
5.99073E-01
3.67228E-01
9.89074E-01
6.03956E-01
2.44680E-01
9.88013E-01
6.08828E-01
1.99114E-01
9.86903E-01
6.13690E-01
2.43459E-01
9.85745E-01
6.18540E-01
2.89811E-01
9.84539E-01
6.23379E-01
3.23208E-01
9.83284E-01
6.28205E-01
3.42053E-01
9.81981E-01
6.33018E-01
3.67303E-01
9.80631E-01
6.37819E-01
3.75333E-01
9.79232E-01
6.42605E-01
3.53175E-01
9.77786E-01
6.47378E-01
3.49585E-01
9.76293E-01
6.52135E-01
3.51515E-01
9.74752E-01
6.56878E-01
3.17679E-01
9.73164E-01
6.61605E-01
2.72301E-01
9.71528E-01
6.66316E-01
2.48184E-01
9.69846E-01
6.71010E-01
2.41645E-01
9.68117E-01
6.75687E-01
2.50460E-01
9.66342E-01
6.80347E-01
2.76957E-01
9.64520E-01
6.84989E-01
3.22445E-01
9.62652E-01
6.89613E-01
3.59011E-01
9.60738E-01
6.94217E-01
3.72711E-01
9.58778E-01
6.98803E-01
3.65741E-01
9.56773E-01
7.03368E-01
3.30397E-01
9.54722E-01
7.07914E-01
2.98501E-01
9.52626E-01
7.12438E-01
3.29293E-01
9.50484E-01
7.16942E-01
3.76401E-01
9.48298E-01
7.21424E-01
3.92226E-01
9.46068E-01
7.25884E-01
3.75758E-01
9.43793E-01
7.30321E-01
3.49531E-01
9.41474E-01
7.34736E-01
3.34821E-01
9.39111E-01
7.39127E-01
3.06326E-01
9.36704E-01
7.43494E-01
2.41879E-01
9.34254E-01
7.47838E-01
2.25970E-01
9.31761E-01
7.52156E-01
2.23802E-01
9.29224E-01
7.56450E-01
2.73902E-01
9.26645E-01
7.60718E-01
3.11122E-01
9.24024E-01
7.64960E-01
3.08735E-01
9.21360E-01
7.69175E-01
2.92028E-01
9.18655E-01
7.73364E-01
2.43196E-01
9.15908E-01
7.77526E-01
1.97254E-01
9.13119E-01
7.81660E-01
2.12655E-01
9.10290E-01
7.85766E-01
2.77430E-01
9.07419E-01
7.89844E-01
3.37923E-01
9.04508E-01
7.93893E-01
3.86723E-01
9.01557E-01
7.97912E-01
4.15251E-01
8.98566E-01
8.01902E-01
3.68628E-01
8.95536E-01
8.05862E-01
2.72373E-01
8.92465E-01
8.09792E-01
2.01160E-01
8.89356E-01
8.13690E-01
2.14931E-01
8.86208E-01
8.17558E-01
2.52789E-01
8.83022E-01
8.21394E-01
3.00825E-01
8.79798E-01
8.25198E-01
3.31602E-01
8.76536E-01
8.28969E-01
3.38454E-01
8.73236E-01
8.32708E-01
3.50116E-01
8.69899E-01
8.36414E-01
3.58293E-01
8.66526E-01
8.40086E-01
3.38171E-01
8.63116E-01
8.43725E-01
2.76020E-01
8.59670E-01
8.47329E-01
2.22299E-01
8.56188E-01
8.50899E-01
2.53078E-01
8.52671E-01
8.54434E-01
2.65061E-01
8.49118E-01
8.57933E-01
2.60306E-01
8.45531E-01
8.61397E-01
2.38988E-01
8.41910E-01
8.64825E-01
2.32542E-01
8.38254E-01
8.68217E-01
2.25365E-01
8.34565E-01
8.71572E-01
2.16869E-01
8.30843E-01
8.74891E-01
2.37917E-01
8.27088E-01
8.78172E-01
2.30210E-01
8.23300E-01
8.81415E-01
2.07448E-01
8.19480E-01
8.84620E-01
2.10875E-01
8.15628E-01
8.87787E-01
2.40514E-01
8.11745E-01
8.90916E-01
2.79682E-01
8.07831E-01
8.94005E-01
3.25954E-01
8.03886E-01
8.97056E-01
3.71848E-01
7.99911E-01
9.00067E-01
4.10163E-01
7.95906E-01
9.03038E-01
3.83049E-01
7.91872E-01
9.05969E-01
3.40869E-01
7.87809E-01
9.08860E-01
3.03126E-01
7.83717E-01
9.11710E-01
2.75947E-01
7.79596E-01
9.14519E-01
2.64289E-01
7.75448E-01
9.17287E-01
2.78652E-01
7.71273E-01
9.20013E-01
3.11527E-01
7.67071E-01
9.22698E-01
3.39972E-01
7.62842E-01
9.25340E-01
3.48978E-01
7.58587E-01
9.27940E-01
3.66121E-01
7.54306E-01
9.30498E-01
3.89953E-01
7.50000E-01
9.33013E-01
4.13162E-01
7.45669E-01
9.35484E-01
3.96027E-01
7.41314E-01
9.37913E-01
3.48632E-01
7.36934E-01
9.40298E-01
3.09169E-01
7.32531E-01
9.42639E-01
3.14508E-01
7.28105E-01
9.44936E-01
3.16691E-01
7.23657E-01
9.47189E-01
3.06610E-01
7.19186E-01
9.49397E-01
2.95105E-01
7.14693E-01
9.51561E-01
3.20423E-01
7.10179E-01
9.53679E-01
3.57789E-01
7.05644E-01
9.55753E-01
3.36107E-01
7.01088E-01
9.57781E-01
2.75933E-01
6.96513E-01
9.59764E-01
2.46614E-01
6.91917E-01
9.61701E-01
3.17153E-01
6.87303E-01
9.63592E-01
3.53591E-01
6.82671E-01
9.65437E-01
3.19505E-01
6.78020E-01
9.67236E-01
2.68782E-01
6.73351E-01
9.68988E-01
2.30260E-01
6.68665E-01
9.70693E-01
1.99915E-01
6.63962E-01
9.72352E-01
2.20375E-01
6.59243E-01
9.73964E-01
2.76827E-01
6.54508E-01
9.75528E-01
3.22325E-01
6.49758E-01
9.77046E-01
3.62096E-01
6.44993E-01
9.78515E-01
3.90414E-01
6.40214E-01
9.79938E-01
4.02547E-01
6.35420E-01
9.81312E-01
3.80727E-01
6.30613E-01
9.82639E-01
3.59259E-01
6.25793E-01
9.83917E-01
3.39705E-01
6.20961E-01
9.85148E-01
3.11716E-01
6.16116E-01
9.86330E-01
2.87527E-01
6.11260E-01
9.87464E-01
2.97961E-01
6.06393E-01
9.88549E-01
3.52913E-01
6.01516E-01
9.89586E-01
3.75029E-01
5.96628E-01
9.90574E-01
3.41076E-01
5.91731E-01
9.91513E-01
2.98814E-01
5.86824E-01
9.92404E-01
2.67461E-01
5.81909E-01
9.93245E-01
2.72513E-01
5.76986E-01
9.94038E-01
3.22676E-01
5.72055E-01
9.94781E-01
3.58946E-01
5.67117E-01
9.95475E-01
3.76832E-01
5.62172E-01
9.96120E-01
3.76069E-01
5.57221E-01
9.96715E-01
2.77409E-01
5.52264E-01
9.97261E-01
2.45145E-01
5.47302E-01
9.97757E-01
2.73730E-01
5.42336E-01
9.98204E-01
3.01942E-01
5.37365E-01
9.98602E-01
3.09058E-01
5.32391E-01
9.98950E-01
3.29581E-01
5.27413E-01
9.99248E-01
3.44791E-01
5.22432E-01
9.99497E-01
3.43708E-01
5.17450E-01
9.99695E-01
3.68247E-01
5.12465E-01
9.99845E-01
3.82079E-01
5.07480E-01
9.99944E-01
3.44542E-01
5.02493E-01
9.99994E-01
3.20012E-01
4.97507E-01
9.99994E-01
3.52773E-01
4.92520E-01
9.99944E-01
3.86520E-01
4.87535E-01
9.99845E-01
3.94280E-01
4.82550E-01
9.99695E-01
3.37879E-01
4.77568E-01
9.99497E-01
2.18418E-01
4.72587E-01
9.99248E-01
2.66367E-01
4.67609E-01
9.98950E-01
3.50364E-01
4.62635E-01
9.98602E-01
3.30585E-01
4.57664E-01
9.98204E-01
2.81475E-01
4.52698E-01
9.97757E-01
2.75928E-01
4.47736E-01
9.97261E-01
2.90203E-01
4.42779E-01
9.96715E-01
3.51483E-01
4.37828E-01
9.96120E-01
3.59776E-01
4.32883E-01
9.95475E-01
2.87069E-01
4.27945E-01
9.94781E-01
2.62182E-01
4.23014E-01
9.94038E-01
2.13485E-01
4.18091E-01
9.93245E-01
1.84569E-01
4.13176E-01
9.92404E-01
2.07252E-01
4.08269E-01
9.91513E-01
2.84612E-01
4.03372E-01
9.90574E-01
3.63355E-01
3.98484E-01
9.89586E-01
3.59078E-01
3.93607E-01
9.88549E-01
3.58661E-01
3.88740E-01
9.87464E-01
3.29485E-01
3.83884E-01
9.86330E-01
3.52210E-01
3.79039E-01
9.85148E-01
3.95304E-01
3.74207E-01
9.83917E-01
4.17980E-01
3.69387E-01
9.82639E-01
3.79019E-01
3.64580E-01
9.81312E-01
3.06297E-01
3.59786E-01
9.79938E-01
3.11893E-01
3.55007E-01
9.78515E-01
3.05226E-01
3.50242E-01
9.77046E-01
3.09235E-01
3.45492E-01
9.75528E-01
3.01427E-01
3.40757E-01
9.73964E-01
2.56523E-01
3.36038E-01
9.72352E-01
2.08982E-01
3.31335E-01
9.70693E-01
2.33554E-01
3.26649E-01
9.68988E-01
3.73325E-01
3.21980E-01
9.67236E-01
3.51241E-01
3.17329E-01
9.65437E-01
3.04699E-01
3.12697E-01
9.63592E-01
3.64305E-01
3.08083E-01
9.61701E-01
4.12813E-01
3.03487E-01
9.59764E-01
4.30487E-01
2.98912E-01
9.57781E-01
4.15904E-01
2.94356E-01
9.55753E-01
3.44904E-01
2.89821E-01
9.53679E-01
2.57253E-01
2.85307E-01
9.51561E-01
3.15843E-01
2.80814E-01
9.49397E-01
3.36908E-01
2.76343E-01
9.47189E-01
2.97685E-01
2.71895E-01
9.44936E-01
3.35672E-01
2.67469E-01
9.42639E-01
3.81282E-01
2.63066E-01
9.40298E-01
3.51599E-01
2.58686E-01
9.37913E-01
2.65013E-01
2.54331E-01
9.35484E-01
2.51396E-01
2.50000E-01
9.33013E-01
3.41958E-01
2.45694E-01
9.30498E-01
2.85109E-01
2.41413E-01
9.27940E-01
2.61556E-01
2.37158E-01
9.25340E-01
3.13454E-01
2.32929E-01
9.22698E-01
2.77243E-01
2.28727E-01
9.20013E-01
2.67573E-01
2.24552E-01
9.17287E-01
2.98551E-01
2.20404E-01
9.14519E-01
2.45415E-01
2.16283E-01
9.11710E-01
1.89567E-01
2.12191E-01
9.08860E-01
1.98598E-01
2.08128E-01
9.05969E-01
2.47012E-01
2.04094E-01
9.03038E-01
3.67628E-01
2.00089E-01
9.00067E-01
4.16680E-01
1.96114E-01
8.97056E-01
3.68339E-01
1.92169E-01
8.94005E-01
3.49578E-01
1.88255E-01
8.90916E-01
3.27732E-01
1.84372E-01
8.87787E-01
2.35787E-01
1.80520E-01
8.84620E-01
1.85846E-01
1.76700E-01
8.81415E-01
2.00367E-01
1.72912E-01
8.78172E-01
2.22569E-01
1.69157E-01
8.74891E-01
2.33701E-01
1.65435E-01
8.71572E-01
2.61150E-01
1.61746E-01
8.68217E-01
3.01933E-01
1.58090E-01
8.64825E-01
3.15935E-01
1.54469E-01
8.61397E-01
2.93333E-01
1.50882E-01
8.57933E-01
2.88858E-01
1.47329E-01
8.54434E-01
3.41989E-01
1.43812E-01
8.50899E-01
3.71109E-01
1.40330E-01
8.47329E-01
3.54488E-01
1.36884E-01
8.43725E-01
3.09030E-01
1.33474E-01
8.40086E-01
3.77753E-01
1.30101E-01
8.36414E-01
3.62435E-01
1.26764E-01
8.32708E-01
3.11518E-01
1.23464E-01
8.28969E-01
3.76228E-01
1.20202E-01
8.25198E-01
3.85937E-01
1.16978E-01
8.21394E-01
3.06577E-01
1.13792E-01
8.17558E-01
2.27490E-01
1.10644E-01
8.13690E-01
2.91008E-01
1.07535E-01
8.09792E-01
4.18150E-01
1.04464E-01
8.05862E-01
4.17484E-01
1.01434E-01
8.01902E-01
4.22091E-01
9.84430E-02
7.97912E-01
4.18658E-01
9.54920E-02
7.93893E-01
3.65736E-01
9.25810E-02
7.89844E-01
2.71453E-01
8.97100E-02
7.85766E-01
2.68439E-01
8.68810E-02
7.81660E-01
3.54595E-01
8.40920E-02
7.77526E-01
4.06631E-01
8.13450E-02
7.73364E-01
3.27246E-01
7.86400E-02
7.69175E-01
1.94542E-01
7.59760E-02
7.64960E-01
2.26594E-01
7.33550E-02
7.60718E-01
3.09219E-01
7.07760E-02
7.56450E-01
3.76027E-01
6.82390E-02
7.52156E-01
3.46046E-01
6.57460E-02
7.47838E-01
3.37589E-01
6.32960E-02
7.43494E-01
3.46436E-01
6.08890E-02
7.39127E-01
3.58233E-01
5.85260E-02
7.34736E-01
3.54231E-01
5.62070E-02
7.30321E-01
2.97178E-01
5.39320E-02
7.25884E-01
2.31562E-01
5.17020E-02
7.21424E-01
2.51995E-01
4.95160E-02
7.16942E-01
3.16003E-01
4.73740E-02
7.12438E-01
2.71993E-01
4.52780E-02
7.07914E-01
2.28493E-01
4.32270E-02
7.03368E-01
2.33412E-01
4.12220E-02
6.98803E-01
2.63954E-01
3.92620E-02
6.94217E-01
2.43694E-01
3.73480E-02
6.89613E-01
2.10050E-01
3.54800E-02
6.84989E-01
2.82198E-01
3.36580E-02
6.80347E-01
3.05146E-01
3.18830E-02
6.75687E-01
2.61117E-01
3.01540E-02
6.71010E-01
3.18272E-01
2.84720E-02
6.66316E-01
3.87001E-01
2.68360E-02
6.61605E-01
2.94994E-01
2.52480E-02
6.56878E-01
2.39263E-01
2.37070E-02
6.52135E-01
2.73661E-01
2.22140E-02
6.47378E-01
2.66032E-01
2.07680E-02
6.42605E-01
2.63094E-01
1.93690E-02
6.37819E-01
2.59110E-01
1.80190E-02
6.33018E-01
2.14352E-01
1.67160E-02
6.28205E-01
1.95958E-01
1.54610E-02
6.23379E-01
2.92506E-01
1.42550E-02
6.18540E-01
3.41193E-01
1.30970E-02
6.13690E-01
2.95451E-01
1.19870E-02
6.08828E-01
2.19165E-01
1.09260E-02
6.03956E-01
2.20091E-01
9.91400E-03
5.99073E-01
3.47421E-01
8.95000E-03
5.94180E-01
4.31741E-01
8.03500E-03
5.89278E-01
4.33661E-01
7.16900E-03
5.84368E-01
3.68566E-01
6.35200E-03
5.79448E-01
2.64505E-01
5.58500E-03
5.74521E-01
2.18920E-01
4.86600E-03
5.69587E-01
2.29827E-01
4.19700E-03
5.64645E-01
2.27062E-01
3.57700E-03
5.59697E-01
2.38488E-01
3.00600E-03
5.54743E-01
2.94873E-01
2.48500E-03
5.49784E-01
3.35617E-01
2.01300E-03
5.44820E-01
3.25352E-01
1.59100E-03
5.39851E-01
3.42449E-01
1.21800E-03
5.34878E-01
3.28461E-01
8.95000E-04
5.29902E-01
2.88652E-01
6.22000E-04
5.24923E-01
3.07598E-01
3.98000E-04
5.19941E-01
3.17723E-01
2.24000E-04
5.14958E-01
3.06243E-01
9.90000E-05
5.09973E-01
3.08553E-01
2.50000E-05
5.04987E-01
3.15757E-01
0.00000E+00
5.00000E-01
3.03223E-01
2.50000E-05
4.95013E-01
2.55897E-01
9.90000E-05
4.90027E-01
2.16987E-01
2.24000E-04
4.85042E-01
2.26903E-01
3.98000E-04
4.80059E-01
2.47135E-01
6.22000E-04
4.75077E-01
3.22641E-01
8.95000E-04
4.70098E-01
3.77582E-01
1.21800E-03
4.65122E-01
3.65860E-01
1.59100E-03
4.60149E-01
2.95946E-01
2.01300E-03
4.55180E-01
2.14596E-01
2.48500E-03
4.50216E-01
2.04021E-01
3.00600E-03
4.45257E-01
2.64650E-01
3.57700E-03
4.40303E-01
3.23496E-01
4.19700E-03
4.35355E-01
3.27358E-01
4.86600E-03
4.30413E-01
3.22229E-01
5.58500E-03
4.25479E-01
3.33564E-01
6.35200E-03
4.20552E-01
3.30596E-01
7.16900E-03
4.15632E-01
3.31649E-01
8.03500E-03
4.10722E-01
3.50636E-01
8.95000E-03
4.05820E-01
3.93089E-01
9.91400E-03
4.00927E-01
3.89176E-01
1.09260E-02
3.96044E-01
3.06705E-01
1.19870E-02
3.91172E-01
2.57254E-01
1.30970E-02
3.86310E-01
2.32852E-01
1.42550E-02
3.81460E-01
2.47603E-01
1.54610E-02
3.76621E-01
3.19031E-01
1.67160E-02
3.71795E-01
3.52769E-01
1.80190E-02
3.66982E-01
3.29651E-01
1.93690E-02
3.62181E-01
3.16868E-01
2.07680E-02
3.57395E-01
3.11987E-01
2.22140E-02
3.52622E-01
3.53238E-01
2.37070E-02
3.47865E-01
3.62221E-01
2.52480E-02
3.43122E-01
3.32339E-01
2.68360E-02
3.38395E-01
2.72014E-01
2.84720E-02
3.33684E-01
2.14307E-01
3.01540E-02
3.28990E-01
2.20215E-01
3.18830E-02
3.24313E-01
2.54548E-01
3.36580E-02
3.19653E-01
2.76763E-01
3.54800E-02
3.15011E-01
3.07642E-01
3.73480E-02
3.10387E-01
3.53691E-01
3.92620E-02
3.05783E-01
3.78262E-01
4.12220E-02
3.01197E-01
3.92429E-01
4.32270E-02
2.96632E-01
3.68697E-01
4.52780E-02
2.92086E-01
3.34691E-01
4.73740E-02
2.87562E-01
3.73018E-01
4.95160E-02
2.83058E-01
4.05600E-01
5.17020E-02
2.78576E-01
3.84555E-01
5.39320E-02
2.74116E-01
3.39580E-01
5.62070E-02
2.69679E-01
3.03820E-01
5.85260E-02
2.65264E-01
2.80355E-01
6.08890E-02
2.60873E-01
2.68646E-01
6.32960E-02
2.56506E-01
2.58388E-01
6.57460E-02
2.52162E-01
2.60175E-01
6.82390E-02
2.47844E-01
3.03290E-01
7.07760E-02
2.43550E-01
3.60693E-01
7.33550E-02
2.39282E-01
4.09174E-01
7.59760E-02
2.35040E-01
3.98384E-01
7.86400E-02
2.30825E-01
3.74262E-01
8.13450E-02
2.26636E-01
3.21996E-01
8.40920E-02
2.22474E-01
2.61098E-01
8.68810E-02
2.18340E-01
2.32033E-01
8.97100E-02
2.14234E-01
2.26402E-01
9.25810E-02
2.10156E-01
2.27417E-01
9.54920E-02
2.06107E-01
2.22593E-01
9.84430E-02
2.02088E-01
2.24370E-01
1.01434E-01
1.98098E-01
2.31335E-01
1.04464E-01
1.94138E-01
2.27238E-01
1.07535E-01
1.90208E-01
2.31538E-01
1.10644E-01
1.86310E-01
2.56052E-01
1.13792E-01
1.82442E-01
2.56271E-01
1.16978E-01
1.78606E-01
2.38018E-01
1.20202E-01
1.74802E-01
2.31218E-01
1.23464E-01
1.71031E-01
2.54831E-01
1.26764E-01
1.67292E-01
2.62873E-01
1.30101E-01
1.63586E-01
2.63967E-01
1.33474E-01
1.59914E-01
2.64142E-01
1.36884E-01
1.56275E-01
2.43012E-01
1.40330E-01
1.52671E-01
2.29590E-01
1.43812E-01
1.49101E-01
2.47196E-01
1.47329E-01
1.45566E-01
2.66085E-01
1.50882E-01
1.42067E-01
2.75402E-01
1.54469E-01
1.38603E-01
2.60234E-01
1.58090E-01
1.35175E-01
2.40883E-01
1.61746E-01
1.31783E-01
2.58638E-01
1.65435E-01
1.28428E-01
2.81200E-01
1.69157E-01
1.25109E-01
3.18578E-01
1.72912E-01
1.21828E-01
3.38287E-01
1.76700E-01
1.18585E-01
3.45916E-01
1.80520E-01
1.15380E-01
3.46278E-01
1.84372E-01
1.12213E-01
3.18019E-01
1.88255E-01
1.09084E-01
2.99494E-01
1.92169E-01
1.05995E-01
3.25522E-01
1.96114E-01
1.02944E-01
3.70531E-01
2.00089E-01
9.99330E-02
3.92313E-01
2.04094E-01
9.69620E-02
3.51853E-01
2.08128E-01
9.40310E-02
2.83666E-01
2.12191E-01
9.11400E-02
2.76407E-01
2.16283E-01
8.82900E-02
3.14698E-01
2.20404E-01
8.54810E-02
3.49577E-01
2.24552E-01
8.27130E-02
3.65618E-01
2.28727E-01
7.99870E-02
3.74343E-01
2.32929E-01
7.73020E-02
3.61471E-01
2.37158E-01
7.46600E-02
3.03004E-01
2.41413E-01
7.20600E-02
2.72754E-01
2.45694E-01
6.95020E-02
3.39687E-01
2.50000E-01
6.69870E-02
3.95908E-01
2.54331E-01
6.45160E-02
4.22957E-01
2.58686E-01
6.20870E-02
4.35214E-01
2.63066E-01
5.97020E-02
4.32619E-01
2.67469E-01
5.73610E-02
4.22948E-01
2.71895E-01
5.50640E-02
4.16812E-01
2.76343E-01
5.28110E-02
4.03002E-01
2.80814E-01
5.06030E-02
3.78013E-01
2.85307E-01
4.84390E-02
3.82540E-01
2.89821E-01
4.63210E-02
3.77796E-01
2.94356E-01
4.42470E-02
3.33139E-01
2.98912E-01
4.22190E-02
2.73023E-01
3.03487E-01
4.02360E-02
2.33423E-01
3.08083E-01
3.82990E-02
2.35246E-01
3.12697E-01
3.64080E-02
2.52930E-01
3.17329E-01
3.45630E-02
2.84642E-01
3.21980E-01
3.27640E-02
3.25584E-01
3.26649E-01
3.10120E-02
3.34600E-01
3.31335E-01
2.93070E-02
3.28427E-01
3.36038E-01
2.76480E-02
3.05277E-01
3.40757E-01
2.60360E-02
2.73950E-01
3.45492E-01
2.44720E-02
2.59885E-01
3.50242E-01
2.29540E-02
2.69845E-01
3.55007E-01
2.14850E-02
3.08182E-01
3.59786E-01
2.00620E-02
3.71966E-01
3.64580E-01
1.86880E-02
3.95349E-01
3.69387E-01
1.73610E-02
4.08665E-01
3.74207E-01
1.60830E-02
4.20559E-01
3.79039E-01
1.48520E-02
4.01277E-01
3.83884E-01
1.36700E-02
3.42861E-01
3.88740E-01
1.25360E-02
2.76844E-01
3.93607E-01
1.14510E-02
2.80700E-01
3.98484E-01
1.04140E-02
3.03157E-01
4.03372E-01
9.42600E-03
3.29795E-01
4.08269E-01
8.48700E-03
2.82972E-01
4.13176E-01
7.59600E-03
2.15567E-01
4.18091E-01
6.75500E-03
2.44068E-01
4.23014E-01
5.96200E-03
2.86881E-01
4.27945E-01
5.21900E-03
3.15745E-01
4.32883E-01
4.52500E-03
3.44354E-01
4.37828E-01
3.88000E-03
3.25489E-01
4.42779E-01
3.28500E-03
3.12528E-01
4.47736E-01
2.73900E-03
3.10282E-01
4.52698E-01
2.24300E-03
2.82932E-01
4.57664E-01
1.79600E-03
3.18428E-01
4.62635E-01
1.39800E-03
3.62943E-01
4.67609E-01
1.05000E-03
3.60403E-01
4.72587E-01
7.52000E-04
3.55699E-01
4.77568E-01
5.03000E-04
3.08553E-01
4.82550E-01
3.05000E-04
2.12646E-01
4.87535E-01
1.55000E-04
1.94797E-01
4.92520E-01
5.60000E-05
2.08808E-01
4.97507E-01
6.00000E-06
2.15571E-01
5.02493E-01
6.00000E-06
2.00863E-01
5.07480E-01
5.60000E-05
1.78970E-01
5.12465E-01
1.55000E-04
1.90848E-01
5.17450E-01
3.05000E-04
2.28385E-01
5.22432E-01
5.03000E-04
2.69467E-01
5.27413E-01
7.52000E-04
2.64609E-01
5.32391E-01
1.05000E-03
2.23812E-01
5.37365E-01
1.39800E-03
2.83636E-01
5.42336E-01
1.79600E-03
3.66823E-01
5.47302E-01
2.24300E-03
3.82974E-01
5.52264E-01
2.73900E-03
3.95367E-01
5.57221E-01
3.28500E-03
4.25675E-01
5.62172E-01
3.88000E-03
3.97983E-01
5.67117E-01
4.52500E-03
3.18011E-01
5.72055E-01
5.21900E-03
3.02382E-01
5.76986E-01
5.96200E-03
3.84801E-01
5.81909E-01
6.75500E-03
3.87501E-01
5.86824E-01
7.59600E-03
3.43601E-01
5.91731E-01
8.48700E-03
3.33418E-01
5.96628E-01
9.42600E-03
3.23517E-01
6.01516E-01
1.04140E-02
2.69449E-01
6.06393E-01
1.14510E-02
2.80008E-01
6.11260E-01
1.25360E-02
3.37197E-01
6.16116E-01
1.36700E-02
3.10663E-01
6.20961E-01
1.48520E-02
2.57908E-01
6.25793E-01
1.60830E-02
2.57151E-01
6.30613E-01
1.73610E-02
2.51541E-01
6.35420E-01
1.86880E-02
2.32694E-01
6.40214E-01
2.00620E-02
2.69041E-01
6.44993E-01
2.14850E-02
3.33779E-01
6.49758E-01
2.29540E-02
3.31404E-01
6.54508E-01
2.44720E-02
2.96444E-01
6.59243E-01
2.60360E-02
2.52046E-01
6.63962E-01
2.76480E-02
3.13645E-01
6.68665E-01
2.93070E-02
3.15819E-01
6.73351E-01
3.10120E-02
2.34640E-01
6.78020E-01
3.27640E-02
2.29811E-01
6.82671E-01
3.45630E-02
2.49151E-01
6.87303E-01
3.64080E-02
2.07870E-01
6.91917E-01
3.82990E-02
2.76368E-01
6.96513E-01
4.02360E-02
3.84186E-01
7.01088E-01
4.22190E-02
3.97313E-01
7.05644E-01
4.42470E-02
3.08316E-01
7.10179E-01
4.63210E-02
2.54115E-01
7.14693E-01
4.84390E-02
3.55199E-01
7.19186E-01
5.06030E-02
3.99792E-01
7.23657E-01
5.28110E-02
3.13744E-01
7.28105E-01
5.50640E-02
2.28235E-01
7.32531E-01
5.73610E-02
1.96699E-01
7.36934E-01
5.97020E-02
2.09122E-01
7.41314E-01
6.20870E-02
3.27859E-01
7.45669E-01
6.45160E-02
3.96189E-01
7.50000E-01
6.69870E-02
3.77520E-01
7.54306E-01
6.95020E-02
3.41886E-01
7.58587E-01
7.20600E-02
3.15097E-01
7.62842E-01
7.46600E-02
2.86243E-01
7.67071E-01
7.73020E-02
2.94092E-01
7.71273E-01
7.99870E-02
3.21907E-01
7.75448E-01
8.27130E-02
3.46562E-01
7.79596E-01
8.54810E-02
3.18209E-01
7.83717E-01
8.82900E-02
2.42785E-01
7.87809E-01
9.11400E-02
2.03272E-01
7.91872E-01
9.40310E-02
2.42461E-01
7.95906E-01
9.69620E-02
2.31965E-01
7.99911E-01
9.99330E-02
1.94961E-01
8.03886E-01
1.02944E-01
2.37209E-01
8.07831E-01
1.05995E-01
2.79654E-01
8.11745E-01
1.09084E-01
2.55460E-01
8.15628E-01
1.12213E-01
2.32145E-01
8.19480E-01
1.15380E-01
2.65547E-01
8.23300E-01
1.18585E-01
2.82768E-01
8.27088E-01
1.21828E-01
2.25649E-01
8.30843E-01
1.25109E-01
3.12935E-01
8.34565E-01
1.28428E-01
3.33051E-01
8.38254E-01
1.31783E-01
2.73500E-01
8.41910E-01
1.35175E-01
3.01923E-01
8.45531E-01
1.38603E-01
3.81255E-01
8.49118E-01
1.42067E-01
4.05319E-01
8.52671E-01
1.45566E-01
3.50554E-01
8.56188E-01
1.49101E-01
3.12438E-01
8.59670E-01
1.52671E-01
2.89973E-01
8.63116E-01
1.56275E-01
2.83455E-01
8.66526E-01
1.59914E-01
3.56531E-01
8.69899E-01
1.63586E-01
3.66634E-01
8.73236E-01
1.67292E-01
3.18583E-01
8.76536E-01
1.71031E-01
2.91161E-01
8.79798E-01
1.74802E-01
2.95378E-01
8.83022E-01
1.78606E-01
2.85035E-01
8.86208E-01
1.82442E-01
2.14477E-01
8.89356E-01
1.86310E-01
2.66980E-01
8.92465E-01
1.90208E-01
3.13000E-01
8.95536E-01
1.94138E-01
2.70740E-01
8.98566E-01
1.98098E-01
3.46970E-01
9.01557E-01
2.02088E-01
3.91950E-01
9.04508E-01
2.06107E-01
3.71657E-01
9.07419E-01
2.10156E-01
2.75049E-01
9.10290E-01
2.14234E-01
1.83366E-01
9.13119E-01
2.18340E-01
2.14838E-01
9.15908E-01
2.22474E-01
2.47633E-01
9.18655E-01
2.26636E-01
2.86955E-01
9.21360E-01
2.30825E-01
3.43156E-01
9.24024E-01
2.35040E-01
3.55082E-01
9.26645E-01
2.39282E-01
3.89135E-01
9.29224E-01
2.43550E-01
3.78012E-01
9.31761E-01
2.47844E-01
2.69322E-01
9.34254E-01
2.52162E-01
1.95410E-01
9.36704E-01
2.56506E-01
2.07851E-01
9.39111E-01
2.60873E-01
1.85634E-01
9.41474E-01
2.65264E-01
1.74035E-01
9.43793E-01
2.69679E-01
1.84518E-01
9.46068E-01
2.74116E-01
2.73783E-01
9.48298E-01
2.78576E-01
2.86599E-01
9.50484E-01
2.83058E-01
2.49377E-01
9.52626E-01
2.87562E-01
3.43990E-01
9.54722E-01
2.92086E-01
4.28954E-01
9.56773E-01
2.96632E-01
3.79199E-01
9.58778E-01
3.01197E-01
2.48119E-01
9.60738E-01
3.05783E-01
1.93005E-01
9.62652E-01
3.10387E-01
2.20273E-01
9.64520E-01
3.15011E-01
3.24404E-01
9.66342E-01
3.19653E-01
3.65223E-01
9.68117E-01
3.24313E-01
2.69845E-01
9.69846E-01
3.28990E-01
3.29653E-01
9.71528E-01
3.33684E-01
3.88703E-01
9.73164E-01
3.38395E-01
2.75524E-01
9.74752E-01
3.43122E-01
1.95525E-01
9.76293E-01
3.47865E-01
2.10215E-01
9.77786E-01
3.52622E-01
2.04129E-01
9.79232E-01
3.57395E-01
1.95704E-01
9.80631E-01
3.62181E-01
2.23544E-01
9.81981E-01
3.66982E-01
2.16910E-01
9.83284E-01
3.71795E-01
2.14862E-01
9.84539E-01
3.76621E-01
2.44260E-01
9.85745E-01
3.81460E-01
2.56364E-01
9.86903E-01
3.86310E-01
3.25917E-01
9.88013E-01
3.91172E-01
4.04928E-01
9.89074E-01
3.96044E-01
3.59016E-01
9.90086E-01
4.00927E-01
3.71288E-01
9.91050E-01
4.05820E-01
3.58937E-01
9.91965E-01
4.10722E-01
2.38642E-01
9.92831E-01
4.15632E-01
2.05411E-01
9.93648E-01
4.20552E-01
2.57413E-01
9.94415E-01
4.25479E-01
2.53472E-01
9.95134E-01
4.30413E-01
2.31555E-01
9.95803E-01
4.35355E-01
2.99556E-01
9.96423E-01
4.40303E-01
3.86513E-01
9.96994E-01
4.45257E-01
3.95495E-01
9.97515E-01
4.50216E-01
3.60920E-01
9.97987E-01
4.55180E-01
2.91004E-01
9.98409E-01
4.60149E-01
2.54066E-01
9.98782E-01
4.65122E-01
2.81629E-01
9.99105E-01
4.70098E-01
2.99817E-01
9.99378E-01
4.75077E-01
3.13641E-01
9.99602E-01
4.80059E-01
2.67455E-01
9.99776E-01
4.85042E-01
2.30368E-01
9.99901E-01
4.90027E-01
2.97569E-01
9.99975E-01
4.95013E-01
3.45659E-01
2.42841E-01
5.00185E-01
2.61678E-01
3.57607E-01
2.93708E-01
2.65463E-01
3.57607E-01
7.06292E-01
2.94230E-01
5.86838E-01
2.71027E-01
3.40373E-01
5.86575E-01
7.29418E-01
2.51294E-01
7.32431E-01
4.42296E-01
3.63037E-01
7.65405E-01
6.38891E-01
3.29471E-01
7.50903E-01
2.78999E-01
3.17265E-01
4.60252E-01
8.33512E-01
3.10031E-01
4.59666E-01
1.66514E-01
[truncated: 249,833+ more rows]

## Sheet: Sheet3
Title="Finite-element data"
Variables="x / m","y / m","Porosity"
Zone n=50496 , e=100336 , f=fepoint, et=triangle
5.15000E-01
5.00000E-01
9.98511E-01
1.00000E+00
5.00000E-01
3.07463E-01
5.14564E-01
5.03590E-01
9.97576E-01
5.13282E-01
5.06971E-01
9.97168E-01
5.11228E-01
5.09947E-01
9.98187E-01
5.08521E-01
5.12345E-01
9.98388E-01
5.05319E-01
5.14025E-01
9.98678E-01
5.01808E-01
5.14891E-01
9.99047E-01
4.98192E-01
5.14891E-01
9.99490E-01
4.94681E-01
5.14025E-01
9.98888E-01
4.91479E-01
5.12345E-01
9.98186E-01
4.88772E-01
5.09947E-01
9.98824E-01
4.86718E-01
5.06971E-01
9.99461E-01
4.85436E-01
5.03590E-01
9.98789E-01
4.85000E-01
5.00000E-01
9.98227E-01
4.85436E-01
4.96410E-01
9.98077E-01
4.86718E-01
4.93029E-01
9.98175E-01
4.88772E-01
4.90053E-01
9.97872E-01
4.91479E-01
4.87655E-01
9.99103E-01
4.94681E-01
4.85975E-01
9.99219E-01
4.98192E-01
4.85109E-01
9.99557E-01
5.01808E-01
4.85109E-01
9.99519E-01
5.05319E-01
4.85975E-01
9.99264E-01
5.08521E-01
4.87655E-01
9.98637E-01
5.11228E-01
4.90053E-01
9.98349E-01
5.13282E-01
4.93029E-01
9.97779E-01
5.14564E-01
4.96410E-01
9.98541E-01
9.99975E-01
5.04987E-01
3.03182E-01
9.99901E-01
5.09973E-01
3.49719E-01
9.99776E-01
5.14958E-01
3.87383E-01
9.99602E-01
5.19941E-01
2.96676E-01
9.99378E-01
5.24923E-01
2.03109E-01
9.99105E-01
5.29902E-01
2.06828E-01
9.98782E-01
5.34878E-01
2.63145E-01
9.98409E-01
5.39851E-01
2.58840E-01
9.97987E-01
5.44820E-01
2.25259E-01
9.97515E-01
5.49784E-01
2.15933E-01
9.96994E-01
5.54743E-01
2.05138E-01
9.96423E-01
5.59697E-01
2.15739E-01
9.95803E-01
5.64645E-01
2.54274E-01
9.95134E-01
5.69587E-01
3.05021E-01
9.94415E-01
5.74521E-01
3.37236E-01
9.93648E-01
5.79448E-01
3.44920E-01
9.92831E-01
5.84368E-01
3.56927E-01
9.91965E-01
5.89278E-01
3.73417E-01
9.91050E-01
5.94180E-01
3.96576E-01
9.90086E-01
5.99073E-01
3.67228E-01
9.89074E-01
6.03956E-01
2.44680E-01
9.88013E-01
6.08828E-01
1.99114E-01
9.86903E-01
6.13690E-01
2.43459E-01
9.85745E-01
6.18540E-01
2.89811E-01
9.84539E-01
6.23379E-01
3.23208E-01
9.83284E-01
6.28205E-01
3.42053E-01
9.81981E-01
6.33018E-01
3.67303E-01
9.80631E-01
6.37819E-01
3.75333E-01
9.79232E-01
6.42605E-01
3.53175E-01
9.77786E-01
6.47378E-01
3.49585E-01
9.76293E-01
6.52135E-01
3.51515E-01
9.74752E-01
6.56878E-01
3.17679E-01
9.73164E-01
6.61605E-01
2.72301E-01
9.71528E-01
6.66316E-01
2.48184E-01
9.69846E-01
6.71010E-01
2.41645E-01
9.68117E-01
6.75687E-01
2.50460E-01
9.66342E-01
6.80347E-01
2.76957E-01
9.64520E-01
6.84989E-01
3.22445E-01
9.62652E-01
6.89613E-01
3.59011E-01
9.60738E-01
6.94217E-01
3.72711E-01
9.58778E-01
6.98803E-01
3.65741E-01
9.56773E-01
7.03368E-01
3.30397E-01
9.54722E-01
7.07914E-01
2.98501E-01
9.52626E-01
7.12438E-01
3.29293E-01
9.50484E-01
7.16942E-01
3.76401E-01
9.48298E-01
7.21424E-01
3.92226E-01
9.46068E-01
7.25884E-01
3.75758E-01
9.43793E-01
7.30321E-01
3.49531E-01
9.41474E-01
7.34736E-01
3.34821E-01
9.39111E-01
7.39127E-01
3.06326E-01
9.36704E-01
7.43494E-01
2.41879E-01
9.34254E-01
7.47838E-01
2.25970E-01
9.31761E-01
7.52156E-01
2.23802E-01
9.29224E-01
7.56450E-01
2.73902E-01
9.26645E-01
7.60718E-01
3.11122E-01
9.24024E-01
7.64960E-01
3.08735E-01
9.21360E-01
7.69175E-01
2.92028E-01
9.18655E-01
7.73364E-01
2.43196E-01
9.15908E-01
7.77526E-01
1.97254E-01
9.13119E-01
7.81660E-01
2.12655E-01
9.10290E-01
7.85766E-01
2.77430E-01
9.07419E-01
7.89844E-01
3.37923E-01
9.04508E-01
7.93893E-01
3.86723E-01
9.01557E-01
7.97912E-01
4.15251E-01
8.98566E-01
8.01902E-01
3.68628E-01
8.95536E-01
8.05862E-01
2.72373E-01
8.92465E-01
8.09792E-01
2.01160E-01
8.89356E-01
8.13690E-01
2.14931E-01
8.86208E-01
8.17558E-01
2.52789E-01
8.83022E-01
8.21394E-01
3.00825E-01
8.79798E-01
8.25198E-01
3.31602E-01
8.76536E-01
8.28969E-01
3.38454E-01
8.73236E-01
8.32708E-01
3.50116E-01
8.69899E-01
8.36414E-01
3.58293E-01
8.66526E-01
8.40086E-01
3.38171E-01
8.63116E-01
8.43725E-01
2.76020E-01
8.59670E-01
8.47329E-01
2.22299E-01
8.56188E-01
8.50899E-01
2.53078E-01
8.52671E-01
8.54434E-01
2.65061E-01
8.49118E-01
8.57933E-01
2.60306E-01
8.45531E-01
8.61397E-01
2.38988E-01
8.41910E-01
8.64825E-01
2.32542E-01
8.38254E-01
8.68217E-01
2.25365E-01
8.34565E-01
8.71572E-01
2.16869E-01
8.30843E-01
8.74891E-01
2.37917E-01
8.27088E-01
8.78172E-01
2.30210E-01
8.23300E-01
8.81415E-01
2.07448E-01
8.19480E-01
8.84620E-01
2.10875E-01
8.15628E-01
8.87787E-01
2.40514E-01
8.11745E-01
8.90916E-01
2.79682E-01
8.07831E-01
8.94005E-01
3.25954E-01
8.03886E-01
8.97056E-01
3.71848E-01
7.99911E-01
9.00067E-01
4.10163E-01
7.95906E-01
9.03038E-01
3.83049E-01
7.91872E-01
9.05969E-01
3.40869E-01
7.87809E-01
9.08860E-01
3.03126E-01
7.83717E-01
9.11710E-01
2.75947E-01
7.79596E-01
9.14519E-01
2.64289E-01
7.75448E-01
9.17287E-01
2.78652E-01
7.71273E-01
9.20013E-01
3.11527E-01
7.67071E-01
9.22698E-01
3.39972E-01
7.62842E-01
9.25340E-01
3.48978E-01
7.58587E-01
9.27940E-01
3.66121E-01
7.54306E-01
9.30498E-01
3.89953E-01
7.50000E-01
9.33013E-01
4.13162E-01
7.45669E-01
9.35484E-01
3.96027E-01
7.41314E-01
9.37913E-01
3.48632E-01
7.36934E-01
9.40298E-01
3.09169E-01
7.32531E-01
9.42639E-01
3.14508E-01
7.28105E-01
9.44936E-01
3.16691E-01
7.23657E-01
9.47189E-01
3.06610E-01
7.19186E-01
9.49397E-01
2.95105E-01
7.14693E-01
9.51561E-01
3.20423E-01
7.10179E-01
9.53679E-01
3.57789E-01
7.05644E-01
9.55753E-01
3.36107E-01
7.01088E-01
9.57781E-01
2.75933E-01
6.96513E-01
9.59764E-01
2.46614E-01
6.91917E-01
9.61701E-01
3.17153E-01
6.87303E-01
9.63592E-01
3.53591E-01
6.82671E-01
9.65437E-01
3.19505E-01
6.78020E-01
9.67236E-01
2.68782E-01
6.73351E-01
9.68988E-01
2.30260E-01
6.68665E-01
9.70693E-01
1.99915E-01
6.63962E-01
9.72352E-01
2.20375E-01
6.59243E-01
9.73964E-01
2.76827E-01
6.54508E-01
9.75528E-01
3.22325E-01
6.49758E-01
9.77046E-01
3.62096E-01
6.44993E-01
9.78515E-01
3.90414E-01
6.40214E-01
9.79938E-01
4.02547E-01
6.35420E-01
9.81312E-01
3.80727E-01
6.30613E-01
9.82639E-01
3.59259E-01
6.25793E-01
9.83917E-01
3.39705E-01
6.20961E-01
9.85148E-01
3.11716E-01
6.16116E-01
9.86330E-01
2.87527E-01
6.11260E-01
9.87464E-01
2.97961E-01
6.06393E-01
9.88549E-01
3.52913E-01
6.01516E-01
9.89586E-01
3.75029E-01
5.96628E-01
9.90574E-01
3.41076E-01
5.91731E-01
9.91513E-01
2.98814E-01
5.86824E-01
9.92404E-01
2.67461E-01
5.81909E-01
9.93245E-01
2.72513E-01
5.76986E-01
9.94038E-01
3.22676E-01
5.72055E-01
9.94781E-01
3.58946E-01
5.67117E-01
9.95475E-01
3.76832E-01
5.62172E-01
9.96120E-01
3.76069E-01
5.57221E-01
9.96715E-01
2.77409E-01
5.52264E-01
9.97261E-01
2.45145E-01
5.47302E-01
9.97757E-01
2.73730E-01
5.42336E-01
9.98204E-01
3.01942E-01
5.37365E-01
9.98602E-01
3.09058E-01
5.32391E-01
9.98950E-01
3.29581E-01
5.27413E-01
9.99248E-01
3.44791E-01
5.22432E-01
9.99497E-01
3.43708E-01
5.17450E-01
9.99695E-01
3.68247E-01
5.12465E-01
9.99845E-01
3.82079E-01
5.07480E-01
9.99944E-01
3.44542E-01
5.02493E-01
9.99994E-01
3.20012E-01
4.97507E-01
9.99994E-01
3.52773E-01
4.92520E-01
9.99944E-01
3.86520E-01
4.87535E-01
9.99845E-01
3.94280E-01
4.82550E-01
9.99695E-01
3.37879E-01
4.77568E-01
9.99497E-01
2.18418E-01
4.72587E-01
9.99248E-01
2.66367E-01
4.67609E-01
9.98950E-01
3.50364E-01
4.62635E-01
9.98602E-01
3.30585E-01
4.57664E-01
9.98204E-01
2.81475E-01
4.52698E-01
9.97757E-01
2.75928E-01
4.47736E-01
9.97261E-01
2.90203E-01
4.42779E-01
9.96715E-01
3.51483E-01
4.37828E-01
9.96120E-01
3.59776E-01
4.32883E-01
9.95475E-01
2.87069E-01
4.27945E-01
9.94781E-01
2.62182E-01
4.23014E-01
9.94038E-01
2.13485E-01
4.18091E-01
9.93245E-01
1.84569E-01
4.13176E-01
9.92404E-01
2.07252E-01
4.08269E-01
9.91513E-01
2.84612E-01
4.03372E-01
9.90574E-01
3.63355E-01
3.98484E-01
9.89586E-01
3.59078E-01
3.93607E-01
9.88549E-01
3.58661E-01
3.88740E-01
9.87464E-01
3.29485E-01
3.83884E-01
9.86330E-01
3.52210E-01
3.79039E-01
9.85148E-01
3.95304E-01
3.74207E-01
9.83917E-01
4.17980E-01
3.69387E-01
9.82639E-01
3.79019E-01
3.64580E-01
9.81312E-01
3.06297E-01
3.59786E-01
9.79938E-01
3.11893E-01
3.55007E-01
9.78515E-01
3.05226E-01
3.50242E-01
9.77046E-01
3.09235E-01
3.45492E-01
9.75528E-01
3.01427E-01
3.40757E-01
9.73964E-01
2.56523E-01
3.36038E-01
9.72352E-01
2.08982E-01
3.31335E-01
9.70693E-01
2.33554E-01
3.26649E-01
9.68988E-01
3.73325E-01
3.21980E-01
9.67236E-01
3.51241E-01
3.17329E-01
9.65437E-01
3.04699E-01
3.12697E-01
9.63592E-01
3.64305E-01
3.08083E-01
9.61701E-01
4.12813E-01
3.03487E-01
9.59764E-01
4.30487E-01
2.98912E-01
9.57781E-01
4.15904E-01
2.94356E-01
9.55753E-01
3.44904E-01
2.89821E-01
9.53679E-01
2.57253E-01
2.85307E-01
9.51561E-01
3.15843E-01
2.80814E-01
9.49397E-01
3.36908E-01
2.76343E-01
9.47189E-01
2.97685E-01
2.71895E-01
9.44936E-01
3.35672E-01
2.67469E-01
9.42639E-01
3.81282E-01
2.63066E-01
9.40298E-01
3.51599E-01
2.58686E-01
9.37913E-01
2.65013E-01
2.54331E-01
9.35484E-01
2.51396E-01
2.50000E-01
9.33013E-01
3.41958E-01
2.45694E-01
9.30498E-01
2.85109E-01
2.41413E-01
9.27940E-01
2.61556E-01
2.37158E-01
9.25340E-01
3.13454E-01
2.32929E-01
9.22698E-01
2.77243E-01
2.28727E-01
9.20013E-01
2.67573E-01
2.24552E-01
9.17287E-01
2.98551E-01
2.20404E-01
9.14519E-01
2.45415E-01
2.16283E-01
9.11710E-01
1.89567E-01
2.12191E-01
9.08860E-01
1.98598E-01
2.08128E-01
9.05969E-01
2.47012E-01
2.04094E-01
9.03038E-01
3.67628E-01
2.00089E-01
9.00067E-01
4.16680E-01
1.96114E-01
8.97056E-01
3.68339E-01
1.92169E-01
8.94005E-01
3.49578E-01
1.88255E-01
8.90916E-01
3.27732E-01
1.84372E-01
8.87787E-01
2.35787E-01
1.80520E-01
8.84620E-01
1.85846E-01
1.76700E-01
8.81415E-01
2.00367E-01
1.72912E-01
8.78172E-01
2.22569E-01
1.69157E-01
8.74891E-01
2.33701E-01
1.65435E-01
8.71572E-01
2.61150E-01
1.61746E-01
8.68217E-01
3.01933E-01
1.58090E-01
8.64825E-01
3.15935E-01
1.54469E-01
8.61397E-01
2.93333E-01
1.50882E-01
8.57933E-01
2.88858E-01
1.47329E-01
8.54434E-01
3.41989E-01
1.43812E-01
8.50899E-01
3.71109E-01
1.40330E-01
8.47329E-01
3.54488E-01
1.36884E-01
8.43725E-01
3.09030E-01
1.33474E-01
8.40086E-01
3.77753E-01
1.30101E-01
8.36414E-01
3.62435E-01
1.26764E-01
8.32708E-01
3.11518E-01
1.23464E-01
8.28969E-01
3.76228E-01
1.20202E-01
8.25198E-01
3.85937E-01
1.16978E-01
8.21394E-01
3.06577E-01
1.13792E-01
8.17558E-01
2.27490E-01
1.10644E-01
8.13690E-01
2.91008E-01
1.07535E-01
8.09792E-01
4.18150E-01
1.04464E-01
8.05862E-01
4.17484E-01
1.01434E-01
8.01902E-01
4.22091E-01
9.84430E-02
7.97912E-01
4.18658E-01
9.54920E-02
7.93893E-01
3.65736E-01
9.25810E-02
7.89844E-01
2.71453E-01
8.97100E-02
7.85766E-01
2.68439E-01
8.68810E-02
7.81660E-01
3.54595E-01
8.40920E-02
7.77526E-01
4.06631E-01
8.13450E-02
7.73364E-01
3.27246E-01
7.86400E-02
7.69175E-01
1.94542E-01
7.59760E-02
7.64960E-01
2.26594E-01
7.33550E-02
7.60718E-01
3.09219E-01
7.07760E-02
7.56450E-01
3.76027E-01
6.82390E-02
7.52156E-01
3.46046E-01
6.57460E-02
7.47838E-01
3.37589E-01
6.32960E-02
7.43494E-01
3.46436E-01
6.08890E-02
7.39127E-01
3.58233E-01
5.85260E-02
7.34736E-01
3.54231E-01
5.62070E-02
7.30321E-01
2.97178E-01
5.39320E-02
7.25884E-01
2.31562E-01
5.17020E-02
7.21424E-01
2.51995E-01
4.95160E-02
7.16942E-01
3.16003E-01
4.73740E-02
7.12438E-01
2.71993E-01
4.52780E-02
7.07914E-01
2.28493E-01
4.32270E-02
7.03368E-01
2.33412E-01
4.12220E-02
6.98803E-01
2.63954E-01
3.92620E-02
6.94217E-01
2.43694E-01
3.73480E-02
6.89613E-01
2.10050E-01
3.54800E-02
6.84989E-01
2.82198E-01
3.36580E-02
6.80347E-01
3.05146E-01
3.18830E-02
6.75687E-01
2.61117E-01
3.01540E-02
6.71010E-01
3.18272E-01
2.84720E-02
6.66316E-01
3.87001E-01
2.68360E-02
6.61605E-01
2.94994E-01
2.52480E-02
6.56878E-01
2.39263E-01
2.37070E-02
6.52135E-01
2.73661E-01
2.22140E-02
6.47378E-01
2.66032E-01
2.07680E-02
6.42605E-01
2.63094E-01
1.93690E-02
6.37819E-01
2.59110E-01
1.80190E-02
6.33018E-01
2.14352E-01
1.67160E-02
6.28205E-01
1.95958E-01
1.54610E-02
6.23379E-01
2.92506E-01
1.42550E-02
6.18540E-01
3.41193E-01
1.30970E-02
6.13690E-01
2.95451E-01
1.19870E-02
6.08828E-01
2.19165E-01
1.09260E-02
6.03956E-01
2.20091E-01
9.91400E-03
5.99073E-01
3.47421E-01
8.95000E-03
5.94180E-01
4.31741E-01
8.03500E-03
5.89278E-01
4.33661E-01
7.16900E-03
5.84368E-01
3.68566E-01
6.35200E-03
5.79448E-01
2.64505E-01
5.58500E-03
5.74521E-01
2.18920E-01
4.86600E-03
5.69587E-01
2.29827E-01
4.19700E-03
5.64645E-01
2.27062E-01
3.57700E-03
5.59697E-01
2.38488E-01
3.00600E-03
5.54743E-01
2.94873E-01
2.48500E-03
5.49784E-01
3.35617E-01
2.01300E-03
5.44820E-01
3.25352E-01
1.59100E-03
5.39851E-01
3.42449E-01
1.21800E-03
5.34878E-01
3.28461E-01
8.95000E-04
5.29902E-01
2.88652E-01
6.22000E-04
5.24923E-01
3.07598E-01
3.98000E-04
5.19941E-01
3.17723E-01
2.24000E-04
5.14958E-01
3.06243E-01
9.90000E-05
5.09973E-01
3.08553E-01
2.50000E-05
5.04987E-01
3.15757E-01
0.00000E+00
5.00000E-01
3.03223E-01
2.50000E-05
4.95013E-01
2.55897E-01
9.90000E-05
4.90027E-01
2.16987E-01
2.24000E-04
4.85042E-01
2.26903E-01
3.98000E-04
4.80059E-01
2.47135E-01
6.22000E-04
4.75077E-01
3.22641E-01
8.95000E-04
4.70098E-01
3.77582E-01
1.21800E-03
4.65122E-01
3.65860E-01
1.59100E-03
4.60149E-01
2.95946E-01
2.01300E-03
4.55180E-01
2.14596E-01
2.48500E-03
4.50216E-01
2.04021E-01
3.00600E-03
4.45257E-01
2.64650E-01
3.57700E-03
4.40303E-01
3.23496E-01
4.19700E-03
4.35355E-01
3.27358E-01
4.86600E-03
4.30413E-01
3.22229E-01
5.58500E-03
4.25479E-01
3.33564E-01
6.35200E-03
4.20552E-01
3.30596E-01
7.16900E-03
4.15632E-01
3.31649E-01
8.03500E-03
4.10722E-01
3.50636E-01
8.95000E-03
4.05820E-01
3.93089E-01
9.91400E-03
4.00927E-01
3.89176E-01
1.09260E-02
3.96044E-01
3.06705E-01
1.19870E-02
3.91172E-01
2.57254E-01
1.30970E-02
3.86310E-01
2.32852E-01
1.42550E-02
3.81460E-01
2.47603E-01
1.54610E-02
3.76621E-01
3.19031E-01
1.67160E-02
3.71795E-01
3.52769E-01
1.80190E-02
3.66982E-01
3.29651E-01
1.93690E-02
3.62181E-01
3.16868E-01
2.07680E-02
3.57395E-01
3.11987E-01
2.22140E-02
3.52622E-01
3.53238E-01
2.37070E-02
3.47865E-01
3.62221E-01
2.52480E-02
3.43122E-01
3.32339E-01
2.68360E-02
3.38395E-01
2.72014E-01
2.84720E-02
3.33684E-01
2.14307E-01
3.01540E-02
3.28990E-01
2.20215E-01
3.18830E-02
3.24313E-01
2.54548E-01
3.36580E-02
3.19653E-01
2.76763E-01
3.54800E-02
3.15011E-01
3.07642E-01
3.73480E-02
3.10387E-01
3.53691E-01
3.92620E-02
3.05783E-01
3.78262E-01
4.12220E-02
3.01197E-01
3.92429E-01
4.32270E-02
2.96632E-01
3.68697E-01
4.52780E-02
2.92086E-01
3.34691E-01
4.73740E-02
2.87562E-01
3.73018E-01
4.95160E-02
2.83058E-01
4.05600E-01
5.17020E-02
2.78576E-01
3.84555E-01
5.39320E-02
2.74116E-01
3.39580E-01
5.62070E-02
2.69679E-01
3.03820E-01
5.85260E-02
2.65264E-01
2.80355E-01
6.08890E-02
2.60873E-01
2.68646E-01
6.32960E-02
2.56506E-01
2.58388E-01
6.57460E-02
2.52162E-01
2.60175E-01
6.82390E-02
2.47844E-01
3.03290E-01
7.07760E-02
2.43550E-01
3.60693E-01
7.33550E-02
2.39282E-01
4.09174E-01
7.59760E-02
2.35040E-01
3.98384E-01
7.86400E-02
2.30825E-01
3.74262E-01
8.13450E-02
2.26636E-01
3.21996E-01
8.40920E-02
2.22474E-01
2.61098E-01
8.68810E-02
2.18340E-01
2.32033E-01
8.97100E-02
2.14234E-01
2.26402E-01
9.25810E-02
2.10156E-01
2.27417E-01
9.54920E-02
2.06107E-01
2.22593E-01
9.84430E-02
2.02088E-01
2.24370E-01
1.01434E-01
1.98098E-01
2.31335E-01
1.04464E-01
1.94138E-01
2.27238E-01
1.07535E-01
1.90208E-01
2.31538E-01
1.10644E-01
1.86310E-01
2.56052E-01
1.13792E-01
1.82442E-01
2.56271E-01
1.16978E-01
1.78606E-01
2.38018E-01
1.20202E-01
1.74802E-01
2.31218E-01
1.23464E-01
1.71031E-01
2.54831E-01
1.26764E-01
1.67292E-01
2.62873E-01
1.30101E-01
1.63586E-01
2.63967E-01
1.33474E-01
1.59914E-01
2.64142E-01
1.36884E-01
1.56275E-01
2.43012E-01
1.40330E-01
1.52671E-01
2.29590E-01
1.43812E-01
1.49101E-01
2.47196E-01
1.47329E-01
1.45566E-01
2.66085E-01
1.50882E-01
1.42067E-01
2.75402E-01
1.54469E-01
1.38603E-01
2.60234E-01
1.58090E-01
1.35175E-01
2.40883E-01
1.61746E-01
1.31783E-01
2.58638E-01
1.65435E-01
1.28428E-01
2.81200E-01
1.69157E-01
1.25109E-01
3.18578E-01
1.72912E-01
1.21828E-01
3.38287E-01
1.76700E-01
1.18585E-01
3.45916E-01
1.80520E-01
1.15380E-01
3.46278E-01
1.84372E-01
1.12213E-01
3.18019E-01
1.88255E-01
1.09084E-01
2.99494E-01
1.92169E-01
1.05995E-01
3.25522E-01
1.96114E-01
1.02944E-01
3.70531E-01
2.00089E-01
9.99330E-02
3.92313E-01
2.04094E-01
9.69620E-02
3.51853E-01
2.08128E-01
9.40310E-02
2.83666E-01
2.12191E-01
9.11400E-02
2.76407E-01
2.16283E-01
8.82900E-02
3.14698E-01
2.20404E-01
8.54810E-02
3.49577E-01
2.24552E-01
8.27130E-02
3.65618E-01
2.28727E-01
7.99870E-02
3.74343E-01
2.32929E-01
7.73020E-02
3.61471E-01
2.37158E-01
7.46600E-02
3.03004E-01
2.41413E-01
7.20600E-02
2.72754E-01
2.45694E-01
6.95020E-02
3.39687E-01
2.50000E-01
6.69870E-02
3.95908E-01
2.54331E-01
6.45160E-02
4.22957E-01
2.58686E-01
6.20870E-02
4.35214E-01
2.63066E-01
5.97020E-02
4.32619E-01
2.67469E-01
5.73610E-02
4.22948E-01
2.71895E-01
5.50640E-02
4.16812E-01
2.76343E-01
5.28110E-02
4.03002E-01
2.80814E-01
5.06030E-02
3.78013E-01
2.85307E-01
4.84390E-02
3.82540E-01
2.89821E-01
4.63210E-02
3.77796E-01
2.94356E-01
4.42470E-02
3.33139E-01
2.98912E-01
4.22190E-02
2.73023E-01
3.03487E-01
4.02360E-02
2.33423E-01
3.08083E-01
3.82990E-02
2.35246E-01
3.12697E-01
3.64080E-02
2.52930E-01
3.17329E-01
3.45630E-02
2.84642E-01
3.21980E-01
3.27640E-02
3.25584E-01
3.26649E-01
3.10120E-02
3.34600E-01
3.31335E-01
2.93070E-02
3.28427E-01
3.36038E-01
2.76480E-02
3.05277E-01
3.40757E-01
2.60360E-02
2.73950E-01
3.45492E-01
2.44720E-02
2.59885E-01
3.50242E-01
2.29540E-02
2.69845E-01
3.55007E-01
2.14850E-02
3.08182E-01
3.59786E-01
2.00620E-02
3.71966E-01
3.64580E-01
1.86880E-02
3.95349E-01
3.69387E-01
1.73610E-02
4.08665E-01
3.74207E-01
1.60830E-02
4.20559E-01
3.79039E-01
1.48520E-02
4.01277E-01
3.83884E-01
1.36700E-02
3.42861E-01
3.88740E-01
1.25360E-02
2.76844E-01
3.93607E-01
1.14510E-02
2.80700E-01
3.98484E-01
1.04140E-02
3.03157E-01
4.03372E-01
9.42600E-03
3.29795E-01
4.08269E-01
8.48700E-03
2.82972E-01
4.13176E-01
7.59600E-03
2.15567E-01
4.18091E-01
6.75500E-03
2.44068E-01
4.23014E-01
5.96200E-03
2.86881E-01
4.27945E-01
5.21900E-03
3.15745E-01
4.32883E-01
4.52500E-03
3.44354E-01
4.37828E-01
3.88000E-03
3.25489E-01
4.42779E-01
3.28500E-03
3.12528E-01
4.47736E-01
2.73900E-03
3.10282E-01
4.52698E-01
2.24300E-03
2.82932E-01
4.57664E-01
1.79600E-03
3.18428E-01
4.62635E-01
1.39800E-03
3.62943E-01
4.67609E-01
1.05000E-03
3.60403E-01
4.72587E-01
7.52000E-04
3.55699E-01
4.77568E-01
5.03000E-04
3.08553E-01
4.82550E-01
3.05000E-04
2.12646E-01
4.87535E-01
1.55000E-04
1.94797E-01
4.92520E-01
5.60000E-05
2.08808E-01
4.97507E-01
6.00000E-06
2.15571E-01
5.02493E-01
6.00000E-06
2.00863E-01
5.07480E-01
5.60000E-05
1.78970E-01
5.12465E-01
1.55000E-04
1.90848E-01
5.17450E-01
3.05000E-04
2.28385E-01
5.22432E-01
5.03000E-04
2.69467E-01
5.27413E-01
7.52000E-04
2.64609E-01
5.32391E-01
1.05000E-03
2.23812E-01
5.37365E-01
1.39800E-03
2.83636E-01
5.42336E-01
1.79600E-03
3.66823E-01
5.47302E-01
2.24300E-03
3.82974E-01
5.52264E-01
2.73900E-03
3.95367E-01
5.57221E-01
3.28500E-03
4.25675E-01
5.62172E-01
3.88000E-03
3.97983E-01
5.67117E-01
4.52500E-03
3.18011E-01
5.72055E-01
5.21900E-03
3.02382E-01
5.76986E-01
5.96200E-03
3.84801E-01
5.81909E-01
6.75500E-03
3.87501E-01
5.86824E-01
7.59600E-03
3.43601E-01
5.91731E-01
8.48700E-03
3.33418E-01
5.96628E-01
9.42600E-03
3.23517E-01
6.01516E-01
1.04140E-02
2.69449E-01
6.06393E-01
1.14510E-02
2.80008E-01
6.11260E-01
1.25360E-02
3.37197E-01
6.16116E-01
1.36700E-02
3.10663E-01
6.20961E-01
1.48520E-02
2.57908E-01
6.25793E-01
1.60830E-02
2.57151E-01
6.30613E-01
1.73610E-02
2.51541E-01
6.35420E-01
1.86880E-02
2.32694E-01
6.40214E-01
2.00620E-02
2.69041E-01
6.44993E-01
2.14850E-02
3.33779E-01
6.49758E-01
2.29540E-02
3.31404E-01
6.54508E-01
2.44720E-02
2.96444E-01
6.59243E-01
2.60360E-02
2.52046E-01
6.63962E-01
2.76480E-02
3.13645E-01
6.68665E-01
2.93070E-02
3.15819E-01
6.73351E-01
3.10120E-02
2.34640E-01
6.78020E-01
3.27640E-02
2.29811E-01
6.82671E-01
3.45630E-02
2.49151E-01
6.87303E-01
3.64080E-02
2.07870E-01
6.91917E-01
3.82990E-02
2.76368E-01
6.96513E-01
4.02360E-02
3.84186E-01
7.01088E-01
4.22190E-02
3.97313E-01
7.05644E-01
4.42470E-02
3.08316E-01
7.10179E-01
4.63210E-02
2.54115E-01
7.14693E-01
4.84390E-02
3.55199E-01
7.19186E-01
5.06030E-02
3.99792E-01
7.23657E-01
5.28110E-02
3.13744E-01
7.28105E-01
5.50640E-02
2.28235E-01
7.32531E-01
5.73610E-02
1.96699E-01
7.36934E-01
5.97020E-02
2.09122E-01
7.41314E-01
6.20870E-02
3.27859E-01
7.45669E-01
6.45160E-02
3.96189E-01
7.50000E-01
6.69870E-02
3.77520E-01
7.54306E-01
6.95020E-02
3.41886E-01
7.58587E-01
7.20600E-02
3.15097E-01
7.62842E-01
7.46600E-02
2.86243E-01
7.67071E-01
7.73020E-02
2.94092E-01
7.71273E-01
7.99870E-02
3.21907E-01
7.75448E-01
8.27130E-02
3.46562E-01
7.79596E-01
8.54810E-02
3.18209E-01
7.83717E-01
8.82900E-02
2.42785E-01
7.87809E-01
9.11400E-02
2.03272E-01
7.91872E-01
9.40310E-02
2.42461E-01
7.95906E-01
9.69620E-02
2.31965E-01
7.99911E-01
9.99330E-02
1.94961E-01
8.03886E-01
1.02944E-01
2.37209E-01
8.07831E-01
1.05995E-01
2.79654E-01
8.11745E-01
1.09084E-01
2.55460E-01
8.15628E-01
1.12213E-01
2.32145E-01
8.19480E-01
1.15380E-01
2.65547E-01
8.23300E-01
1.18585E-01
2.82768E-01
8.27088E-01
1.21828E-01
2.25649E-01
8.30843E-01
1.25109E-01
3.12935E-01
8.34565E-01
1.28428E-01
3.33051E-01
8.38254E-01
1.31783E-01
2.73500E-01
8.41910E-01
1.35175E-01
3.01923E-01
8.45531E-01
1.38603E-01
3.81255E-01
8.49118E-01
1.42067E-01
4.05319E-01
8.52671E-01
1.45566E-01
3.50554E-01
8.56188E-01
1.49101E-01
3.12438E-01
8.59670E-01
1.52671E-01
2.89973E-01
8.63116E-01
1.56275E-01
2.83455E-01
8.66526E-01
1.59914E-01
3.56531E-01
8.69899E-01
1.63586E-01
3.66634E-01
8.73236E-01
1.67292E-01
3.18583E-01
8.76536E-01
1.71031E-01
2.91161E-01
8.79798E-01
1.74802E-01
2.95378E-01
8.83022E-01
1.78606E-01
2.85035E-01
8.86208E-01
1.82442E-01
2.14477E-01
8.89356E-01
1.86310E-01
2.66980E-01
8.92465E-01
1.90208E-01
3.13000E-01
8.95536E-01
1.94138E-01
2.70740E-01
8.98566E-01
1.98098E-01
3.46970E-01
9.01557E-01
2.02088E-01
3.91950E-01
9.04508E-01
2.06107E-01
3.71657E-01
9.07419E-01
2.10156E-01
2.75049E-01
9.10290E-01
2.14234E-01
1.83366E-01
9.13119E-01
2.18340E-01
2.14838E-01
9.15908E-01
2.22474E-01
2.47633E-01
9.18655E-01
2.26636E-01
2.86955E-01
9.21360E-01
2.30825E-01
3.43156E-01
9.24024E-01
2.35040E-01
3.55082E-01
9.26645E-01
2.39282E-01
3.89135E-01
9.29224E-01
2.43550E-01
3.78012E-01
9.31761E-01
2.47844E-01
2.69322E-01
9.34254E-01
2.52162E-01
1.95410E-01
9.36704E-01
2.56506E-01
2.07851E-01
9.39111E-01
2.60873E-01
1.85634E-01
9.41474E-01
2.65264E-01
1.74036E-01
9.43793E-01
2.69679E-01
1.84523E-01
9.46068E-01
2.74116E-01
2.73803E-01
9.48298E-01
2.78576E-01
2.87420E-01
9.50484E-01
2.83058E-01
2.67522E-01
9.52626E-01
2.87562E-01
4.57013E-01
9.54722E-01
2.92086E-01
6.42546E-01
9.56773E-01
2.96632E-01
5.42325E-01
9.58778E-01
3.01197E-01
2.48209E-01
9.60738E-01
3.05783E-01
1.98876E-01
9.62652E-01
3.10387E-01
3.53859E-01
9.64520E-01
3.15011E-01
7.95928E-01
9.66342E-01
3.19653E-01
9.05899E-01
9.68117E-01
3.24313E-01
8.66108E-01
9.69846E-01
3.28990E-01
8.60089E-01
9.71528E-01
3.33684E-01
7.97145E-01
9.73164E-01
3.38395E-01
2.76288E-01
9.74752E-01
3.43122E-01
2.03627E-01
9.76293E-01
3.47865E-01
2.10374E-01
9.77786E-01
3.52622E-01
2.04139E-01
9.79232E-01
3.57395E-01
1.95706E-01
9.80631E-01
3.62181E-01
2.23544E-01
9.81981E-01
3.66982E-01
2.16910E-01
9.83284E-01
3.71795E-01
2.14862E-01
9.84539E-01
3.76621E-01
2.44260E-01
9.85745E-01
3.81460E-01
2.56364E-01
9.86903E-01
3.86310E-01
3.25917E-01
9.88013E-01
3.91172E-01
4.04928E-01
9.89074E-01
3.96044E-01
3.59016E-01
9.90086E-01
4.00927E-01
3.71288E-01
9.91050E-01
4.05820E-01
3.58937E-01
9.91965E-01
4.10722E-01
2.38642E-01
9.92831E-01
4.15632E-01
2.05411E-01
9.93648E-01
4.20552E-01
2.57413E-01
9.94415E-01
4.25479E-01
2.53472E-01
9.95134E-01
4.30413E-01
2.31555E-01
9.95803E-01
4.35355E-01
2.99556E-01
9.96423E-01
4.40303E-01
3.86513E-01
9.96994E-01
4.45257E-01
3.95495E-01
9.97515E-01
4.50216E-01
3.60920E-01
9.97987E-01
4.55180E-01
2.91004E-01
9.98409E-01
4.60149E-01
2.54066E-01
9.98782E-01
4.65122E-01
2.81629E-01
9.99105E-01
4.70098E-01
2.99817E-01
9.99378E-01
4.75077E-01
3.13641E-01
9.99602E-01
4.80059E-01
2.67455E-01
9.99776E-01
4.85042E-01
2.30368E-01
9.99901E-01
4.90027E-01
2.97569E-01
9.99975E-01
4.95013E-01
3.45659E-01
2.42841E-01
5.00185E-01
2.61683E-01
3.57607E-01
2.93708E-01
2.65464E-01
3.57607E-01
7.06292E-01
2.94231E-01
5.86838E-01
2.71027E-01
3.49033E-01
5.86575E-01
7.29418E-01
2.51294E-01
7.32431E-01
4.42296E-01
3.67031E-01
7.65405E-01
6.38891E-01
3.29471E-01
7.50903E-01
2.78999E-01
3.17265E-01
4.60252E-01
8.33512E-01
3.10031E-01
4.59666E-01
1.66514E-01
[truncated: 249,833+ more rows]

## Sheet: Sheet4
Title="Finite-element data"
Variables="x / m","y / m","Porosity"
Zone n=50496 , e=100336 , f=fepoint, et=triangle
5.15000E-01
5.00000E-01
9.96730E-01
1.00000E+00
5.00000E-01
3.07463E-01
5.14564E-01
5.03590E-01
9.94407E-01
5.13282E-01
5.06971E-01
9.93340E-01
5.11228E-01
5.09947E-01
9.95697E-01
5.08521E-01
5.12345E-01
9.96164E-01
5.05319E-01
5.14025E-01
9.96957E-01
5.01808E-01
5.14891E-01
9.97834E-01
4.98192E-01
5.14891E-01
9.98810E-01
4.94681E-01
5.14025E-01
9.97388E-01
4.91479E-01
5.12345E-01
9.95881E-01
4.88772E-01
5.09947E-01
9.97401E-01
4.86718E-01
5.06971E-01
9.98801E-01
4.85436E-01
5.03590E-01
9.97227E-01
4.85000E-01
5.00000E-01
9.95826E-01
4.85436E-01
4.96410E-01
9.95389E-01
4.86718E-01
4.93029E-01
9.95658E-01
4.88772E-01
4.90053E-01
9.95121E-01
4.91479E-01
4.87655E-01
9.97971E-01
4.94681E-01
4.85975E-01
9.98198E-01
4.98192E-01
4.85109E-01
9.98918E-01
5.01808E-01
4.85109E-01
9.98769E-01
5.05319E-01
4.85975E-01
9.98182E-01
5.08521E-01
4.87655E-01
9.96768E-01
5.11228E-01
4.90053E-01
9.96100E-01
5.13282E-01
4.93029E-01
9.94882E-01
5.14564E-01
4.96410E-01
9.96644E-01
9.99975E-01
5.04987E-01
3.03182E-01
9.99901E-01
5.09973E-01
3.49719E-01
9.99776E-01
5.14958E-01
3.87383E-01
9.99602E-01
5.19941E-01
2.96676E-01
9.99378E-01
5.24923E-01
2.03109E-01
9.99105E-01
5.29902E-01
2.06828E-01
9.98782E-01
5.34878E-01
2.63145E-01
9.98409E-01
5.39851E-01
2.58840E-01
9.97987E-01
5.44820E-01
2.25259E-01
9.97515E-01
5.49784E-01
2.15933E-01
9.96994E-01
5.54743E-01
2.05138E-01
9.96423E-01
5.59697E-01
2.15739E-01
9.95803E-01
5.64645E-01
2.54274E-01
9.95134E-01
5.69587E-01
3.05021E-01
9.94415E-01
5.74521E-01
3.37236E-01
9.93648E-01
5.79448E-01
3.44920E-01
9.92831E-01
5.84368E-01
3.56927E-01
9.91965E-01
5.89278E-01
3.73417E-01
9.91050E-01
5.94180E-01
3.96576E-01
9.90086E-01
5.99073E-01
3.67228E-01
9.89074E-01
6.03956E-01
2.44680E-01
9.88013E-01
6.08828E-01
1.99114E-01
9.86903E-01
6.13690E-01
2.43459E-01
9.85745E-01
6.18540E-01
2.89811E-01
9.84539E-01
6.23379E-01
3.23208E-01
9.83284E-01
6.28205E-01
3.42053E-01
9.81981E-01
6.33018E-01
3.67303E-01
9.80631E-01
6.37819E-01
3.75333E-01
9.79232E-01
6.42605E-01
3.53175E-01
9.77786E-01
6.47378E-01
3.49585E-01
9.76293E-01
6.52135E-01
3.51515E-01
9.74752E-01
6.56878E-01
3.17679E-01
9.73164E-01
6.61605E-01
2.72301E-01
9.71528E-01
6.66316E-01
2.48184E-01
9.69846E-01
6.71010E-01
2.41645E-01
9.68117E-01
6.75687E-01
2.50460E-01
9.66342E-01
6.80347E-01
2.76957E-01
9.64520E-01
6.84989E-01
3.22445E-01
9.62652E-01
6.89613E-01
3.59011E-01
9.60738E-01
6.94217E-01
3.72711E-01
9.58778E-01
6.98803E-01
3.65741E-01
9.56773E-01
7.03368E-01
3.30397E-01
9.54722E-01
7.07914E-01
2.98501E-01
9.52626E-01
7.12438E-01
3.29293E-01
9.50484E-01
7.16942E-01
3.76401E-01
9.48298E-01
7.21424E-01
3.92226E-01
9.46068E-01
7.25884E-01
3.75758E-01
9.43793E-01
7.30321E-01
3.49531E-01
9.41474E-01
7.34736E-01
3.34821E-01
9.39111E-01
7.39127E-01
3.06326E-01
9.36704E-01
7.43494E-01
2.41879E-01
9.34254E-01
7.47838E-01
2.25970E-01
9.31761E-01
7.52156E-01
2.23802E-01
9.29224E-01
7.56450E-01
2.73902E-01
9.26645E-01
7.60718E-01
3.11122E-01
9.24024E-01
7.64960E-01
3.08735E-01
9.21360E-01
7.69175E-01
2.92028E-01
9.18655E-01
7.73364E-01
2.43196E-01
9.15908E-01
7.77526E-01
1.97254E-01
9.13119E-01
7.81660E-01
2.12655E-01
9.10290E-01
7.85766E-01
2.77430E-01
9.07419E-01
7.89844E-01
3.37923E-01
9.04508E-01
7.93893E-01
3.86723E-01
9.01557E-01
7.97912E-01
4.15251E-01
8.98566E-01
8.01902E-01
3.68628E-01
8.95536E-01
8.05862E-01
2.72373E-01
8.92465E-01
8.09792E-01
2.01160E-01
8.89356E-01
8.13690E-01
2.14931E-01
8.86208E-01
8.17558E-01
2.52789E-01
8.83022E-01
8.21394E-01
3.00825E-01
8.79798E-01
8.25198E-01
3.31602E-01
8.76536E-01
8.28969E-01
3.38454E-01
8.73236E-01
8.32708E-01
3.50116E-01
8.69899E-01
8.36414E-01
3.58293E-01
8.66526E-01
8.40086E-01
3.38171E-01
8.63116E-01
8.43725E-01
2.76020E-01
8.59670E-01
8.47329E-01
2.22299E-01
8.56188E-01
8.50899E-01
2.53078E-01
8.52671E-01
8.54434E-01
2.65061E-01
8.49118E-01
8.57933E-01
2.60306E-01
8.45531E-01
8.61397E-01
2.38988E-01
8.41910E-01
8.64825E-01
2.32542E-01
8.38254E-01
8.68217E-01
2.25365E-01
8.34565E-01
8.71572E-01
2.16869E-01
8.30843E-01
8.74891E-01
2.37917E-01
8.27088E-01
8.78172E-01
2.30210E-01
8.23300E-01
8.81415E-01
2.07448E-01
8.19480E-01
8.84620E-01
2.10875E-01
8.15628E-01
8.87787E-01
2.40514E-01
8.11745E-01
8.90916E-01
2.79682E-01
8.07831E-01
8.94005E-01
3.25954E-01
8.03886E-01
8.97056E-01
3.71848E-01
7.99911E-01
9.00067E-01
4.10163E-01
7.95906E-01
9.03038E-01
3.83049E-01
7.91872E-01
9.05969E-01
3.40869E-01
7.87809E-01
9.08860E-01
3.03126E-01
7.83717E-01
9.11710E-01
2.75947E-01
7.79596E-01
9.14519E-01
2.64289E-01
7.75448E-01
9.17287E-01
2.78652E-01
7.71273E-01
9.20013E-01
3.11527E-01
7.67071E-01
9.22698E-01
3.39972E-01
7.62842E-01
9.25340E-01
3.48978E-01
7.58587E-01
9.27940E-01
3.66121E-01
7.54306E-01
9.30498E-01
3.89953E-01
7.50000E-01
9.33013E-01
4.13162E-01
7.45669E-01
9.35484E-01
3.96027E-01
7.41314E-01
9.37913E-01
3.48632E-01
7.36934E-01
9.40298E-01
3.09169E-01
7.32531E-01
9.42639E-01
3.14508E-01
7.28105E-01
9.44936E-01
3.16691E-01
7.23657E-01
9.47189E-01
3.06610E-01
7.19186E-01
9.49397E-01
2.95105E-01
7.14693E-01
9.51561E-01
3.20423E-01
7.10179E-01
9.53679E-01
3.57789E-01
7.05644E-01
9.55753E-01
3.36107E-01
7.01088E-01
9.57781E-01
2.75933E-01
6.96513E-01
9.59764E-01
2.46614E-01
6.91917E-01
9.61701E-01
3.17153E-01
6.87303E-01
9.63592E-01
3.53591E-01
6.82671E-01
9.65437E-01
3.19505E-01
6.78020E-01
9.67236E-01
2.68782E-01
6.73351E-01
9.68988E-01
2.30260E-01
6.68665E-01
9.70693E-01
1.99915E-01
6.63962E-01
9.72352E-01
2.20375E-01
6.59243E-01
9.73964E-01
2.76827E-01
6.54508E-01
9.75528E-01
3.22325E-01
6.49758E-01
9.77046E-01
3.62096E-01
6.44993E-01
9.78515E-01
3.90414E-01
6.40214E-01
9.79938E-01
4.02547E-01
6.35420E-01
9.81312E-01
3.80727E-01
6.30613E-01
9.82639E-01
3.59259E-01
6.25793E-01
9.83917E-01
3.39705E-01
6.20961E-01
9.85148E-01
3.11716E-01
6.16116E-01
9.86330E-01
2.87527E-01
6.11260E-01
9.87464E-01
2.97961E-01
6.06393E-01
9.88549E-01
3.52913E-01
6.01516E-01
9.89586E-01
3.75029E-01
5.96628E-01
9.90574E-01
3.41076E-01
5.91731E-01
9.91513E-01
2.98814E-01
5.86824E-01
9.92404E-01
2.67461E-01
5.81909E-01
9.93245E-01
2.72513E-01
5.76986E-01
9.94038E-01
3.22676E-01
5.72055E-01
9.94781E-01
3.58946E-01
5.67117E-01
9.95475E-01
3.76832E-01
5.62172E-01
9.96120E-01
3.76069E-01
5.57221E-01
9.96715E-01
2.77409E-01
5.52264E-01
9.97261E-01
2.45145E-01
5.47302E-01
9.97757E-01
2.73730E-01
5.42336E-01
9.98204E-01
3.01942E-01
5.37365E-01
9.98602E-01
3.09058E-01
5.32391E-01
9.98950E-01
3.29581E-01
5.27413E-01
9.99248E-01
3.44791E-01
5.22432E-01
9.99497E-01
3.43708E-01
5.17450E-01
9.99695E-01
3.68247E-01
5.12465E-01
9.99845E-01
3.82079E-01
5.07480E-01
9.99944E-01
3.44542E-01
5.02493E-01
9.99994E-01
3.20012E-01
4.97507E-01
9.99994E-01
3.52773E-01
4.92520E-01
9.99944E-01
3.86520E-01
4.87535E-01
9.99845E-01
3.94280E-01
4.82550E-01
9.99695E-01
3.37879E-01
4.77568E-01
9.99497E-01
2.18418E-01
4.72587E-01
9.99248E-01
2.66367E-01
4.67609E-01
9.98950E-01
3.50364E-01
4.62635E-01
9.98602E-01
3.30585E-01
4.57664E-01
9.98204E-01
2.81475E-01
4.52698E-01
9.97757E-01
2.75928E-01
4.47736E-01
9.97261E-01
2.90203E-01
4.42779E-01
9.96715E-01
3.51483E-01
4.37828E-01
9.96120E-01
3.59776E-01
4.32883E-01
9.95475E-01
2.87069E-01
4.27945E-01
9.94781E-01
2.62182E-01
4.23014E-01
9.94038E-01
2.13485E-01
4.18091E-01
9.93245E-01
1.84569E-01
4.13176E-01
9.92404E-01
2.07252E-01
4.08269E-01
9.91513E-01
2.84612E-01
4.03372E-01
9.90574E-01
3.63355E-01
3.98484E-01
9.89586E-01
3.59078E-01
3.93607E-01
9.88549E-01
3.58661E-01
3.88740E-01
9.87464E-01
3.29485E-01
3.83884E-01
9.86330E-01
3.52210E-01
3.79039E-01
9.85148E-01
3.95304E-01
3.74207E-01
9.83917E-01
4.17980E-01
3.69387E-01
9.82639E-01
3.79019E-01
3.64580E-01
9.81312E-01
3.06297E-01
3.59786E-01
9.79938E-01
3.11893E-01
3.55007E-01
9.78515E-01
3.05226E-01
3.50242E-01
9.77046E-01
3.09235E-01
3.45492E-01
9.75528E-01
3.01427E-01
3.40757E-01
9.73964E-01
2.56523E-01
3.36038E-01
9.72352E-01
2.08982E-01
3.31335E-01
9.70693E-01
2.33554E-01
3.26649E-01
9.68988E-01
3.73325E-01
3.21980E-01
9.67236E-01
3.51241E-01
3.17329E-01
9.65437E-01
3.04699E-01
3.12697E-01
9.63592E-01
3.64305E-01
3.08083E-01
9.61701E-01
4.12813E-01
3.03487E-01
9.59764E-01
4.30487E-01
2.98912E-01
9.57781E-01
4.15904E-01
2.94356E-01
9.55753E-01
3.44904E-01
2.89821E-01
9.53679E-01
2.57253E-01
2.85307E-01
9.51561E-01
3.15843E-01
2.80814E-01
9.49397E-01
3.36908E-01
2.76343E-01
9.47189E-01
2.97685E-01
2.71895E-01
9.44936E-01
3.35672E-01
2.67469E-01
9.42639E-01
3.81282E-01
2.63066E-01
9.40298E-01
3.51599E-01
2.58686E-01
9.37913E-01
2.65013E-01
2.54331E-01
9.35484E-01
2.51396E-01
2.50000E-01
9.33013E-01
3.41958E-01
2.45694E-01
9.30498E-01
2.85109E-01
2.41413E-01
9.27940E-01
2.61556E-01
2.37158E-01
9.25340E-01
3.13454E-01
2.32929E-01
9.22698E-01
2.77243E-01
2.28727E-01
9.20013E-01
2.67573E-01
2.24552E-01
9.17287E-01
2.98551E-01
2.20404E-01
9.14519E-01
2.45415E-01
2.16283E-01
9.11710E-01
1.89567E-01
2.12191E-01
9.08860E-01
1.98598E-01
2.08128E-01
9.05969E-01
2.47012E-01
2.04094E-01
9.03038E-01
3.67628E-01
2.00089E-01
9.00067E-01
4.16680E-01
1.96114E-01
8.97056E-01
3.68339E-01
1.92169E-01
8.94005E-01
3.49578E-01
1.88255E-01
8.90916E-01
3.27732E-01
1.84372E-01
8.87787E-01
2.35787E-01
1.80520E-01
8.84620E-01
1.85846E-01
1.76700E-01
8.81415E-01
2.00367E-01
1.72912E-01
8.78172E-01
2.22569E-01
1.69157E-01
8.74891E-01
2.33701E-01
1.65435E-01
8.71572E-01
2.61150E-01
1.61746E-01
8.68217E-01
3.01933E-01
1.58090E-01
8.64825E-01
3.15935E-01
1.54469E-01
8.61397E-01
2.93333E-01
1.50882E-01
8.57933E-01
2.88858E-01
1.47329E-01
8.54434E-01
3.41989E-01
1.43812E-01
8.50899E-01
3.71109E-01
1.40330E-01
8.47329E-01
3.54488E-01
1.36884E-01
8.43725E-01
3.09030E-01
1.33474E-01
8.40086E-01
3.77753E-01
1.30101E-01
8.36414E-01
3.62435E-01
1.26764E-01
8.32708E-01
3.11518E-01
1.23464E-01
8.28969E-01
3.76228E-01
1.20202E-01
8.25198E-01
3.85937E-01
1.16978E-01
8.21394E-01
3.06577E-01
1.13792E-01
8.17558E-01
2.27490E-01
1.10644E-01
8.13690E-01
2.91008E-01
1.07535E-01
8.09792E-01
4.18150E-01
1.04464E-01
8.05862E-01
4.17484E-01
1.01434E-01
8.01902E-01
4.22091E-01
9.84430E-02
7.97912E-01
4.18658E-01
9.54920E-02
7.93893E-01
3.65736E-01
9.25810E-02
7.89844E-01
2.71453E-01
8.97100E-02
7.85766E-01
2.68439E-01
8.68810E-02
7.81660E-01
3.54595E-01
8.40920E-02
7.77526E-01
4.06631E-01
8.13450E-02
7.73364E-01
3.27246E-01
7.86400E-02
7.69175E-01
1.94542E-01
7.59760E-02
7.64960E-01
2.26594E-01
7.33550E-02
7.60718E-01
3.09219E-01
7.07760E-02
7.56450E-01
3.76027E-01
6.82390E-02
7.52156E-01
3.46046E-01
6.57460E-02
7.47838E-01
3.37589E-01
6.32960E-02
7.43494E-01
3.46436E-01
6.08890E-02
7.39127E-01
3.58233E-01
5.85260E-02
7.34736E-01
3.54231E-01
5.62070E-02
7.30321E-01
2.97178E-01
5.39320E-02
7.25884E-01
2.31562E-01
5.17020E-02
7.21424E-01
2.51995E-01
4.95160E-02
7.16942E-01
3.16003E-01
4.73740E-02
7.12438E-01
2.71993E-01
4.52780E-02
7.07914E-01
2.28493E-01
4.32270E-02
7.03368E-01
2.33412E-01
4.12220E-02
6.98803E-01
2.63954E-01
3.92620E-02
6.94217E-01
2.43694E-01
3.73480E-02
6.89613E-01
2.10050E-01
3.54800E-02
6.84989E-01
2.82198E-01
3.36580E-02
6.80347E-01
3.05146E-01
3.18830E-02
6.75687E-01
2.61117E-01
3.01540E-02
6.71010E-01
3.18272E-01
2.84720E-02
6.66316E-01
3.87001E-01
2.68360E-02
6.61605E-01
2.94994E-01
2.52480E-02
6.56878E-01
2.39263E-01
2.37070E-02
6.52135E-01
2.73661E-01
2.22140E-02
6.47378E-01
2.66032E-01
2.07680E-02
6.42605E-01
2.63094E-01
1.93690E-02
6.37819E-01
2.59110E-01
1.80190E-02
6.33018E-01
2.14352E-01
1.67160E-02
6.28205E-01
1.95958E-01
1.54610E-02
6.23379E-01
2.92506E-01
1.42550E-02
6.18540E-01
3.41193E-01
1.30970E-02
6.13690E-01
2.95451E-01
1.19870E-02
6.08828E-01
2.19165E-01
1.09260E-02
6.03956E-01
2.20091E-01
9.91400E-03
5.99073E-01
3.47421E-01
8.95000E-03
5.94180E-01
4.31741E-01
8.03500E-03
5.89278E-01
4.33661E-01
7.16900E-03
5.84368E-01
3.68566E-01
6.35200E-03
5.79448E-01
2.64505E-01
5.58500E-03
5.74521E-01
2.18920E-01
4.86600E-03
5.69587E-01
2.29827E-01
4.19700E-03
5.64645E-01
2.27062E-01
3.57700E-03
5.59697E-01
2.38488E-01
3.00600E-03
5.54743E-01
2.94873E-01
2.48500E-03
5.49784E-01
3.35617E-01
2.01300E-03
5.44820E-01
3.25352E-01
1.59100E-03
5.39851E-01
3.42449E-01
1.21800E-03
5.34878E-01
3.28461E-01
8.95000E-04
5.29902E-01
2.88652E-01
6.22000E-04
5.24923E-01
3.07598E-01
3.98000E-04
5.19941E-01
3.17723E-01
2.24000E-04
5.14958E-01
3.06243E-01
9.90000E-05
5.09973E-01
3.08553E-01
2.50000E-05
5.04987E-01
3.15757E-01
0.00000E+00
5.00000E-01
3.03223E-01
2.50000E-05
4.95013E-01
2.55897E-01
9.90000E-05
4.90027E-01
2.16987E-01
2.24000E-04
4.85042E-01
2.26903E-01
3.98000E-04
4.80059E-01
2.47135E-01
6.22000E-04
4.75077E-01
3.22641E-01
8.95000E-04
4.70098E-01
3.77582E-01
1.21800E-03
4.65122E-01
3.65860E-01
1.59100E-03
4.60149E-01
2.95946E-01
2.01300E-03
4.55180E-01
2.14596E-01
2.48500E-03
4.50216E-01
2.04021E-01
3.00600E-03
4.45257E-01
2.64650E-01
3.57700E-03
4.40303E-01
3.23496E-01
4.19700E-03
4.35355E-01
3.27358E-01
4.86600E-03
4.30413E-01
3.22229E-01
5.58500E-03
4.25479E-01
3.33564E-01
6.35200E-03
4.20552E-01
3.30596E-01
7.16900E-03
4.15632E-01
3.31649E-01
8.03500E-03
4.10722E-01
3.50636E-01
8.95000E-03
4.05820E-01
3.93089E-01
9.91400E-03
4.00927E-01
3.89176E-01
1.09260E-02
3.96044E-01
3.06705E-01
1.19870E-02
3.91172E-01
2.57254E-01
1.30970E-02
3.86310E-01
2.32852E-01
1.42550E-02
3.81460E-01
2.47603E-01
1.54610E-02
3.76621E-01
3.19031E-01
1.67160E-02
3.71795E-01
3.52769E-01
1.80190E-02
3.66982E-01
3.29651E-01
1.93690E-02
3.62181E-01
3.16868E-01
2.07680E-02
3.57395E-01
3.11987E-01
2.22140E-02
3.52622E-01
3.53238E-01
2.37070E-02
3.47865E-01
3.62221E-01
2.52480E-02
3.43122E-01
3.32339E-01
2.68360E-02
3.38395E-01
2.72014E-01
2.84720E-02
3.33684E-01
2.14307E-01
3.01540E-02
3.28990E-01
2.20215E-01
3.18830E-02
3.24313E-01
2.54548E-01
3.36580E-02
3.19653E-01
2.76763E-01
3.54800E-02
3.15011E-01
3.07642E-01
3.73480E-02
3.10387E-01
3.53691E-01
3.92620E-02
3.05783E-01
3.78262E-01
4.12220E-02
3.01197E-01
3.92429E-01
4.32270E-02
2.96632E-01
3.68697E-01
4.52780E-02
2.92086E-01
3.34691E-01
4.73740E-02
2.87562E-01
3.73018E-01
4.95160E-02
2.83058E-01
4.05600E-01
5.17020E-02
2.78576E-01
3.84555E-01
5.39320E-02
2.74116E-01
3.39580E-01
5.62070E-02
2.69679E-01
3.03820E-01
5.85260E-02
2.65264E-01
2.80355E-01
6.08890E-02
2.60873E-01
2.68646E-01
6.32960E-02
2.56506E-01
2.58388E-01
6.57460E-02
2.52162E-01
2.60175E-01
6.82390E-02
2.47844E-01
3.03290E-01
7.07760E-02
2.43550E-01
3.60693E-01
7.33550E-02
2.39282E-01
4.09174E-01
7.59760E-02
2.35040E-01
3.98384E-01
7.86400E-02
2.30825E-01
3.74262E-01
8.13450E-02
2.26636E-01
3.21996E-01
8.40920E-02
2.22474E-01
2.61098E-01
8.68810E-02
2.18340E-01
2.32033E-01
8.97100E-02
2.14234E-01
2.26402E-01
9.25810E-02
2.10156E-01
2.27417E-01
9.54920E-02
2.06107E-01
2.22593E-01
9.84430E-02
2.02088E-01
2.24370E-01
1.01434E-01
1.98098E-01
2.31335E-01
1.04464E-01
1.94138E-01
2.27238E-01
1.07535E-01
1.90208E-01
2.31538E-01
1.10644E-01
1.86310E-01
2.56052E-01
1.13792E-01
1.82442E-01
2.56271E-01
1.16978E-01
1.78606E-01
2.38018E-01
1.20202E-01
1.74802E-01
2.31218E-01
1.23464E-01
1.71031E-01
2.54831E-01
1.26764E-01
1.67292E-01
2.62873E-01
1.30101E-01
1.63586E-01
2.63967E-01
1.33474E-01
1.59914E-01
2.64142E-01
1.36884E-01
1.56275E-01
2.43012E-01
1.40330E-01
1.52671E-01
2.29590E-01
1.43812E-01
1.49101E-01
2.47196E-01
1.47329E-01
1.45566E-01
2.66085E-01
1.50882E-01
1.42067E-01
2.75402E-01
1.54469E-01
1.38603E-01
2.60234E-01
1.58090E-01
1.35175E-01
2.40883E-01
1.61746E-01
1.31783E-01
2.58638E-01
1.65435E-01
1.28428E-01
2.81200E-01
1.69157E-01
1.25109E-01
3.18578E-01
1.72912E-01
1.21828E-01
3.38287E-01
1.76700E-01
1.18585E-01
3.45916E-01
1.80520E-01
1.15380E-01
3.46278E-01
1.84372E-01
1.12213E-01
3.18019E-01
1.88255E-01
1.09084E-01
2.99494E-01
1.92169E-01
1.05995E-01
3.25522E-01
1.96114E-01
1.02944E-01
3.70531E-01
2.00089E-01
9.99330E-02
3.92313E-01
2.04094E-01
9.69620E-02
3.51853E-01
2.08128E-01
9.40310E-02
2.83666E-01
2.12191E-01
9.11400E-02
2.76407E-01
2.16283E-01
8.82900E-02
3.14698E-01
2.20404E-01
8.54810E-02
3.49577E-01
2.24552E-01
8.27130E-02
3.65618E-01
2.28727E-01
7.99870E-02
3.74343E-01
2.32929E-01
7.73020E-02
3.61471E-01
2.37158E-01
7.46600E-02
3.03004E-01
2.41413E-01
7.20600E-02
2.72754E-01
2.45694E-01
6.95020E-02
3.39687E-01
2.50000E-01
6.69870E-02
3.95908E-01
2.54331E-01
6.45160E-02
4.22957E-01
2.58686E-01
6.20870E-02
4.35214E-01
2.63066E-01
5.97020E-02
4.32619E-01
2.67469E-01
5.73610E-02
4.22948E-01
2.71895E-01
5.50640E-02
4.16812E-01
2.76343E-01
5.28110E-02
4.03002E-01
2.80814E-01
5.06030E-02
3.78013E-01
2.85307E-01
4.84390E-02
3.82540E-01
2.89821E-01
4.63210E-02
3.77796E-01
2.94356E-01
4.42470E-02
3.33139E-01
2.98912E-01
4.22190E-02
2.73023E-01
3.03487E-01
4.02360E-02
2.33423E-01
3.08083E-01
3.82990E-02
2.35246E-01
3.12697E-01
3.64080E-02
2.52930E-01
3.17329E-01
3.45630E-02
2.84642E-01
3.21980E-01
3.27640E-02
3.25584E-01
3.26649E-01
3.10120E-02
3.34600E-01
3.31335E-01
2.93070E-02
3.28427E-01
3.36038E-01
2.76480E-02
3.05277E-01
3.40757E-01
2.60360E-02
2.73950E-01
3.45492E-01
2.44720E-02
2.59885E-01
3.50242E-01
2.29540E-02
2.69845E-01
3.55007E-01
2.14850E-02
3.08182E-01
3.59786E-01
2.00620E-02
3.71966E-01
3.64580E-01
1.86880E-02
3.95349E-01
3.69387E-01
1.73610E-02
4.08665E-01
3.74207E-01
1.60830E-02
4.20559E-01
3.79039E-01
1.48520E-02
4.01277E-01
3.83884E-01
1.36700E-02
3.42861E-01
3.88740E-01
1.25360E-02
2.76844E-01
3.93607E-01
1.14510E-02
2.80700E-01
3.98484E-01
1.04140E-02
3.03157E-01
4.03372E-01
9.42600E-03
3.29795E-01
4.08269E-01
8.48700E-03
2.82972E-01
4.13176E-01
7.59600E-03
2.15567E-01
4.18091E-01
6.75500E-03
2.44068E-01
4.23014E-01
5.96200E-03
2.86881E-01
4.27945E-01
5.21900E-03
3.15745E-01
4.32883E-01
4.52500E-03
3.44354E-01
4.37828E-01
3.88000E-03
3.25489E-01
4.42779E-01
3.28500E-03
3.12528E-01
4.47736E-01
2.73900E-03
3.10282E-01
4.52698E-01
2.24300E-03
2.82932E-01
4.57664E-01
1.79600E-03
3.18428E-01
4.62635E-01
1.39800E-03
3.62943E-01
4.67609E-01
1.05000E-03
3.60403E-01
4.72587E-01
7.52000E-04
3.55699E-01
4.77568E-01
5.03000E-04
3.08553E-01
4.82550E-01
3.05000E-04
2.12646E-01
4.87535E-01
1.55000E-04
1.94797E-01
4.92520E-01
5.60000E-05
2.08808E-01
4.97507E-01
6.00000E-06
2.15571E-01
5.02493E-01
6.00000E-06
2.00863E-01
5.07480E-01
5.60000E-05
1.78970E-01
5.12465E-01
1.55000E-04
1.90848E-01
5.17450E-01
3.05000E-04
2.28385E-01
5.22432E-01
5.03000E-04
2.69467E-01
5.27413E-01
7.52000E-04
2.64609E-01
5.32391E-01
1.05000E-03
2.23812E-01
5.37365E-01
1.39800E-03
2.83636E-01
5.42336E-01
1.79600E-03
3.66823E-01
5.47302E-01
2.24300E-03
3.82974E-01
5.52264E-01
2.73900E-03
3.95367E-01
5.57221E-01
3.28500E-03
4.25675E-01
5.62172E-01
3.88000E-03
3.97983E-01
5.67117E-01
4.52500E-03
3.18011E-01
5.72055E-01
5.21900E-03
3.02382E-01
5.76986E-01
5.96200E-03
3.84801E-01
5.81909E-01
6.75500E-03
3.87501E-01
5.86824E-01
7.59600E-03
3.43601E-01
5.91731E-01
8.48700E-03
3.33418E-01
5.96628E-01
9.42600E-03
3.23517E-01
6.01516E-01
1.04140E-02
2.69449E-01
6.06393E-01
1.14510E-02
2.80008E-01
6.11260E-01
1.25360E-02
3.37197E-01
6.16116E-01
1.36700E-02
3.10663E-01
6.20961E-01
1.48520E-02
2.57908E-01
6.25793E-01
1.60830E-02
2.57151E-01
6.30613E-01
1.73610E-02
2.51541E-01
6.35420E-01
1.86880E-02
2.32694E-01
6.40214E-01
2.00620E-02
2.69041E-01
6.44993E-01
2.14850E-02
3.33779E-01
6.49758E-01
2.29540E-02
3.31404E-01
6.54508E-01
2.44720E-02
2.96444E-01
6.59243E-01
2.60360E-02
2.52046E-01
6.63962E-01
2.76480E-02
3.13645E-01
6.68665E-01
2.93070E-02
3.15819E-01
6.73351E-01
3.10120E-02
2.34640E-01
6.78020E-01
3.27640E-02
2.29811E-01
6.82671E-01
3.45630E-02
2.49151E-01
6.87303E-01
3.64080E-02
2.07870E-01
6.91917E-01
3.82990E-02
2.76368E-01
6.96513E-01
4.02360E-02
3.84186E-01
7.01088E-01
4.22190E-02
3.97313E-01
7.05644E-01
4.42470E-02
3.08316E-01
7.10179E-01
4.63210E-02
2.54115E-01
7.14693E-01
4.84390E-02
3.55199E-01
7.19186E-01
5.06030E-02
3.99792E-01
7.23657E-01
5.28110E-02
3.13744E-01
7.28105E-01
5.50640E-02
2.28235E-01
7.32531E-01
5.73610E-02
1.96699E-01
7.36934E-01
5.97020E-02
2.09122E-01
7.41314E-01
6.20870E-02
3.27859E-01
7.45669E-01
6.45160E-02
3.96189E-01
7.50000E-01
6.69870E-02
3.77520E-01
7.54306E-01
6.95020E-02
3.41886E-01
7.58587E-01
7.20600E-02
3.15097E-01
7.62842E-01
7.46600E-02
2.86243E-01
7.67071E-01
7.73020E-02
2.94092E-01
7.71273E-01
7.99870E-02
3.21907E-01
7.75448E-01
8.27130E-02
3.46562E-01
7.79596E-01
8.54810E-02
3.18209E-01
7.83717E-01
8.82900E-02
2.42785E-01
7.87809E-01
9.11400E-02
2.03272E-01
7.91872E-01
9.40310E-02
2.42461E-01
7.95906E-01
9.69620E-02
2.31965E-01
7.99911E-01
9.99330E-02
1.94961E-01
8.03886E-01
1.02944E-01
2.37209E-01
8.07831E-01
1.05995E-01
2.79654E-01
8.11745E-01
1.09084E-01
2.55460E-01
8.15628E-01
1.12213E-01
2.32145E-01
8.19480E-01
1.15380E-01
2.65547E-01
8.23300E-01
1.18585E-01
2.82768E-01
8.27088E-01
1.21828E-01
2.25649E-01
8.30843E-01
1.25109E-01
3.12935E-01
8.34565E-01
1.28428E-01
3.33051E-01
8.38254E-01
1.31783E-01
2.73500E-01
8.41910E-01
1.35175E-01
3.01923E-01
8.45531E-01
1.38603E-01
3.81255E-01
8.49118E-01
1.42067E-01
4.05319E-01
8.52671E-01
1.45566E-01
3.50554E-01
8.56188E-01
1.49101E-01
3.12438E-01
8.59670E-01
1.52671E-01
2.89973E-01
8.63116E-01
1.56275E-01
2.83455E-01
8.66526E-01
1.59914E-01
3.56531E-01
8.69899E-01
1.63586E-01
3.66634E-01
8.73236E-01
1.67292E-01
3.18583E-01
8.76536E-01
1.71031E-01
2.91161E-01
8.79798E-01
1.74802E-01
2.95378E-01
8.83022E-01
1.78606E-01
2.85035E-01
8.86208E-01
1.82442E-01
2.14477E-01
8.89356E-01
1.86310E-01
2.66980E-01
8.92465E-01
1.90208E-01
3.13000E-01
8.95536E-01
1.94138E-01
2.70740E-01
8.98566E-01
1.98098E-01
3.46970E-01
9.01557E-01
2.02088E-01
3.91950E-01
9.04508E-01
2.06107E-01
3.71657E-01
9.07419E-01
2.10156E-01
2.75049E-01
9.10290E-01
2.14234E-01
1.83366E-01
9.13119E-01
2.18340E-01
2.14838E-01
9.15908E-01
2.22474E-01
2.47633E-01
9.18655E-01
2.26636E-01
2.86955E-01
9.21360E-01
2.30825E-01
3.43156E-01
9.24024E-01
2.35040E-01
3.55082E-01
9.26645E-01
2.39282E-01
3.89135E-01
9.29224E-01
2.43550E-01
3.78012E-01
9.31761E-01
2.47844E-01
2.69322E-01
9.34254E-01
2.52162E-01
1.95410E-01
9.36704E-01
2.56506E-01
2.07851E-01
9.39111E-01
2.60873E-01
1.85634E-01
9.41474E-01
2.65264E-01
1.74035E-01
9.43793E-01
2.69679E-01
1.84518E-01
9.46068E-01
2.74116E-01
2.73783E-01
9.48298E-01
2.78576E-01
2.86599E-01
9.50484E-01
2.83058E-01
2.49377E-01
9.52626E-01
2.87562E-01
3.43990E-01
9.54722E-01
2.92086E-01
4.28954E-01
9.56773E-01
2.96632E-01
3.79199E-01
9.58778E-01
3.01197E-01
2.48119E-01
9.60738E-01
3.05783E-01
1.93005E-01
9.62652E-01
3.10387E-01
2.20273E-01
9.64520E-01
3.15011E-01
3.24404E-01
9.66342E-01
3.19653E-01
3.65223E-01
9.68117E-01
3.24313E-01
2.69845E-01
9.69846E-01
3.28990E-01
3.29653E-01
9.71528E-01
3.33684E-01
3.88703E-01
9.73164E-01
3.38395E-01
2.75524E-01
9.74752E-01
3.43122E-01
1.95525E-01
9.76293E-01
3.47865E-01
2.10215E-01
9.77786E-01
3.52622E-01
2.04129E-01
9.79232E-01
3.57395E-01
1.95704E-01
9.80631E-01
3.62181E-01
2.23544E-01
9.81981E-01
3.66982E-01
2.16910E-01
9.83284E-01
3.71795E-01
2.14862E-01
9.84539E-01
3.76621E-01
2.44260E-01
9.85745E-01
3.81460E-01
2.56364E-01
9.86903E-01
3.86310E-01
3.25917E-01
9.88013E-01
3.91172E-01
4.04928E-01
9.89074E-01
3.96044E-01
3.59016E-01
9.90086E-01
4.00927E-01
3.71288E-01
9.91050E-01
4.05820E-01
3.58937E-01
9.91965E-01
4.10722E-01
2.38642E-01
9.92831E-01
4.15632E-01
2.05411E-01
9.93648E-01
4.20552E-01
2.57413E-01
9.94415E-01
4.25479E-01
2.53472E-01
9.95134E-01
4.30413E-01
2.31555E-01
9.95803E-01
4.35355E-01
2.99556E-01
9.96423E-01
4.40303E-01
3.86513E-01
9.96994E-01
4.45257E-01
3.95495E-01
9.97515E-01
4.50216E-01
3.60920E-01
9.97987E-01
4.55180E-01
2.91004E-01
9.98409E-01
4.60149E-01
2.54066E-01
9.98782E-01
4.65122E-01
2.81629E-01
9.99105E-01
4.70098E-01
2.99817E-01
9.99378E-01
4.75077E-01
3.13641E-01
9.99602E-01
4.80059E-01
2.67455E-01
9.99776E-01
4.85042E-01
2.30368E-01
9.99901E-01
4.90027E-01
2.97569E-01
9.99975E-01
4.95013E-01
3.45659E-01
2.42841E-01
5.00185E-01
4.17930E-01
3.57607E-01
2.93708E-01
2.65463E-01
3.57607E-01
7.06292E-01
2.94230E-01
5.86838E-01
2.71027E-01
2.92556E-01
5.86575E-01
7.29418E-01
2.51294E-01
7.32431E-01
4.42296E-01
9.68406E-01
7.65405E-01
6.38891E-01
3.29475E-01
7.50903E-01
2.78999E-01
3.17265E-01
4.60252E-01
8.33512E-01
3.10031E-01
4.59666E-01
1.66514E-01
[truncated: 249,833+ more rows]

## Sheet: Sheet5
Title="Finite-element data"
Variables="x / m","y / m","Porosity"
Zone n=50496 , e=100336 , f=fepoint, et=triangle
5.15000E-01
5.00000E-01
9.98033E-01
1.00000E+00
5.00000E-01
3.07463E-01
5.14564E-01
5.03590E-01
9.96709E-01
5.13282E-01
5.06971E-01
9.96090E-01
5.11228E-01
5.09947E-01
9.97502E-01
5.08521E-01
5.12345E-01
9.97780E-01
5.05319E-01
5.14025E-01
9.98201E-01
5.01808E-01
5.14891E-01
9.98697E-01
4.98192E-01
5.14891E-01
9.99288E-01
4.94681E-01
5.14025E-01
9.98452E-01
4.91479E-01
5.12345E-01
9.97550E-01
4.88772E-01
5.09947E-01
9.98446E-01
4.86718E-01
5.06971E-01
9.99293E-01
4.85436E-01
5.03590E-01
9.98361E-01
4.85000E-01
5.00000E-01
9.97559E-01
4.85436E-01
4.96410E-01
9.97338E-01
4.86718E-01
4.93029E-01
9.97475E-01
4.88772E-01
4.90053E-01
9.97041E-01
4.91479E-01
4.87655E-01
9.98732E-01
4.94681E-01
4.85975E-01
9.98895E-01
4.98192E-01
4.85109E-01
9.99375E-01
5.01808E-01
4.85109E-01
9.99303E-01
5.05319E-01
4.85975E-01
9.98969E-01
5.08521E-01
4.87655E-01
9.98130E-01
5.11228E-01
4.90053E-01
9.97734E-01
5.13282E-01
4.93029E-01
9.96980E-01
5.14564E-01
4.96410E-01
9.98029E-01
9.99975E-01
5.04987E-01
3.03182E-01
9.99901E-01
5.09973E-01
3.49719E-01
9.99776E-01
5.14958E-01
3.87383E-01
9.99602E-01
5.19941E-01
2.96676E-01
9.99378E-01
5.24923E-01
2.03109E-01
9.99105E-01
5.29902E-01
2.06828E-01
9.98782E-01
5.34878E-01
2.63145E-01
9.98409E-01
5.39851E-01
2.58840E-01
9.97987E-01
5.44820E-01
2.25259E-01
9.97515E-01
5.49784E-01
2.15933E-01
9.96994E-01
5.54743E-01
2.05138E-01
9.96423E-01
5.59697E-01
2.15739E-01
9.95803E-01
5.64645E-01
2.54274E-01
9.95134E-01
5.69587E-01
3.05021E-01
9.94415E-01
5.74521E-01
3.37236E-01
9.93648E-01
5.79448E-01
3.44920E-01
9.92831E-01
5.84368E-01
3.56927E-01
9.91965E-01
5.89278E-01
3.73417E-01
9.91050E-01
5.94180E-01
3.96576E-01
9.90086E-01
5.99073E-01
3.67228E-01
9.89074E-01
6.03956E-01
2.44680E-01
9.88013E-01
6.08828E-01
1.99114E-01
9.86903E-01
6.13690E-01
2.43459E-01
9.85745E-01
6.18540E-01
2.89811E-01
9.84539E-01
6.23379E-01
3.23208E-01
9.83284E-01
6.28205E-01
3.42053E-01
9.81981E-01
6.33018E-01
3.67303E-01
9.80631E-01
6.37819E-01
3.75333E-01
9.79232E-01
6.42605E-01
3.53175E-01
9.77786E-01
6.47378E-01
3.49585E-01
9.76293E-01
6.52135E-01
3.51515E-01
9.74752E-01
6.56878E-01
3.17679E-01
9.73164E-01
6.61605E-01
2.72301E-01
9.71528E-01
6.66316E-01
2.48184E-01
9.69846E-01
6.71010E-01
2.41645E-01
9.68117E-01
6.75687E-01
2.50460E-01
9.66342E-01
6.80347E-01
2.76957E-01
9.64520E-01
6.84989E-01
3.22445E-01
9.62652E-01
6.89613E-01
3.59011E-01
9.60738E-01
6.94217E-01
3.72711E-01
9.58778E-01
6.98803E-01
3.65741E-01
9.56773E-01
7.03368E-01
3.30397E-01
9.54722E-01
7.07914E-01
2.98501E-01
9.52626E-01
7.12438E-01
3.29293E-01
9.50484E-01
7.16942E-01
3.76401E-01
9.48298E-01
7.21424E-01
3.92226E-01
9.46068E-01
7.25884E-01
3.75758E-01
9.43793E-01
7.30321E-01
3.49531E-01
9.41474E-01
7.34736E-01
3.34821E-01
9.39111E-01
7.39127E-01
3.06326E-01
9.36704E-01
7.43494E-01
2.41879E-01
9.34254E-01
7.47838E-01
2.25970E-01
9.31761E-01
7.52156E-01
2.23802E-01
9.29224E-01
7.56450E-01
2.73902E-01
9.26645E-01
7.60718E-01
3.11122E-01
9.24024E-01
7.64960E-01
3.08735E-01
9.21360E-01
7.69175E-01
2.92028E-01
9.18655E-01
7.73364E-01
2.43196E-01
9.15908E-01
7.77526E-01
1.97254E-01
9.13119E-01
7.81660E-01
2.12655E-01
9.10290E-01
7.85766E-01
2.77430E-01
9.07419E-01
7.89844E-01
3.37923E-01
9.04508E-01
7.93893E-01
3.86723E-01
9.01557E-01
7.97912E-01
4.15251E-01
8.98566E-01
8.01902E-01
3.68628E-01
8.95536E-01
8.05862E-01
2.72373E-01
8.92465E-01
8.09792E-01
2.01160E-01
8.89356E-01
8.13690E-01
2.14931E-01
8.86208E-01
8.17558E-01
2.52789E-01
8.83022E-01
8.21394E-01
3.00825E-01
8.79798E-01
8.25198E-01
3.31602E-01
8.76536E-01
8.28969E-01
3.38454E-01
8.73236E-01
8.32708E-01
3.50116E-01
8.69899E-01
8.36414E-01
3.58293E-01
8.66526E-01
8.40086E-01
3.38171E-01
8.63116E-01
8.43725E-01
2.76020E-01
8.59670E-01
8.47329E-01
2.22299E-01
8.56188E-01
8.50899E-01
2.53078E-01
8.52671E-01
8.54434E-01
2.65061E-01
8.49118E-01
8.57933E-01
2.60306E-01
8.45531E-01
8.61397E-01
2.38988E-01
8.41910E-01
8.64825E-01
2.32542E-01
8.38254E-01
8.68217E-01
2.25365E-01
8.34565E-01
8.71572E-01
2.16869E-01
8.30843E-01
8.74891E-01
2.37917E-01
8.27088E-01
8.78172E-01
2.30210E-01
8.23300E-01
8.81415E-01
2.07448E-01
8.19480E-01
8.84620E-01
2.10875E-01
8.15628E-01
8.87787E-01
2.40514E-01
8.11745E-01
8.90916E-01
2.79682E-01
8.07831E-01
8.94005E-01
3.25954E-01
8.03886E-01
8.97056E-01
3.71848E-01
7.99911E-01
9.00067E-01
4.10163E-01
7.95906E-01
9.03038E-01
3.83049E-01
7.91872E-01
9.05969E-01
3.40869E-01
7.87809E-01
9.08860E-01
3.03126E-01
7.83717E-01
9.11710E-01
2.75947E-01
7.79596E-01
9.14519E-01
2.64289E-01
7.75448E-01
9.17287E-01
2.78652E-01
7.71273E-01
9.20013E-01
3.11527E-01
7.67071E-01
9.22698E-01
3.39972E-01
7.62842E-01
9.25340E-01
3.48978E-01
7.58587E-01
9.27940E-01
3.66121E-01
7.54306E-01
9.30498E-01
3.89953E-01
7.50000E-01
9.33013E-01
4.13162E-01
7.45669E-01
9.35484E-01
3.96027E-01
7.41314E-01
9.37913E-01
3.48632E-01
7.36934E-01
9.40298E-01
3.09169E-01
7.32531E-01
9.42639E-01
3.14508E-01
7.28105E-01
9.44936E-01
3.16691E-01
7.23657E-01
9.47189E-01
3.06610E-01
7.19186E-01
9.49397E-01
2.95105E-01
7.14693E-01
9.51561E-01
3.20423E-01
7.10179E-01
9.53679E-01
3.57789E-01
7.05644E-01
9.55753E-01
3.36107E-01
7.01088E-01
9.57781E-01
2.75933E-01
6.96513E-01
9.59764E-01
2.46614E-01
6.91917E-01
9.61701E-01
3.17153E-01
6.87303E-01
9.63592E-01
3.53591E-01
6.82671E-01
9.65437E-01
3.19505E-01
6.78020E-01
9.67236E-01
2.68782E-01
6.73351E-01
9.68988E-01
2.30260E-01
6.68665E-01
9.70693E-01
1.99915E-01
6.63962E-01
9.72352E-01
2.20375E-01
6.59243E-01
9.73964E-01
2.76827E-01
6.54508E-01
9.75528E-01
3.22325E-01
6.49758E-01
9.77046E-01
3.62096E-01
6.44993E-01
9.78515E-01
3.90414E-01
6.40214E-01
9.79938E-01
4.02547E-01
6.35420E-01
9.81312E-01
3.80727E-01
6.30613E-01
9.82639E-01
3.59259E-01
6.25793E-01
9.83917E-01
3.39705E-01
6.20961E-01
9.85148E-01
3.11716E-01
6.16116E-01
9.86330E-01
2.87527E-01
6.11260E-01
9.87464E-01
2.97961E-01
6.06393E-01
9.88549E-01
3.52913E-01
6.01516E-01
9.89586E-01
3.75029E-01
5.96628E-01
9.90574E-01
3.41076E-01
5.91731E-01
9.91513E-01
2.98814E-01
5.86824E-01
9.92404E-01
2.67461E-01
5.81909E-01
9.93245E-01
2.72513E-01
5.76986E-01
9.94038E-01
3.22676E-01
5.72055E-01
9.94781E-01
3.58946E-01
5.67117E-01
9.95475E-01
3.76832E-01
5.62172E-01
9.96120E-01
3.76069E-01
5.57221E-01
9.96715E-01
2.77409E-01
5.52264E-01
9.97261E-01
2.45145E-01
5.47302E-01
9.97757E-01
2.73730E-01
5.42336E-01
9.98204E-01
3.01942E-01
5.37365E-01
9.98602E-01
3.09058E-01
5.32391E-01
9.98950E-01
3.29581E-01
5.27413E-01
9.99248E-01
3.44791E-01
5.22432E-01
9.99497E-01
3.43708E-01
5.17450E-01
9.99695E-01
3.68247E-01
5.12465E-01
9.99845E-01
3.82079E-01
5.07480E-01
9.99944E-01
3.44542E-01
5.02493E-01
9.99994E-01
3.20012E-01
4.97507E-01
9.99994E-01
3.52773E-01
4.92520E-01
9.99944E-01
3.86520E-01
4.87535E-01
9.99845E-01
3.94280E-01
4.82550E-01
9.99695E-01
3.37879E-01
4.77568E-01
9.99497E-01
2.18418E-01
4.72587E-01
9.99248E-01
2.66367E-01
4.67609E-01
9.98950E-01
3.50364E-01
4.62635E-01
9.98602E-01
3.30585E-01
4.57664E-01
9.98204E-01
2.81475E-01
4.52698E-01
9.97757E-01
2.75928E-01
4.47736E-01
9.97261E-01
2.90203E-01
4.42779E-01
9.96715E-01
3.51483E-01
4.37828E-01
9.96120E-01
3.59776E-01
4.32883E-01
9.95475E-01
2.87069E-01
4.27945E-01
9.94781E-01
2.62182E-01
4.23014E-01
9.94038E-01
2.13485E-01
4.18091E-01
9.93245E-01
1.84569E-01
4.13176E-01
9.92404E-01
2.07252E-01
4.08269E-01
9.91513E-01
2.84612E-01
4.03372E-01
9.90574E-01
3.63355E-01
3.98484E-01
9.89586E-01
3.59078E-01
3.93607E-01
9.88549E-01
3.58661E-01
3.88740E-01
9.87464E-01
3.29485E-01
3.83884E-01
9.86330E-01
3.52210E-01
3.79039E-01
9.85148E-01
3.95304E-01
3.74207E-01
9.83917E-01
4.17980E-01
3.69387E-01
9.82639E-01
3.79019E-01
3.64580E-01
9.81312E-01
3.06297E-01
3.59786E-01
9.79938E-01
3.11893E-01
3.55007E-01
9.78515E-01
3.05226E-01
3.50242E-01
9.77046E-01
3.09235E-01
3.45492E-01
9.75528E-01
3.01427E-01
3.40757E-01
9.73964E-01
2.56523E-01
3.36038E-01
9.72352E-01
2.08982E-01
3.31335E-01
9.70693E-01
2.33554E-01
3.26649E-01
9.68988E-01
3.73325E-01
3.21980E-01
9.67236E-01
3.51241E-01
3.17329E-01
9.65437E-01
3.04699E-01
3.12697E-01
9.63592E-01
3.64305E-01
3.08083E-01
9.61701E-01
4.12814E-01
3.03487E-01
9.59764E-01
4.30487E-01
2.98912E-01
9.57781E-01
4.15904E-01
2.94356E-01
9.55753E-01
3.44904E-01
2.89821E-01
9.53679E-01
2.57253E-01
2.85307E-01
9.51561E-01
3.15843E-01
2.80814E-01
9.49397E-01
3.36908E-01
2.76343E-01
9.47189E-01
2.97685E-01
2.71895E-01
9.44936E-01
3.35672E-01
2.67469E-01
9.42639E-01
3.81282E-01
2.63066E-01
9.40298E-01
3.51599E-01
2.58686E-01
9.37913E-01
2.65013E-01
2.54331E-01
9.35484E-01
2.51396E-01
2.50000E-01
9.33013E-01
3.41958E-01
2.45694E-01
9.30498E-01
2.85109E-01
2.41413E-01
9.27940E-01
2.61556E-01
2.37158E-01
9.25340E-01
3.13454E-01
2.32929E-01
9.22698E-01
2.77243E-01
2.28727E-01
9.20013E-01
2.67573E-01
2.24552E-01
9.17287E-01
2.98551E-01
2.20404E-01
9.14519E-01
2.45415E-01
2.16283E-01
9.11710E-01
1.89567E-01
2.12191E-01
9.08860E-01
1.98598E-01
2.08128E-01
9.05969E-01
2.47012E-01
2.04094E-01
9.03038E-01
3.67628E-01
2.00089E-01
9.00067E-01
4.16680E-01
1.96114E-01
8.97056E-01
3.68339E-01
1.92169E-01
8.94005E-01
3.49578E-01
1.88255E-01
8.90916E-01
3.27732E-01
1.84372E-01
8.87787E-01
2.35787E-01
1.80520E-01
8.84620E-01
1.85847E-01
1.76700E-01
8.81415E-01
2.00367E-01
1.72912E-01
8.78172E-01
2.22569E-01
1.69157E-01
8.74891E-01
2.33701E-01
1.65435E-01
8.71572E-01
2.61150E-01
1.61746E-01
8.68217E-01
3.01933E-01
1.58090E-01
8.64825E-01
3.15935E-01
1.54469E-01
8.61397E-01
2.93333E-01
1.50882E-01
8.57933E-01
2.88858E-01
1.47329E-01
8.54434E-01
3.41989E-01
1.43812E-01
8.50899E-01
3.71109E-01
1.40330E-01
8.47329E-01
3.54488E-01
1.36884E-01
8.43725E-01
3.09030E-01
1.33474E-01
8.40086E-01
3.77753E-01
1.30101E-01
8.36414E-01
3.62435E-01
1.26764E-01
8.32708E-01
3.11518E-01
1.23464E-01
8.28969E-01
3.76228E-01
1.20202E-01
8.25198E-01
3.85937E-01
1.16978E-01
8.21394E-01
3.06577E-01
1.13792E-01
8.17558E-01
2.27490E-01
1.10644E-01
8.13690E-01
2.91008E-01
1.07535E-01
8.09792E-01
4.18150E-01
1.04464E-01
8.05862E-01
4.17484E-01
1.01434E-01
8.01902E-01
4.22091E-01
9.84430E-02
7.97912E-01
4.18658E-01
9.54920E-02
7.93893E-01
3.65736E-01
9.25810E-02
7.89844E-01
2.71453E-01
8.97100E-02
7.85766E-01
2.68439E-01
8.68810E-02
7.81660E-01
3.54595E-01
8.40920E-02
7.77526E-01
4.06631E-01
8.13450E-02
7.73364E-01
3.27246E-01
7.86400E-02
7.69175E-01
1.94542E-01
7.59760E-02
7.64960E-01
2.26594E-01
7.33550E-02
7.60718E-01
3.09219E-01
7.07760E-02
7.56450E-01
3.76027E-01
6.82390E-02
7.52156E-01
3.46046E-01
6.57460E-02
7.47838E-01
3.37589E-01
6.32960E-02
7.43494E-01
3.46436E-01
6.08890E-02
7.39127E-01
3.58233E-01
5.85260E-02
7.34736E-01
3.54231E-01
5.62070E-02
7.30321E-01
2.97178E-01
5.39320E-02
7.25884E-01
2.31562E-01
5.17020E-02
7.21424E-01
2.51995E-01
4.95160E-02
7.16942E-01
3.16003E-01
4.73740E-02
7.12438E-01
2.71993E-01
4.52780E-02
7.07914E-01
2.28493E-01
4.32270E-02
7.03368E-01
2.33412E-01
4.12220E-02
6.98803E-01
2.63954E-01
3.92620E-02
6.94217E-01
2.43694E-01
3.73480E-02
6.89613E-01
2.10050E-01
3.54800E-02
6.84989E-01
2.82198E-01
3.36580E-02
6.80347E-01
3.05146E-01
3.18830E-02
6.75687E-01
2.61117E-01
3.01540E-02
6.71010E-01
3.18272E-01
2.84720E-02
6.66316E-01
3.87001E-01
2.68360E-02
6.61605E-01
2.94994E-01
2.52480E-02
6.56878E-01
2.39263E-01
2.37070E-02
6.52135E-01
2.73661E-01
2.22140E-02
6.47378E-01
2.66032E-01
2.07680E-02
6.42605E-01
2.63094E-01
1.93690E-02
6.37819E-01
2.59110E-01
1.80190E-02
6.33018E-01
2.14352E-01
1.67160E-02
6.28205E-01
1.95958E-01
1.54610E-02
6.23379E-01
2.92506E-01
1.42550E-02
6.18540E-01
3.41193E-01
1.30970E-02
6.13690E-01
2.95451E-01
1.19870E-02
6.08828E-01
2.19165E-01
1.09260E-02
6.03956E-01
2.20091E-01
9.91400E-03
5.99073E-01
3.47421E-01
8.95000E-03
5.94180E-01
4.31741E-01
8.03500E-03
5.89278E-01
4.33661E-01
7.16900E-03
5.84368E-01
3.68566E-01
6.35200E-03
5.79448E-01
2.64505E-01
5.58500E-03
5.74521E-01
2.18920E-01
4.86600E-03
5.69587E-01
2.29827E-01
4.19700E-03
5.64645E-01
2.27062E-01
3.57700E-03
5.59697E-01
2.38488E-01
3.00600E-03
5.54743E-01
2.94873E-01
2.48500E-03
5.49784E-01
3.35617E-01
2.01300E-03
5.44820E-01
3.25352E-01
1.59100E-03
5.39851E-01
3.42449E-01
1.21800E-03
5.34878E-01
3.28461E-01
8.95000E-04
5.29902E-01
2.88652E-01
6.22000E-04
5.24923E-01
3.07598E-01
3.98000E-04
5.19941E-01
3.17723E-01
2.24000E-04
5.14958E-01
3.06243E-01
9.90000E-05
5.09973E-01
3.08553E-01
2.50000E-05
5.04987E-01
3.15757E-01
0.00000E+00
5.00000E-01
3.03223E-01
2.50000E-05
4.95013E-01
2.55897E-01
9.90000E-05
4.90027E-01
2.16987E-01
2.24000E-04
4.85042E-01
2.26903E-01
3.98000E-04
4.80059E-01
2.47135E-01
6.22000E-04
4.75077E-01
3.22641E-01
8.95000E-04
4.70098E-01
3.77582E-01
1.21800E-03
4.65122E-01
3.65860E-01
1.59100E-03
4.60149E-01
2.95946E-01
2.01300E-03
4.55180E-01
2.14596E-01
2.48500E-03
4.50216E-01
2.04021E-01
3.00600E-03
4.45257E-01
2.64650E-01
3.57700E-03
4.40303E-01
3.23496E-01
4.19700E-03
4.35355E-01
3.27358E-01
4.86600E-03
4.30413E-01
3.22229E-01
5.58500E-03
4.25479E-01
3.33564E-01
6.35200E-03
4.20552E-01
3.30596E-01
7.16900E-03
4.15632E-01
3.31649E-01
8.03500E-03
4.10722E-01
3.50636E-01
8.95000E-03
4.05820E-01
3.93089E-01
9.91400E-03
4.00927E-01
3.89176E-01
1.09260E-02
3.96044E-01
3.06705E-01
1.19870E-02
3.91172E-01
2.57254E-01
1.30970E-02
3.86310E-01
2.32852E-01
1.42550E-02
3.81460E-01
2.47603E-01
1.54610E-02
3.76621E-01
3.19031E-01
1.67160E-02
3.71795E-01
3.52769E-01
1.80190E-02
3.66982E-01
3.29651E-01
1.93690E-02
3.62181E-01
3.16869E-01
2.07680E-02
3.57395E-01
3.11987E-01
2.22140E-02
3.52622E-01
3.53238E-01
2.37070E-02
3.47865E-01
3.62221E-01
2.52480E-02
3.43122E-01
3.32339E-01
2.68360E-02
3.38395E-01
2.72014E-01
2.84720E-02
3.33684E-01
2.14307E-01
3.01540E-02
3.28990E-01
2.20215E-01
3.18830E-02
3.24313E-01
2.54548E-01
3.36580E-02
3.19653E-01
2.76763E-01
3.54800E-02
3.15011E-01
3.07642E-01
3.73480E-02
3.10387E-01
3.53691E-01
3.92620E-02
3.05783E-01
3.78262E-01
4.12220E-02
3.01197E-01
3.92429E-01
4.32270E-02
2.96632E-01
3.68697E-01
4.52780E-02
2.92086E-01
3.34691E-01
4.73740E-02
2.87562E-01
3.73018E-01
4.95160E-02
2.83058E-01
4.05600E-01
5.17020E-02
2.78576E-01
3.84555E-01
5.39320E-02
2.74116E-01
3.39580E-01
5.62070E-02
2.69679E-01
3.03820E-01
5.85260E-02
2.65264E-01
2.80355E-01
6.08890E-02
2.60873E-01
2.68646E-01
6.32960E-02
2.56506E-01
2.58388E-01
6.57460E-02
2.52162E-01
2.60175E-01
6.82390E-02
2.47844E-01
3.03290E-01
7.07760E-02
2.43550E-01
3.60693E-01
7.33550E-02
2.39282E-01
4.09174E-01
7.59760E-02
2.35040E-01
3.98384E-01
7.86400E-02
2.30825E-01
3.74262E-01
8.13450E-02
2.26636E-01
3.21996E-01
8.40920E-02
2.22474E-01
2.61098E-01
8.68810E-02
2.18340E-01
2.32033E-01
8.97100E-02
2.14234E-01
2.26402E-01
9.25810E-02
2.10156E-01
2.27417E-01
9.54920E-02
2.06107E-01
2.22593E-01
9.84430E-02
2.02088E-01
2.24370E-01
1.01434E-01
1.98098E-01
2.31335E-01
1.04464E-01
1.94138E-01
2.27238E-01
1.07535E-01
1.90208E-01
2.31538E-01
1.10644E-01
1.86310E-01
2.56052E-01
1.13792E-01
1.82442E-01
2.56271E-01
1.16978E-01
1.78606E-01
2.38018E-01
1.20202E-01
1.74802E-01
2.31218E-01
1.23464E-01
1.71031E-01
2.54831E-01
1.26764E-01
1.67292E-01
2.62873E-01
1.30101E-01
1.63586E-01
2.63967E-01
1.33474E-01
1.59914E-01
2.64142E-01
1.36884E-01
1.56275E-01
2.43012E-01
1.40330E-01
1.52671E-01
2.29590E-01
1.43812E-01
1.49101E-01
2.47196E-01
1.47329E-01
1.45566E-01
2.66085E-01
1.50882E-01
1.42067E-01
2.75402E-01
1.54469E-01
1.38603E-01
2.60234E-01
1.58090E-01
1.35175E-01
2.40883E-01
1.61746E-01
1.31783E-01
2.58638E-01
1.65435E-01
1.28428E-01
2.81200E-01
1.69157E-01
1.25109E-01
3.18578E-01
1.72912E-01
1.21828E-01
3.38287E-01
1.76700E-01
1.18585E-01
3.45916E-01
1.80520E-01
1.15380E-01
3.46278E-01
1.84372E-01
1.12213E-01
3.18019E-01
1.88255E-01
1.09084E-01
2.99494E-01
1.92169E-01
1.05995E-01
3.25522E-01
1.96114E-01
1.02944E-01
3.70531E-01
2.00089E-01
9.99330E-02
3.92313E-01
2.04094E-01
9.69620E-02
3.51853E-01
2.08128E-01
9.40310E-02
2.83666E-01
2.12191E-01
9.11400E-02
2.76407E-01
2.16283E-01
8.82900E-02
3.14698E-01
2.20404E-01
8.54810E-02
3.49577E-01
2.24552E-01
8.27130E-02
3.65618E-01
2.28727E-01
7.99870E-02
3.74343E-01
2.32929E-01
7.73020E-02
3.61471E-01
2.37158E-01
7.46600E-02
3.03004E-01
2.41413E-01
7.20600E-02
2.72754E-01
2.45694E-01
6.95020E-02
3.39687E-01
2.50000E-01
6.69870E-02
3.95909E-01
2.54331E-01
6.45160E-02
4.22957E-01
2.58686E-01
6.20870E-02
4.35214E-01
2.63066E-01
5.97020E-02
4.32619E-01
2.67469E-01
5.73610E-02
4.22948E-01
2.71895E-01
5.50640E-02
4.16812E-01
2.76343E-01
5.28110E-02
4.03002E-01
2.80814E-01
5.06030E-02
3.78013E-01
2.85307E-01
4.84390E-02
3.82540E-01
2.89821E-01
4.63210E-02
3.77796E-01
2.94356E-01
4.42470E-02
3.33139E-01
2.98912E-01
4.22190E-02
2.73023E-01
3.03487E-01
4.02360E-02
2.33423E-01
3.08083E-01
3.82990E-02
2.35247E-01
3.12697E-01
3.64080E-02
2.52930E-01
3.17329E-01
3.45630E-02
2.84642E-01
3.21980E-01
3.27640E-02
3.25584E-01
3.26649E-01
3.10120E-02
3.34600E-01
3.31335E-01
2.93070E-02
3.28427E-01
3.36038E-01
2.76480E-02
3.05277E-01
3.40757E-01
2.60360E-02
2.73950E-01
3.45492E-01
2.44720E-02
2.59885E-01
3.50242E-01
2.29540E-02
2.69845E-01
3.55007E-01
2.14850E-02
3.08182E-01
3.59786E-01
2.00620E-02
3.71966E-01
3.64580E-01
1.86880E-02
3.95349E-01
3.69387E-01
1.73610E-02
4.08665E-01
3.74207E-01
1.60830E-02
4.20559E-01
3.79039E-01
1.48520E-02
4.01277E-01
3.83884E-01
1.36700E-02
3.42861E-01
3.88740E-01
1.25360E-02
2.76844E-01
3.93607E-01
1.14510E-02
2.80700E-01
3.98484E-01
1.04140E-02
3.03157E-01
4.03372E-01
9.42600E-03
3.29795E-01
4.08269E-01
8.48700E-03
2.82972E-01
4.13176E-01
7.59600E-03
2.15567E-01
4.18091E-01
6.75500E-03
2.44068E-01
4.23014E-01
5.96200E-03
2.86881E-01
4.27945E-01
5.21900E-03
3.15745E-01
4.32883E-01
4.52500E-03
3.44354E-01
4.37828E-01
3.88000E-03
3.25489E-01
4.42779E-01
3.28500E-03
3.12528E-01
4.47736E-01
2.73900E-03
3.10282E-01
4.52698E-01
2.24300E-03
2.82932E-01
4.57664E-01
1.79600E-03
3.18428E-01
4.62635E-01
1.39800E-03
3.62943E-01
4.67609E-01
1.05000E-03
3.60403E-01
4.72587E-01
7.52000E-04
3.55699E-01
4.77568E-01
5.03000E-04
3.08553E-01
4.82550E-01
3.05000E-04
2.12646E-01
4.87535E-01
1.55000E-04
1.94797E-01
4.92520E-01
5.60000E-05
2.08808E-01
4.97507E-01
6.00000E-06
2.15571E-01
5.02493E-01
6.00000E-06
2.00863E-01
5.07480E-01
5.60000E-05
1.78970E-01
5.12465E-01
1.55000E-04
1.90848E-01
5.17450E-01
3.05000E-04
2.28385E-01
5.22432E-01
5.03000E-04
2.69467E-01
5.27413E-01
7.52000E-04
2.64609E-01
5.32391E-01
1.05000E-03
2.23812E-01
5.37365E-01
1.39800E-03
2.83636E-01
5.42336E-01
1.79600E-03
3.66823E-01
5.47302E-01
2.24300E-03
3.82974E-01
5.52264E-01
2.73900E-03
3.95367E-01
5.57221E-01
3.28500E-03
4.25675E-01
5.62172E-01
3.88000E-03
3.97983E-01
5.67117E-01
4.52500E-03
3.18011E-01
5.72055E-01
5.21900E-03
3.02382E-01
5.76986E-01
5.96200E-03
3.84801E-01
5.81909E-01
6.75500E-03
3.87501E-01
5.86824E-01
7.59600E-03
3.43601E-01
5.91731E-01
8.48700E-03
3.33418E-01
5.96628E-01
9.42600E-03
3.23517E-01
6.01516E-01
1.04140E-02
2.69449E-01
6.06393E-01
1.14510E-02
2.80008E-01
6.11260E-01
1.25360E-02
3.37197E-01
6.16116E-01
1.36700E-02
3.10663E-01
6.20961E-01
1.48520E-02
2.57908E-01
6.25793E-01
1.60830E-02
2.57151E-01
6.30613E-01
1.73610E-02
2.51541E-01
6.35420E-01
1.86880E-02
2.32694E-01
6.40214E-01
2.00620E-02
2.69041E-01
6.44993E-01
2.14850E-02
3.33779E-01
6.49758E-01
2.29540E-02
3.31404E-01
6.54508E-01
2.44720E-02
2.96444E-01
6.59243E-01
2.60360E-02
2.52046E-01
6.63962E-01
2.76480E-02
3.13645E-01
6.68665E-01
2.93070E-02
3.15819E-01
6.73351E-01
3.10120E-02
2.34640E-01
6.78020E-01
3.27640E-02
2.29811E-01
6.82671E-01
3.45630E-02
2.49151E-01
6.87303E-01
3.64080E-02
2.07870E-01
6.91917E-01
3.82990E-02
2.76368E-01
6.96513E-01
4.02360E-02
3.84186E-01
7.01088E-01
4.22190E-02
3.97313E-01
7.05644E-01
4.42470E-02
3.08316E-01
7.10179E-01
4.63210E-02
2.54115E-01
7.14693E-01
4.84390E-02
3.55199E-01
7.19186E-01
5.06030E-02
3.99792E-01
7.23657E-01
5.28110E-02
3.13744E-01
7.28105E-01
5.50640E-02
2.28235E-01
7.32531E-01
5.73610E-02
1.96699E-01
7.36934E-01
5.97020E-02
2.09122E-01
7.41314E-01
6.20870E-02
3.27859E-01
7.45669E-01
6.45160E-02
3.96189E-01
7.50000E-01
6.69870E-02
3.77520E-01
7.54306E-01
6.95020E-02
3.41886E-01
7.58587E-01
7.20600E-02
3.15097E-01
7.62842E-01
7.46600E-02
2.86243E-01
7.67071E-01
7.73020E-02
2.94092E-01
7.71273E-01
7.99870E-02
3.21907E-01
7.75448E-01
8.27130E-02
3.46562E-01
7.79596E-01
8.54810E-02
3.18209E-01
7.83717E-01
8.82900E-02
2.42785E-01
7.87809E-01
9.11400E-02
2.03272E-01
7.91872E-01
9.40310E-02
2.42461E-01
7.95906E-01
9.69620E-02
2.31965E-01
7.99911E-01
9.99330E-02
1.94961E-01
8.03886E-01
1.02944E-01
2.37209E-01
8.07831E-01
1.05995E-01
2.79654E-01
8.11745E-01
1.09084E-01
2.55460E-01
8.15628E-01
1.12213E-01
2.32145E-01
8.19480E-01
1.15380E-01
2.65547E-01
8.23300E-01
1.18585E-01
2.82768E-01
8.27088E-01
1.21828E-01
2.25649E-01
8.30843E-01
1.25109E-01
3.12935E-01
8.34565E-01
1.28428E-01
3.33051E-01
8.38254E-01
1.31783E-01
2.73500E-01
8.41910E-01
1.35175E-01
3.01923E-01
8.45531E-01
1.38603E-01
3.81255E-01
8.49118E-01
1.42067E-01
4.05319E-01
8.52671E-01
1.45566E-01
3.50554E-01
8.56188E-01
1.49101E-01
3.12438E-01
8.59670E-01
1.52671E-01
2.89973E-01
8.63116E-01
1.56275E-01
2.83455E-01
8.66526E-01
1.59914E-01
3.56531E-01
8.69899E-01
1.63586E-01
3.66634E-01
8.73236E-01
1.67292E-01
3.18583E-01
8.76536E-01
1.71031E-01
2.91161E-01
8.79798E-01
1.74802E-01
2.95378E-01
8.83022E-01
1.78606E-01
2.85035E-01
8.86208E-01
1.82442E-01
2.14477E-01
8.89356E-01
1.86310E-01
2.66980E-01
8.92465E-01
1.90208E-01
3.13000E-01
8.95536E-01
1.94138E-01
2.70740E-01
8.98566E-01
1.98098E-01
3.46970E-01
9.01557E-01
2.02088E-01
3.91950E-01
9.04508E-01
2.06107E-01
3.71657E-01
9.07419E-01
2.10156E-01
2.75049E-01
9.10290E-01
2.14234E-01
1.83366E-01
9.13119E-01
2.18340E-01
2.14838E-01
9.15908E-01
2.22474E-01
2.47633E-01
9.18655E-01
2.26636E-01
2.86955E-01
9.21360E-01
2.30825E-01
3.43156E-01
9.24024E-01
2.35040E-01
3.55082E-01
9.26645E-01
2.39282E-01
3.89135E-01
9.29224E-01
2.43550E-01
3.78012E-01
9.31761E-01
2.47844E-01
2.69322E-01
9.34254E-01
2.52162E-01
1.95410E-01
9.36704E-01
2.56506E-01
2.07851E-01
9.39111E-01
2.60873E-01
1.85634E-01
9.41474E-01
2.65264E-01
1.74035E-01
9.43793E-01
2.69679E-01
1.84518E-01
9.46068E-01
2.74116E-01
2.73783E-01
9.48298E-01
2.78576E-01
2.86599E-01
9.50484E-01
2.83058E-01
2.49377E-01
9.52626E-01
2.87562E-01
3.43990E-01
9.54722E-01
2.92086E-01
4.28954E-01
9.56773E-01
2.96632E-01
3.79199E-01
9.58778E-01
3.01197E-01
2.48119E-01
9.60738E-01
3.05783E-01
1.93005E-01
9.62652E-01
3.10387E-01
2.20273E-01
9.64520E-01
3.15011E-01
3.24404E-01
9.66342E-01
3.19653E-01
3.65223E-01
9.68117E-01
3.24313E-01
2.69845E-01
9.69846E-01
3.28990E-01
3.29653E-01
9.71528E-01
3.33684E-01
3.88703E-01
9.73164E-01
3.38395E-01
2.75524E-01
9.74752E-01
3.43122E-01
1.95525E-01
9.76293E-01
3.47865E-01
2.10215E-01
9.77786E-01
3.52622E-01
2.04129E-01
9.79232E-01
3.57395E-01
1.95704E-01
9.80631E-01
3.62181E-01
2.23544E-01
9.81981E-01
3.66982E-01
2.16910E-01
9.83284E-01
3.71795E-01
2.14862E-01
9.84539E-01
3.76621E-01
2.44260E-01
9.85745E-01
3.81460E-01
2.56364E-01
9.86903E-01
3.86310E-01
3.25917E-01
9.88013E-01
3.91172E-01
4.04928E-01
9.89074E-01
3.96044E-01
3.59016E-01
9.90086E-01
4.00927E-01
3.71288E-01
9.91050E-01
4.05820E-01
3.58937E-01
9.91965E-01
4.10722E-01
2.38642E-01
9.92831E-01
4.15632E-01
2.05411E-01
9.93648E-01
4.20552E-01
2.57413E-01
9.94415E-01
4.25479E-01
2.53472E-01
9.95134E-01
4.30413E-01
2.31556E-01
9.95803E-01
4.35355E-01
2.99556E-01
9.96423E-01
4.40303E-01
3.86513E-01
9.96994E-01
4.45257E-01
3.95495E-01
9.97515E-01
4.50216E-01
3.60920E-01
9.97987E-01
4.55180E-01
2.91004E-01
9.98409E-01
4.60149E-01
2.54066E-01
9.98782E-01
4.65122E-01
2.81629E-01
9.99105E-01
4.70098E-01
2.99817E-01
9.99378E-01
4.75077E-01
3.13641E-01
9.99602E-01
4.80059E-01
2.67455E-01
9.99776E-01
4.85042E-01
2.30368E-01
9.99901E-01
4.90027E-01
2.97569E-01
9.99975E-01
4.95013E-01
3.45659E-01
2.42841E-01
5.00185E-01
5.59589E-01
3.57607E-01
2.93708E-01
2.65463E-01
3.57607E-01
7.06292E-01
2.94230E-01
5.86838E-01
2.71027E-01
2.92556E-01
5.86575E-01
7.29418E-01
2.51294E-01
7.32431E-01
4.42296E-01
9.92079E-01
7.65405E-01
6.38891E-01
3.30524E-01
7.50903E-01
2.78999E-01
3.17265E-01
4.60252E-01
8.33512E-01
3.10031E-01
4.59666E-01
1.66514E-01
[truncated: 249,833+ more rows]

## Sheet: Sheet6
Title="Finite-element data"
Variables="x / m","y / m","Porosity"
Zone n=50496 , e=100336 , f=fepoint, et=triangle
5.15000E-01
5.00000E-01
9.98516E-01
1.00000E+00
5.00000E-01
3.07463E-01
5.14564E-01
5.03590E-01
9.97572E-01
5.13282E-01
5.06971E-01
9.97147E-01
5.11228E-01
5.09947E-01
9.98178E-01
5.08521E-01
5.12345E-01
9.98381E-01
5.05319E-01
5.14025E-01
9.98668E-01
5.01808E-01
5.14891E-01
9.99017E-01
4.98192E-01
5.14891E-01
9.99455E-01
4.94681E-01
5.14025E-01
9.98829E-01
4.91479E-01
5.12345E-01
9.98170E-01
4.88772E-01
5.09947E-01
9.98829E-01
4.86718E-01
5.06971E-01
9.99465E-01
4.85436E-01
5.03590E-01
9.98788E-01
4.85000E-01
5.00000E-01
9.98217E-01
4.85436E-01
4.96410E-01
9.98065E-01
4.86718E-01
4.93029E-01
9.98162E-01
4.88772E-01
4.90053E-01
9.97804E-01
4.91479E-01
4.87655E-01
9.99035E-01
4.94681E-01
4.85975E-01
9.99170E-01
4.98192E-01
4.85109E-01
9.99528E-01
5.01808E-01
4.85109E-01
9.99476E-01
5.05319E-01
4.85975E-01
9.99235E-01
5.08521E-01
4.87655E-01
9.98612E-01
5.11228E-01
4.90053E-01
9.98339E-01
5.13282E-01
4.93029E-01
9.97773E-01
5.14564E-01
4.96410E-01
9.98542E-01
9.99975E-01
5.04987E-01
3.03182E-01
9.99901E-01
5.09973E-01
3.49719E-01
9.99776E-01
5.14958E-01
3.87383E-01
9.99602E-01
5.19941E-01
2.96676E-01
9.99378E-01
5.24923E-01
2.03109E-01
9.99105E-01
5.29902E-01
2.06828E-01
9.98782E-01
5.34878E-01
2.63145E-01
9.98409E-01
5.39851E-01
2.58840E-01
9.97987E-01
5.44820E-01
2.25259E-01
9.97515E-01
5.49784E-01
2.15933E-01
9.96994E-01
5.54743E-01
2.05138E-01
9.96423E-01
5.59697E-01
2.15739E-01
9.95803E-01
5.64645E-01
2.54274E-01
9.95134E-01
5.69587E-01
3.05021E-01
9.94415E-01
5.74521E-01
3.37236E-01
9.93648E-01
5.79448E-01
3.44920E-01
9.92831E-01
5.84368E-01
3.56927E-01
9.91965E-01
5.89278E-01
3.73417E-01
9.91050E-01
5.94180E-01
3.96576E-01
9.90086E-01
5.99073E-01
3.67228E-01
9.89074E-01
6.03956E-01
2.44680E-01
9.88013E-01
6.08828E-01
1.99114E-01
9.86903E-01
6.13690E-01
2.43459E-01
9.85745E-01
6.18540E-01
2.89811E-01
9.84539E-01
6.23379E-01
3.23208E-01
9.83284E-01
6.28205E-01
3.42053E-01
9.81981E-01
6.33018E-01
3.67303E-01
9.80631E-01
6.37819E-01
3.75333E-01
9.79232E-01
6.42605E-01
3.53175E-01
9.77786E-01
6.47378E-01
3.49585E-01
9.76293E-01
6.52135E-01
3.51515E-01
9.74752E-01
6.56878E-01
3.17679E-01
9.73164E-01
6.61605E-01
2.72301E-01
9.71528E-01
6.66316E-01
2.48184E-01
9.69846E-01
6.71010E-01
2.41645E-01
9.68117E-01
6.75687E-01
2.50460E-01
9.66342E-01
6.80347E-01
2.76957E-01
9.64520E-01
6.84989E-01
3.22445E-01
9.62652E-01
6.89613E-01
3.59011E-01
9.60738E-01
6.94217E-01
3.72711E-01
9.58778E-01
6.98803E-01
3.65741E-01
9.56773E-01
7.03368E-01
3.30397E-01
9.54722E-01
7.07914E-01
2.98501E-01
9.52626E-01
7.12438E-01
3.29293E-01
9.50484E-01
7.16942E-01
3.76401E-01
9.48298E-01
7.21424E-01
3.92226E-01
9.46068E-01
7.25884E-01
3.75758E-01
9.43793E-01
7.30321E-01
3.49531E-01
9.41474E-01
7.34736E-01
3.34821E-01
9.39111E-01
7.39127E-01
3.06326E-01
9.36704E-01
7.43494E-01
2.41879E-01
9.34254E-01
7.47838E-01
2.25970E-01
9.31761E-01
7.52156E-01
2.23802E-01
9.29224E-01
7.56450E-01
2.73902E-01
9.26645E-01
7.60718E-01
3.11122E-01
9.24024E-01
7.64960E-01
3.08735E-01
9.21360E-01
7.69175E-01
2.92029E-01
9.18655E-01
7.73364E-01
2.43197E-01
9.15908E-01
7.77526E-01
1.97264E-01
9.13119E-01
7.81660E-01
2.12785E-01
9.10290E-01
7.85766E-01
2.78388E-01
9.07419E-01
7.89844E-01
3.60171E-01
9.04508E-01
7.93893E-01
5.71731E-01
9.01557E-01
7.97912E-01
7.59410E-01
8.98566E-01
8.01902E-01
6.82130E-01
8.95536E-01
8.05862E-01
5.68936E-01
8.92465E-01
8.09792E-01
6.43530E-01
8.89356E-01
8.13690E-01
6.01795E-01
8.86208E-01
8.17558E-01
4.42323E-01
8.83022E-01
8.21394E-01
4.34196E-01
8.79798E-01
8.25198E-01
3.98178E-01
8.76536E-01
8.28969E-01
3.38454E-01
8.73236E-01
8.32708E-01
3.50360E-01
8.69899E-01
8.36414E-01
3.58293E-01
8.66526E-01
8.40086E-01
3.38171E-01
8.63116E-01
8.43725E-01
2.76020E-01
8.59670E-01
8.47329E-01
2.22299E-01
8.56188E-01
8.50899E-01
2.53078E-01
8.52671E-01
8.54434E-01
2.65061E-01
8.49118E-01
8.57933E-01
2.60306E-01
8.45531E-01
8.61397E-01
2.38988E-01
8.41910E-01
8.64825E-01
2.32542E-01
8.38254E-01
8.68217E-01
2.25365E-01
8.34565E-01
8.71572E-01
2.16869E-01
8.30843E-01
8.74891E-01
2.37917E-01
8.27088E-01
8.78172E-01
2.30210E-01
8.23300E-01
8.81415E-01
2.07448E-01
8.19480E-01
8.84620E-01
2.10875E-01
8.15628E-01
8.87787E-01
2.40514E-01
8.11745E-01
8.90916E-01
2.79682E-01
8.07831E-01
8.94005E-01
3.25954E-01
8.03886E-01
8.97056E-01
3.71848E-01
7.99911E-01
9.00067E-01
4.10163E-01
7.95906E-01
9.03038E-01
3.83049E-01
7.91872E-01
9.05969E-01
3.40869E-01
7.87809E-01
9.08860E-01
3.03126E-01
7.83717E-01
9.11710E-01
2.75947E-01
7.79596E-01
9.14519E-01
2.64289E-01
7.75448E-01
9.17287E-01
2.78652E-01
7.71273E-01
9.20013E-01
3.11527E-01
7.67071E-01
9.22698E-01
3.39972E-01
7.62842E-01
9.25340E-01
3.48978E-01
7.58587E-01
9.27940E-01
3.66121E-01
7.54306E-01
9.30498E-01
3.89953E-01
7.50000E-01
9.33013E-01
4.13162E-01
7.45669E-01
9.35484E-01
3.96027E-01
7.41314E-01
9.37913E-01
3.48632E-01
7.36934E-01
9.40298E-01
3.09169E-01
7.32531E-01
9.42639E-01
3.14508E-01
7.28105E-01
9.44936E-01
3.16691E-01
7.23657E-01
9.47189E-01
3.06610E-01
7.19186E-01
9.49397E-01
2.95105E-01
7.14693E-01
9.51561E-01
3.20423E-01
7.10179E-01
9.53679E-01
3.57789E-01
7.05644E-01
9.55753E-01
3.36107E-01
7.01088E-01
9.57781E-01
2.75933E-01
6.96513E-01
9.59764E-01
2.46614E-01
6.91917E-01
9.61701E-01
3.17153E-01
6.87303E-01
9.63592E-01
3.53591E-01
6.82671E-01
9.65437E-01
3.19505E-01
6.78020E-01
9.67236E-01
2.68782E-01
6.73351E-01
9.68988E-01
2.30260E-01
6.68665E-01
9.70693E-01
1.99915E-01
6.63962E-01
9.72352E-01
2.20375E-01
6.59243E-01
9.73964E-01
2.76827E-01
6.54508E-01
9.75528E-01
3.22325E-01
6.49758E-01
9.77046E-01
3.62096E-01
6.44993E-01
9.78515E-01
3.90414E-01
6.40214E-01
9.79938E-01
4.02547E-01
6.35420E-01
9.81312E-01
3.80727E-01
6.30613E-01
9.82639E-01
3.59259E-01
6.25793E-01
9.83917E-01
3.39705E-01
6.20961E-01
9.85148E-01
3.11716E-01
6.16116E-01
9.86330E-01
2.87527E-01
6.11260E-01
9.87464E-01
2.97961E-01
6.06393E-01
9.88549E-01
3.52913E-01
6.01516E-01
9.89586E-01
3.75029E-01
5.96628E-01
9.90574E-01
3.41076E-01
5.91731E-01
9.91513E-01
2.98814E-01
5.86824E-01
9.92404E-01
2.67461E-01
5.81909E-01
9.93245E-01
2.72513E-01
5.76986E-01
9.94038E-01
3.22676E-01
5.72055E-01
9.94781E-01
3.58946E-01
5.67117E-01
9.95475E-01
3.76832E-01
5.62172E-01
9.96120E-01
3.76069E-01
5.57221E-01
9.96715E-01
2.77409E-01
5.52264E-01
9.97261E-01
2.45145E-01
5.47302E-01
9.97757E-01
2.73730E-01
5.42336E-01
9.98204E-01
3.01942E-01
5.37365E-01
9.98602E-01
3.09058E-01
5.32391E-01
9.98950E-01
3.29581E-01
5.27413E-01
9.99248E-01
3.44791E-01
5.22432E-01
9.99497E-01
3.43708E-01
5.17450E-01
9.99695E-01
3.68247E-01
5.12465E-01
9.99845E-01
3.82079E-01
5.07480E-01
9.99944E-01
3.44542E-01
5.02493E-01
9.99994E-01
3.20012E-01
4.97507E-01
9.99994E-01
3.52773E-01
4.92520E-01
9.99944E-01
3.86520E-01
4.87535E-01
9.99845E-01
3.94280E-01
4.82550E-01
9.99695E-01
3.37879E-01
4.77568E-01
9.99497E-01
2.18418E-01
4.72587E-01
9.99248E-01
2.66367E-01
4.67609E-01
9.98950E-01
3.50364E-01
4.62635E-01
9.98602E-01
3.30585E-01
4.57664E-01
9.98204E-01
2.81475E-01
4.52698E-01
9.97757E-01
2.75928E-01
4.47736E-01
9.97261E-01
2.90203E-01
4.42779E-01
9.96715E-01
3.51483E-01
4.37828E-01
9.96120E-01
3.59776E-01
4.32883E-01
9.95475E-01
2.87069E-01
4.27945E-01
9.94781E-01
2.62182E-01
4.23014E-01
9.94038E-01
2.13485E-01
4.18091E-01
9.93245E-01
1.84569E-01
4.13176E-01
9.92404E-01
2.07252E-01
4.08269E-01
9.91513E-01
2.84612E-01
4.03372E-01
9.90574E-01
3.63355E-01
3.98484E-01
9.89586E-01
3.59078E-01
3.93607E-01
9.88549E-01
3.58661E-01
3.88740E-01
9.87464E-01
3.29485E-01
3.83884E-01
9.86330E-01
3.52210E-01
3.79039E-01
9.85148E-01
3.95304E-01
3.74207E-01
9.83917E-01
4.17980E-01
3.69387E-01
9.82639E-01
3.79019E-01
3.64580E-01
9.81312E-01
3.06297E-01
3.59786E-01
9.79938E-01
3.11893E-01
3.55007E-01
9.78515E-01
3.05226E-01
3.50242E-01
9.77046E-01
3.09235E-01
3.45492E-01
9.75528E-01
3.01427E-01
3.40757E-01
9.73964E-01
2.56523E-01
3.36038E-01
9.72352E-01
2.08982E-01
3.31335E-01
9.70693E-01
2.33554E-01
3.26649E-01
9.68988E-01
3.73325E-01
3.21980E-01
9.67236E-01
3.51241E-01
3.17329E-01
9.65437E-01
3.04699E-01
3.12697E-01
9.63592E-01
3.64305E-01
3.08083E-01
9.61701E-01
4.12813E-01
3.03487E-01
9.59764E-01
4.30487E-01
2.98912E-01
9.57781E-01
4.15904E-01
2.94356E-01
9.55753E-01
3.44904E-01
2.89821E-01
9.53679E-01
2.57253E-01
2.85307E-01
9.51561E-01
3.15843E-01
2.80814E-01
9.49397E-01
3.36908E-01
2.76343E-01
9.47189E-01
2.97685E-01
2.71895E-01
9.44936E-01
3.35672E-01
2.67469E-01
9.42639E-01
3.81282E-01
2.63066E-01
9.40298E-01
3.51599E-01
2.58686E-01
9.37913E-01
2.65013E-01
2.54331E-01
9.35484E-01
2.51396E-01
2.50000E-01
9.33013E-01
3.41958E-01
2.45694E-01
9.30498E-01
2.85109E-01
2.41413E-01
9.27940E-01
2.61556E-01
2.37158E-01
9.25340E-01
3.13454E-01
2.32929E-01
9.22698E-01
2.77243E-01
2.28727E-01
9.20013E-01
2.67573E-01
2.24552E-01
9.17287E-01
2.98551E-01
2.20404E-01
9.14519E-01
2.45415E-01
2.16283E-01
9.11710E-01
1.89567E-01
2.12191E-01
9.08860E-01
1.98598E-01
2.08128E-01
9.05969E-01
2.47012E-01
2.04094E-01
9.03038E-01
3.67628E-01
2.00089E-01
9.00067E-01
4.16680E-01
1.96114E-01
8.97056E-01
3.68339E-01
1.92169E-01
8.94005E-01
3.49578E-01
1.88255E-01
8.90916E-01
3.27732E-01
1.84372E-01
8.87787E-01
2.35787E-01
1.80520E-01
8.84620E-01
1.85846E-01
1.76700E-01
8.81415E-01
2.00367E-01
1.72912E-01
8.78172E-01
2.22569E-01
1.69157E-01
8.74891E-01
2.33701E-01
1.65435E-01
8.71572E-01
2.61150E-01
1.61746E-01
8.68217E-01
3.01933E-01
1.58090E-01
8.64825E-01
3.15935E-01
1.54469E-01
8.61397E-01
2.93333E-01
1.50882E-01
8.57933E-01
2.88858E-01
1.47329E-01
8.54434E-01
3.41989E-01
1.43812E-01
8.50899E-01
3.71109E-01
1.40330E-01
8.47329E-01
3.54488E-01
1.36884E-01
8.43725E-01
3.09030E-01
1.33474E-01
8.40086E-01
3.77753E-01
1.30101E-01
8.36414E-01
3.62435E-01
1.26764E-01
8.32708E-01
3.11518E-01
1.23464E-01
8.28969E-01
3.76228E-01
1.20202E-01
8.25198E-01
3.85937E-01
1.16978E-01
8.21394E-01
3.06577E-01
1.13792E-01
8.17558E-01
2.27490E-01
1.10644E-01
8.13690E-01
2.91008E-01
1.07535E-01
8.09792E-01
4.18150E-01
1.04464E-01
8.05862E-01
4.17484E-01
1.01434E-01
8.01902E-01
4.22091E-01
9.84430E-02
7.97912E-01
4.18658E-01
9.54920E-02
7.93893E-01
3.65736E-01
9.25810E-02
7.89844E-01
2.71453E-01
8.97100E-02
7.85766E-01
2.68439E-01
8.68810E-02
7.81660E-01
3.54595E-01
8.40920E-02
7.77526E-01
4.06631E-01
8.13450E-02
7.73364E-01
3.27246E-01
7.86400E-02
7.69175E-01
1.94542E-01
7.59760E-02
7.64960E-01
2.26594E-01
7.33550E-02
7.60718E-01
3.09219E-01
7.07760E-02
7.56450E-01
3.76027E-01
6.82390E-02
7.52156E-01
3.46046E-01
6.57460E-02
7.47838E-01
3.37589E-01
6.32960E-02
7.43494E-01
3.46436E-01
6.08890E-02
7.39127E-01
3.58233E-01
5.85260E-02
7.34736E-01
3.54231E-01
5.62070E-02
7.30321E-01
2.97178E-01
5.39320E-02
7.25884E-01
2.31562E-01
5.17020E-02
7.21424E-01
2.51995E-01
4.95160E-02
7.16942E-01
3.16003E-01
4.73740E-02
7.12438E-01
2.71993E-01
4.52780E-02
7.07914E-01
2.28493E-01
4.32270E-02
7.03368E-01
2.33412E-01
4.12220E-02
6.98803E-01
2.63954E-01
3.92620E-02
6.94217E-01
2.43694E-01
3.73480E-02
6.89613E-01
2.10050E-01
3.54800E-02
6.84989E-01
2.82198E-01
3.36580E-02
6.80347E-01
3.05146E-01
3.18830E-02
6.75687E-01
2.61117E-01
3.01540E-02
6.71010E-01
3.18272E-01
2.84720E-02
6.66316E-01
3.87001E-01
2.68360E-02
6.61605E-01
2.94994E-01
2.52480E-02
6.56878E-01
2.39263E-01
2.37070E-02
6.52135E-01
2.73661E-01
2.22140E-02
6.47378E-01
2.66032E-01
2.07680E-02
6.42605E-01
2.63094E-01
1.93690E-02
6.37819E-01
2.59110E-01
1.80190E-02
6.33018E-01
2.14352E-01
1.67160E-02
6.28205E-01
1.95958E-01
1.54610E-02
6.23379E-01
2.92506E-01
1.42550E-02
6.18540E-01
3.41193E-01
1.30970E-02
6.13690E-01
2.95451E-01
1.19870E-02
6.08828E-01
2.19165E-01
1.09260E-02
6.03956E-01
2.20091E-01
9.91400E-03
5.99073E-01
3.47421E-01
8.95000E-03
5.94180E-01
4.31741E-01
8.03500E-03
5.89278E-01
4.33661E-01
7.16900E-03
5.84368E-01
3.68566E-01
6.35200E-03
5.79448E-01
2.64505E-01
5.58500E-03
5.74521E-01
2.18920E-01
4.86600E-03
5.69587E-01
2.29827E-01
4.19700E-03
5.64645E-01
2.27062E-01
3.57700E-03
5.59697E-01
2.38488E-01
3.00600E-03
5.54743E-01
2.94873E-01
2.48500E-03
5.49784E-01
3.35617E-01
2.01300E-03
5.44820E-01
3.25352E-01
1.59100E-03
5.39851E-01
3.42449E-01
1.21800E-03
5.34878E-01
3.28461E-01
8.95000E-04
5.29902E-01
2.88652E-01
6.22000E-04
5.24923E-01
3.07598E-01
3.98000E-04
5.19941E-01
3.17723E-01
2.24000E-04
5.14958E-01
3.06243E-01
9.90000E-05
5.09973E-01
3.08553E-01
2.50000E-05
5.04987E-01
3.15757E-01
0.00000E+00
5.00000E-01
3.03223E-01
2.50000E-05
4.95013E-01
2.55897E-01
9.90000E-05
4.90027E-01
2.16987E-01
2.24000E-04
4.85042E-01
2.26903E-01
3.98000E-04
4.80059E-01
2.47135E-01
6.22000E-04
4.75077E-01
3.22641E-01
8.95000E-04
4.70098E-01
3.77582E-01
1.21800E-03
4.65122E-01
3.65860E-01
1.59100E-03
4.60149E-01
2.95946E-01
2.01300E-03
4.55180E-01
2.14596E-01
2.48500E-03
4.50216E-01
2.04021E-01
3.00600E-03
4.45257E-01
2.64650E-01
3.57700E-03
4.40303E-01
3.23496E-01
4.19700E-03
4.35355E-01
3.27358E-01
4.86600E-03
4.30413E-01
3.22229E-01
5.58500E-03
4.25479E-01
3.33564E-01
6.35200E-03
4.20552E-01
3.30596E-01
7.16900E-03
4.15632E-01
3.31649E-01
8.03500E-03
4.10722E-01
3.50636E-01
8.95000E-03
4.05820E-01
3.93089E-01
9.91400E-03
4.00927E-01
3.89176E-01
1.09260E-02
3.96044E-01
3.06705E-01
1.19870E-02
3.91172E-01
2.57254E-01
1.30970E-02
3.86310E-01
2.32852E-01
1.42550E-02
3.81460E-01
2.47603E-01
1.54610E-02
3.76621E-01
3.19031E-01
1.67160E-02
3.71795E-01
3.52769E-01
1.80190E-02
3.66982E-01
3.29651E-01
1.93690E-02
3.62181E-01
3.16868E-01
2.07680E-02
3.57395E-01
3.11987E-01
2.22140E-02
3.52622E-01
3.53238E-01
2.37070E-02
3.47865E-01
3.62221E-01
2.52480E-02
3.43122E-01
3.32339E-01
2.68360E-02
3.38395E-01
2.72014E-01
2.84720E-02
3.33684E-01
2.14307E-01
3.01540E-02
3.28990E-01
2.20215E-01
3.18830E-02
3.24313E-01
2.54548E-01
3.36580E-02
3.19653E-01
2.76763E-01
3.54800E-02
3.15011E-01
3.07642E-01
3.73480E-02
3.10387E-01
3.53691E-01
3.92620E-02
3.05783E-01
3.78262E-01
4.12220E-02
3.01197E-01
3.92429E-01
4.32270E-02
2.96632E-01
3.68697E-01
4.52780E-02
2.92086E-01
3.34691E-01
4.73740E-02
2.87562E-01
3.73018E-01
4.95160E-02
2.83058E-01
4.05600E-01
5.17020E-02
2.78576E-01
3.84555E-01
5.39320E-02
2.74116E-01
3.39580E-01
5.62070E-02
2.69679E-01
3.03820E-01
5.85260E-02
2.65264E-01
2.80355E-01
6.08890E-02
2.60873E-01
2.68646E-01
6.32960E-02
2.56506E-01
2.58388E-01
6.57460E-02
2.52162E-01
2.60175E-01
6.82390E-02
2.47844E-01
3.03290E-01
7.07760E-02
2.43550E-01
3.60693E-01
7.33550E-02
2.39282E-01
4.09174E-01
7.59760E-02
2.35040E-01
3.98384E-01
7.86400E-02
2.30825E-01
3.74262E-01
8.13450E-02
2.26636E-01
3.21996E-01
8.40920E-02
2.22474E-01
2.61098E-01
8.68810E-02
2.18340E-01
2.32033E-01
8.97100E-02
2.14234E-01
2.26402E-01
9.25810E-02
2.10156E-01
2.27417E-01
9.54920E-02
2.06107E-01
2.22593E-01
9.84430E-02
2.02088E-01
2.24370E-01
1.01434E-01
1.98098E-01
2.31335E-01
1.04464E-01
1.94138E-01
2.27238E-01
1.07535E-01
1.90208E-01
2.31538E-01
1.10644E-01
1.86310E-01
2.56052E-01
1.13792E-01
1.82442E-01
2.56271E-01
1.16978E-01
1.78606E-01
2.38018E-01
1.20202E-01
1.74802E-01
2.31218E-01
1.23464E-01
1.71031E-01
2.54831E-01
1.26764E-01
1.67292E-01
2.62873E-01
1.30101E-01
1.63586E-01
2.63967E-01
1.33474E-01
1.59914E-01
2.64142E-01
1.36884E-01
1.56275E-01
2.43012E-01
1.40330E-01
1.52671E-01
2.29590E-01
1.43812E-01
1.49101E-01
2.47196E-01
1.47329E-01
1.45566E-01
2.66085E-01
1.50882E-01
1.42067E-01
2.75402E-01
1.54469E-01
1.38603E-01
2.60234E-01
1.58090E-01
1.35175E-01
2.40883E-01
1.61746E-01
1.31783E-01
2.58638E-01
1.65435E-01
1.28428E-01
2.81200E-01
1.69157E-01
1.25109E-01
3.18578E-01
1.72912E-01
1.21828E-01
3.38287E-01
1.76700E-01
1.18585E-01
3.45916E-01
1.80520E-01
1.15380E-01
3.46278E-01
1.84372E-01
1.12213E-01
3.18019E-01
1.88255E-01
1.09084E-01
2.99494E-01
1.92169E-01
1.05995E-01
3.25522E-01
1.96114E-01
1.02944E-01
3.70531E-01
2.00089E-01
9.99330E-02
3.92313E-01
2.04094E-01
9.69620E-02
3.51853E-01
2.08128E-01
9.40310E-02
2.83666E-01
2.12191E-01
9.11400E-02
2.76407E-01
2.16283E-01
8.82900E-02
3.14698E-01
2.20404E-01
8.54810E-02
3.49577E-01
2.24552E-01
8.27130E-02
3.65618E-01
2.28727E-01
7.99870E-02
3.74343E-01
2.32929E-01
7.73020E-02
3.61471E-01
2.37158E-01
7.46600E-02
3.03004E-01
2.41413E-01
7.20600E-02
2.72754E-01
2.45694E-01
6.95020E-02
3.39687E-01
2.50000E-01
6.69870E-02
3.95908E-01
2.54331E-01
6.45160E-02
4.22957E-01
2.58686E-01
6.20870E-02
4.35214E-01
2.63066E-01
5.97020E-02
4.32619E-01
2.67469E-01
5.73610E-02
4.22948E-01
2.71895E-01
5.50640E-02
4.16812E-01
2.76343E-01
5.28110E-02
4.03002E-01
2.80814E-01
5.06030E-02
3.78013E-01
2.85307E-01
4.84390E-02
3.82540E-01
2.89821E-01
4.63210E-02
3.77796E-01
2.94356E-01
4.42470E-02
3.33139E-01
2.98912E-01
4.22190E-02
2.73023E-01
3.03487E-01
4.02360E-02
2.33423E-01
3.08083E-01
3.82990E-02
2.35246E-01
3.12697E-01
3.64080E-02
2.52930E-01
3.17329E-01
3.45630E-02
2.84642E-01
3.21980E-01
3.27640E-02
3.25584E-01
3.26649E-01
3.10120E-02
3.34600E-01
3.31335E-01
2.93070E-02
3.28427E-01
3.36038E-01
2.76480E-02
3.05277E-01
3.40757E-01
2.60360E-02
2.73950E-01
3.45492E-01
2.44720E-02
2.59885E-01
3.50242E-01
2.29540E-02
2.69845E-01
3.55007E-01
2.14850E-02
3.08182E-01
3.59786E-01
2.00620E-02
3.71966E-01
3.64580E-01
1.86880E-02
3.95349E-01
3.69387E-01
1.73610E-02
4.08665E-01
3.74207E-01
1.60830E-02
4.20559E-01
3.79039E-01
1.48520E-02
4.01277E-01
3.83884E-01
1.36700E-02
3.42861E-01
3.88740E-01
1.25360E-02
2.76844E-01
3.93607E-01
1.14510E-02
2.80700E-01
3.98484E-01
1.04140E-02
3.03157E-01
4.03372E-01
9.42600E-03
3.29795E-01
4.08269E-01
8.48700E-03
2.82972E-01
4.13176E-01
7.59600E-03
2.15567E-01
4.18091E-01
6.75500E-03
2.44068E-01
4.23014E-01
5.96200E-03
2.86881E-01
4.27945E-01
5.21900E-03
3.15745E-01
4.32883E-01
4.52500E-03
3.44354E-01
4.37828E-01
3.88000E-03
3.25489E-01
4.42779E-01
3.28500E-03
3.12528E-01
4.47736E-01
2.73900E-03
3.10282E-01
4.52698E-01
2.24300E-03
2.82932E-01
4.57664E-01
1.79600E-03
3.18428E-01
4.62635E-01
1.39800E-03
3.62943E-01
4.67609E-01
1.05000E-03
3.60403E-01
4.72587E-01
7.52000E-04
3.55699E-01
4.77568E-01
5.03000E-04
3.08553E-01
4.82550E-01
3.05000E-04
2.12646E-01
4.87535E-01
1.55000E-04
1.94797E-01
4.92520E-01
5.60000E-05
2.08808E-01
4.97507E-01
6.00000E-06
2.15571E-01
5.02493E-01
6.00000E-06
2.00863E-01
5.07480E-01
5.60000E-05
1.78970E-01
5.12465E-01
1.55000E-04
1.90848E-01
5.17450E-01
3.05000E-04
2.28385E-01
5.22432E-01
5.03000E-04
2.69467E-01
5.27413E-01
7.52000E-04
2.64609E-01
5.32391E-01
1.05000E-03
2.23812E-01
5.37365E-01
1.39800E-03
2.83636E-01
5.42336E-01
1.79600E-03
3.66823E-01
5.47302E-01
2.24300E-03
3.82974E-01
5.52264E-01
2.73900E-03
3.95367E-01
5.57221E-01
3.28500E-03
4.25675E-01
5.62172E-01
3.88000E-03
3.97983E-01
5.67117E-01
4.52500E-03
3.18011E-01
5.72055E-01
5.21900E-03
3.02382E-01
5.76986E-01
5.96200E-03
3.84801E-01
5.81909E-01
6.75500E-03
3.87501E-01
5.86824E-01
7.59600E-03
3.43601E-01
5.91731E-01
8.48700E-03
3.33418E-01
5.96628E-01
9.42600E-03
3.23517E-01
6.01516E-01
1.04140E-02
2.69449E-01
6.06393E-01
1.14510E-02
2.80008E-01
6.11260E-01
1.25360E-02
3.37197E-01
6.16116E-01
1.36700E-02
3.10663E-01
6.20961E-01
1.48520E-02
2.57908E-01
6.25793E-01
1.60830E-02
2.57151E-01
6.30613E-01
1.73610E-02
2.51541E-01
6.35420E-01
1.86880E-02
2.32694E-01
6.40214E-01
2.00620E-02
2.69041E-01
6.44993E-01
2.14850E-02
3.33779E-01
6.49758E-01
2.29540E-02
3.31404E-01
6.54508E-01
2.44720E-02
2.96444E-01
6.59243E-01
2.60360E-02
2.52046E-01
6.63962E-01
2.76480E-02
3.13645E-01
6.68665E-01
2.93070E-02
3.15819E-01
6.73351E-01
3.10120E-02
2.34640E-01
6.78020E-01
3.27640E-02
2.29811E-01
6.82671E-01
3.45630E-02
2.49151E-01
6.87303E-01
3.64080E-02
2.07870E-01
6.91917E-01
3.82990E-02
2.76368E-01
6.96513E-01
4.02360E-02
3.84186E-01
7.01088E-01
4.22190E-02
3.97313E-01
7.05644E-01
4.42470E-02
3.08316E-01
7.10179E-01
4.63210E-02
2.54115E-01
7.14693E-01
4.84390E-02
3.55199E-01
7.19186E-01
5.06030E-02
3.99792E-01
7.23657E-01
5.28110E-02
3.13744E-01
7.28105E-01
5.50640E-02
2.28235E-01
7.32531E-01
5.73610E-02
1.96699E-01
7.36934E-01
5.97020E-02
2.09122E-01
7.41314E-01
6.20870E-02
3.27859E-01
7.45669E-01
6.45160E-02
3.96189E-01
7.50000E-01
6.69870E-02
3.77520E-01
7.54306E-01
6.95020E-02
3.41886E-01
7.58587E-01
7.20600E-02
3.15097E-01
7.62842E-01
7.46600E-02
2.86243E-01
7.67071E-01
7.73020E-02
2.94092E-01
7.71273E-01
7.99870E-02
3.21907E-01
7.75448E-01
8.27130E-02
3.46562E-01
7.79596E-01
8.54810E-02
3.18209E-01
7.83717E-01
8.82900E-02
2.42785E-01
7.87809E-01
9.11400E-02
2.03272E-01
7.91872E-01
9.40310E-02
2.42461E-01
7.95906E-01
9.69620E-02
2.31965E-01
7.99911E-01
9.99330E-02
1.94961E-01
8.03886E-01
1.02944E-01
2.37209E-01
8.07831E-01
1.05995E-01
2.79654E-01
8.11745E-01
1.09084E-01
2.55460E-01
8.15628E-01
1.12213E-01
2.32145E-01
8.19480E-01
1.15380E-01
2.65547E-01
8.23300E-01
1.18585E-01
2.82768E-01
8.27088E-01
1.21828E-01
2.25649E-01
8.30843E-01
1.25109E-01
3.12935E-01
8.34565E-01
1.28428E-01
3.33051E-01
8.38254E-01
1.31783E-01
2.73500E-01
8.41910E-01
1.35175E-01
3.01923E-01
8.45531E-01
1.38603E-01
3.81255E-01
8.49118E-01
1.42067E-01
4.05319E-01
8.52671E-01
1.45566E-01
3.50554E-01
8.56188E-01
1.49101E-01
3.12438E-01
8.59670E-01
1.52671E-01
2.89973E-01
8.63116E-01
1.56275E-01
2.83455E-01
8.66526E-01
1.59914E-01
3.56531E-01
8.69899E-01
1.63586E-01
3.66634E-01
8.73236E-01
1.67292E-01
3.18583E-01
8.76536E-01
1.71031E-01
2.91161E-01
8.79798E-01
1.74802E-01
2.95378E-01
8.83022E-01
1.78606E-01
2.85035E-01
8.86208E-01
1.82442E-01
2.14477E-01
8.89356E-01
1.86310E-01
2.66980E-01
8.92465E-01
1.90208E-01
3.13000E-01
8.95536E-01
1.94138E-01
2.70740E-01
8.98566E-01
1.98098E-01
3.46970E-01
9.01557E-01
2.02088E-01
3.91950E-01
9.04508E-01
2.06107E-01
3.71657E-01
9.07419E-01
2.10156E-01
2.75049E-01
9.10290E-01
2.14234E-01
1.83366E-01
9.13119E-01
2.18340E-01
2.14838E-01
9.15908E-01
2.22474E-01
2.47633E-01
9.18655E-01
2.26636E-01
2.86955E-01
9.21360E-01
2.30825E-01
3.43156E-01
9.24024E-01
2.35040E-01
3.55082E-01
9.26645E-01
2.39282E-01
3.89135E-01
9.29224E-01
2.43550E-01
3.78012E-01
9.31761E-01
2.47844E-01
2.69322E-01
9.34254E-01
2.52162E-01
1.95410E-01
9.36704E-01
2.56506E-01
2.07851E-01
9.39111E-01
2.60873E-01
1.85634E-01
9.41474E-01
2.65264E-01
1.74035E-01
9.43793E-01
2.69679E-01
1.84518E-01
9.46068E-01
2.74116E-01
2.73783E-01
9.48298E-01
2.78576E-01
2.86599E-01
9.50484E-01
2.83058E-01
2.49377E-01
9.52626E-01
2.87562E-01
3.43990E-01
9.54722E-01
2.92086E-01
4.28954E-01
9.56773E-01
2.96632E-01
3.79199E-01
9.58778E-01
3.01197E-01
2.48119E-01
9.60738E-01
3.05783E-01
1.93005E-01
9.62652E-01
3.10387E-01
2.20273E-01
9.64520E-01
3.15011E-01
3.24404E-01
9.66342E-01
3.19653E-01
3.65223E-01
9.68117E-01
3.24313E-01
2.69845E-01
9.69846E-01
3.28990E-01
3.29653E-01
9.71528E-01
3.33684E-01
3.88703E-01
9.73164E-01
3.38395E-01
2.75524E-01
9.74752E-01
3.43122E-01
1.95525E-01
9.76293E-01
3.47865E-01
2.10215E-01
9.77786E-01
3.52622E-01
2.04129E-01
9.79232E-01
3.57395E-01
1.95704E-01
9.80631E-01
3.62181E-01
2.23544E-01
9.81981E-01
3.66982E-01
2.16910E-01
9.83284E-01
3.71795E-01
2.14862E-01
9.84539E-01
3.76621E-01
2.44260E-01
9.85745E-01
3.81460E-01
2.56364E-01
9.86903E-01
3.86310E-01
3.25917E-01
9.88013E-01
3.91172E-01
4.04928E-01
9.89074E-01
3.96044E-01
3.59016E-01
9.90086E-01
4.00927E-01
3.71288E-01
9.91050E-01
4.05820E-01
3.58937E-01
9.91965E-01
4.10722E-01
2.38642E-01
9.92831E-01
4.15632E-01
2.05411E-01
9.93648E-01
4.20552E-01
2.57413E-01
9.94415E-01
4.25479E-01
2.53472E-01
9.95134E-01
4.30413E-01
2.31555E-01
9.95803E-01
4.35355E-01
2.99556E-01
9.96423E-01
4.40303E-01
3.86513E-01
9.96994E-01
4.45257E-01
3.95495E-01
9.97515E-01
4.50216E-01
3.60920E-01
9.97987E-01
4.55180E-01
2.91004E-01
9.98409E-01
4.60149E-01
2.54066E-01
9.98782E-01
4.65122E-01
2.81629E-01
9.99105E-01
4.70098E-01
2.99817E-01
9.99378E-01
4.75077E-01
3.13641E-01
9.99602E-01
4.80059E-01
2.67455E-01
9.99776E-01
4.85042E-01
2.30368E-01
9.99901E-01
4.90027E-01
2.97569E-01
9.99975E-01
4.95013E-01
3.45659E-01
2.42841E-01
5.00185E-01
5.67626E-01
3.57607E-01
2.93708E-01
2.65463E-01
3.57607E-01
7.06292E-01
2.94230E-01
5.86838E-01
2.71027E-01
2.92556E-01
5.86575E-01
7.29418E-01
2.51294E-01
7.32431E-01
4.42296E-01
9.95221E-01
7.65405E-01
6.38891E-01
3.31093E-01
7.50903E-01
2.78999E-01
3.17272E-01
4.60252E-01
8.33512E-01
3.10031E-01
4.59666E-01
1.66514E-01
[truncated: 249,833+ more rows]
