# Supplementary material for: Simulation study on matrix acidification of heterogeneous reservoirs based on seepage-acid etching coupled discrete virtual internal bond
Source: PLoS One. 2026 Jul 31;21(7):e0352115. doi: 10.1371/journal.pone.0352115 (PMC13426975; doi:10.1371/journal.pone.0352115)
Supplement: S7 File — This ZIP file contains all code files used in this study. (ZIP) [file pone.0352115.s007.zip]

Archive with 26 entries (25 files):
- S_SupportingData/
- S_SupportingData/S10_PostDebug.m
- S_SupportingData/S11_PostDmesh.m
- S_SupportingData/S12_PostFai.m
- S_SupportingData/S13_PostHP.m
- S_SupportingData/S14_PostP.m
- S_SupportingData/S15_PostPorosity.m
- S_SupportingData/S16_PostWflux.m
- S_SupportingData/S17_PreBC_HC.m
- S_SupportingData/S18_PreGen_cxy.m
- S_SupportingData/S19_Step1_PreGen_cxy.m
- S_SupportingData/S1_Readme.txt
- S_SupportingData/S20_Step2_PreGen_hole.m
- S_SupportingData/S21_Step3_PreGen_fai.m
- S_SupportingData/S22_Step4_PreBC_HC.m
- S_SupportingData/S23_Step4_PreBC_HC_compare.m
- S_SupportingData/S24_TecPost2D_AC_WYJ.m
- S_SupportingData/S25_TecPost2D_Porosity_WYJ.m
- S_SupportingData/S2_Readme.txt
- S_SupportingData/S3_FUNcxy_2D.m
- S_SupportingData/S4_FUNholeND_mp.m
- S_SupportingData/S5_FUNmatpara.m
- S_SupportingData/S6_FUNmp_2D.m
- S_SupportingData/S7_FUNspnd_2D.m
- S_SupportingData/S8_FUNspnd2dCXY.m
- S_SupportingData/S9_PostAC.m
