# Supplementary material for: Simulation study on matrix acidification of heterogeneous reservoirs based on seepage-acid etching coupled discrete virtual internal bond
Source: PLoS One. 2026 Jul 31;21(7):e0352115. doi: 10.1371/journal.pone.0352115 (PMC13426975; doi:10.1371/journal.pone.0352115)
Supplement: S7 File — This ZIP file contains all code files used in this study. (ZIP) [file pone.0352115.s007.zip › S_SupportingData/S11_PostDmesh.m]

clear
clc
%=======================================================================
%
%    Plot deformed mesh configuration
%
%=======================================================================
%  read mesh data 
%
fid2=fopen('in.txt','r');
    in=fscanf(fid2,'%g ',[1,2]);
fclose(fid2);
ng=in(1); ne=in(2);    % ng = number of nodes; ne = number of elements
%-----------------------------------------------------------------------
fid2=fopen('xyijmbc.txt','r');
    xy=fscanf(fid2,'%g ',[2,ng]);    % nodal coordinates
    ijm=fscanf(fid2,'%g ',[3,ne]);    % nodal number of each element
fclose(fid2);
%======================================================================= 
n=input('Please input the step number of output N = ');    % step number of output
SCALE=input('Please input the displacement magnification = ');    % displacement magnification
% 
%======================================================================= 
% read nodal displacement
%
fid2=fopen('disp.txt','r');
    ut=fscanf(fid2,'%g ',[2,n*ng]);    % nodal displacement
fclose(fid2);
%======================================================================= 
%       plot deformed mesh 
%
for ii=1:n    
    STEP=ii
    clf
    xyt = xy + SCALE*ut(:,(STEP-1)*ng+1:(STEP-1)*ng+ng);    
    hold on
    axis equal
%     axis off
    for jj=1:ne
    i1=ijm(1,jj);i2=ijm(2,jj);i3=ijm(3,jj);
    plot(xyt(1,[i1,i2,i3,i1]),xyt(2,[i1,i2,i3,i1]),'k-')
%     plot(xyt(1,:),xyt(2,:),'k.')   
    end
    pause
end
% plot(abs(ut(1,(n-1)*ng+1:n*ng)));
% a=find(abs(ut(1,(n-1)*ng+1:n*ng))>0.4);
% a=find(abs(ut(1,(n-1)*ng+1:n*ng))>0.4|abs(ut(2,(n-1)*ng+1:n*ng))>0.3)
%  a=[116033      116492      116966      117424      117892      117893      118349      118368]; plot(xy(1,a),xy(2,a),'ro')
