# Supplementary material for: Simulation study on matrix acidification of heterogeneous reservoirs based on seepage-acid etching coupled discrete virtual internal bond
Source: PLoS One. 2026 Jul 31;21(7):e0352115. doi: 10.1371/journal.pone.0352115 (PMC13426975; doi:10.1371/journal.pone.0352115)
Supplement: S7 File — This ZIP file contains all code files used in this study. (ZIP) [file pone.0352115.s007.zip › S_SupportingData/S14_PostP.m]

clear
clc
%========================================================
%
%    Plot hydraulic pressure
%
%=======================================================================
%  read mesh data 
%
fid2=fopen('PRE_in.txt','r');
    in=fscanf(fid2,'%g ',[1,2]);
fclose(fid2);
ng=in(1); ne=in(2);    % ng = number of nodes; ne = number of elements
%-----------------------------------------------------------------------
fid2=fopen('PRE_xyijmbc.txt','r');
    xy=fscanf(fid2,'%g ',[2,ng]);    % nodal coordinates
    ijm=fscanf(fid2,'%g ',[3,ne]);    % nodal number of each element
fclose(fid2);
%--------------------- BC node----------------
lx=max(xy(1,:))-min(xy(1,:)); dx=lx*1.0e-5;  % domain dimensions
ly=max(xy(2,:))-min(xy(2,:)); dy=ly*1.0e-5;
r=[0,ly/2, dx, 1.0e10];  % nodes on X=0;
[nx1n,nx1]=FUNspnd_2D(ng,xy,r);  % r=[x0,y0,a,b] ellipse parameters
r=[lx,ly/2, dx, 1.0e10];  % nodes on X=lx;
[nx2n,nx2]=FUNspnd_2D(ng,xy,r); 
r=[lx/2,0, 1.0e10, dy];  % nodes on Y=0;
[ny1n,ny1]=FUNspnd_2D(ng,xy,r); 
r=[lx/2,ly, 1.0e10, dy];  % nodes on Y=ly;
[ny2n,ny2]=FUNspnd_2D(ng,xy,r); 
%=======================================================================
n=input('Please input the step number of output N = ');

% fid2=fopen('POST_ac.txt','r');    % nodal acid concentration 
%     ac = fscanf(fid2,'%g ',[1,n*ng]);
% fclose(fid2);
% fid2=fopen('POST_acv.txt','r');    % nodal acid concentration rate 
%     acv = fscanf(fid2,'%g ',[1,n*ng]);
% fclose(fid2);
% fid2=fopen('POST_aflux.txt','r');    % nodal acid flux 
%     aflux = fscanf(fid2,'%g ',[1,n*ng]);
% fclose(fid2);
fid2=fopen('POST_hyp.txt','r');    % nodal hydropressure 
    p = fscanf(fid2,'%g ',[1,n*ng]);
fclose(fid2);
% fid2=fopen('POST_hypv.txt','r');    % nodal hydropressure rate 
%     pv = fscanf(fid2,'%g ',[1,n*ng]);
% fclose(fid2);
fid2=fopen('POST_wflux.txt','r');    % nodal water flux 
    wflux = fscanf(fid2,'%g ',[1,n*ng]);
fclose(fid2);
% fid2=fopen('POST_poro.txt','r');    % element porosity 
%     fai = fscanf(fid2,'%g ',[1,n*3*ne]);
% fclose(fid2);
% fid2=fopen('POST_porov.txt','r');    % element porosity rate
%     faiv = fscanf(fid2,'%g ',[1,n*3*ne]);
% fclose(fid2);
% fid2=fopen('POST_time.txt','r');    % time
%     tim = fscanf(fid2,'%g ',[1,n]);
% fclose(fid2);
%=======================================================================
for i=1:n
%     plot3(xy(1,:),xy(2,:),ac((i-1)*ng+1:i*ng),'.')
    plot3(xy(1,:),xy(2,:),p((i-1)*ng+1:i*ng),'.')
%     plot3(xy(1,:),xy(2,:),wflux((i-1)*ng+1:i*ng),'.')
view(45,64);
view(19,24)
% sum(wflux((i-1)*ng+nx1))
% sum(wflux((i-1)*ng+nx2))

i
    pause
end


 
 
 
 
 
