# Supplementary material for: Simulation study on matrix acidification of heterogeneous reservoirs based on seepage-acid etching coupled discrete virtual internal bond
Source: PLoS One. 2026 Jul 31;21(7):e0352115. doi: 10.1371/journal.pone.0352115 (PMC13426975; doi:10.1371/journal.pone.0352115)
Supplement: S7 File — This ZIP file contains all code files used in this study. (ZIP) [file pone.0352115.s007.zip › S_SupportingData/S15_PostPorosity.m]

clear
clc
%========================================================
%
%    Plot hydraulic pressure
%
%=======================================================================
%  read mesh data 
%
fid2=fopen('PRE_in.txt','r');
    in=fscanf(fid2,'%g ',[1,2]);
fclose(fid2);
ng=in(1); ne=in(2);    % ng = number of nodes; ne = number of elements
%-----------------------------------------------------------------------
fid2=fopen('PRE_xyijmbc.txt','r');
    xy=fscanf(fid2,'%g ',[2,ng]);    % nodal coordinates
    ijm=fscanf(fid2,'%g ',[3,ne]);    % nodal number of each element
fclose(fid2);
%--------------------- BC node----------------
lx=max(xy(1,:))-min(xy(1,:)); dx=lx*1.0e-5;  % domain dimensions
ly=max(xy(2,:))-min(xy(2,:)); dy=ly*1.0e-5;
r=[0,ly/2, dx, 1.0e10];  % nodes on X=0;
[nx1n,nx1]=FUNspnd_2D(ng,xy,r);  % r=[x0,y0,a,b] ellipse parameters
r=[lx,ly/2, dx, 1.0e10];  % nodes on X=lx;
[nx2n,nx2]=FUNspnd_2D(ng,xy,r); 
r=[lx/2,0, 1.0e10, dy];  % nodes on Y=0;
[ny1n,ny1]=FUNspnd_2D(ng,xy,r); 
r=[lx/2,ly, 1.0e10, dy];  % nodes on Y=ly;
[ny2n,ny2]=FUNspnd_2D(ng,xy,r); 
%=======================================================================
n=input('Please input the step number of output N = ');

fid2=fopen('POST_poro.txt','r');    % element porosity 
    fai = fscanf(fid2,'%g ',[1,n*ng]);
fclose(fid2);
fid2=fopen('POST_time.txt','r');    % time
    tim = fscanf(fid2,'%g ',[1,n]);
fclose(fid2);
%=======================================================================

    
for i=1:n
    i
    ik=(i-1)*ng;
    plot3(xy(1,:),xy(2,:),fai(ik+1:ik+ng),'.')
    view(45,64);
    pause
end


 
 
 
 
 
