# Supplementary material for: Simulation study on matrix acidification of heterogeneous reservoirs based on seepage-acid etching coupled discrete virtual internal bond
Source: PLoS One. 2026 Jul 31;21(7):e0352115. doi: 10.1371/journal.pone.0352115 (PMC13426975; doi:10.1371/journal.pone.0352115)
Supplement: S7 File — This ZIP file contains all code files used in this study. (ZIP) [file pone.0352115.s007.zip › S_SupportingData/S17_PreBC_HC.m]

%============================ NOTE =======================================
%             Preprocedure for hydraulic-chemical coupling field - 2D
%
%=========================================================================
clear
clc
%#########################################################################
%               Input parameters
%
%--------------- solid parameters---------------------------------------
%
ym = 40e9; % Young's modulus of rock
pr = 0.2;  % Poisson ratio of rock
%--------------- Acid rock reaction parameters---------------------------------------
%
fai0 = 0.12;  % Initial porosity (dimensionless)
k0 = 1.0e-15; % Initial seepage coefficient(m^2)
av0 = 5000.0; % Initial poro specific surface area(m^2/m^3)
ks = 2.0e-3;  % Acid-Rock reaction rate(m/s)
afa = 0.05;   % Acid solvency(kg/mol)
s =  1.0e4/(ym/(3.0*(1.0-2.0*pr))); % volumetric storage coefficient(1/Pa)
miu = 0.01;  % fluid viscosity (Pa.s)
rous = 2500; % solid density (kg/m^3)
rouf = 1000; % fluid density (kg/m^3)

rp0 = 1.0e-6; % Initial pore radius(m)
shinf =  3.0; % asymptotic number of Sherwood(dimensionless)
lams = 0.5;   % Poro structural constant(dimensionless)
afaos = 0.5;  % Porous media structural constant(dimensionless)
dm = 3.0e-9;  %  Acid diffusion coefficient(m^2/s)
gravity = 10; % Gravity 
%
%--------------- other parameters------------------------------
%
thi = 0.75;           % relaxation coefficient
dtime = 1.0e3;
%#########################################################################


%#########################################################################
%                   Loading path
%
% nstep, loadt(2,nstep+1)
% nstep = total loading step
% loadt(1,:) = loading time; loadt(2,:) = loading value

nstep=2;
% loadt=[0,0;1.0e3,1.0e-8; 10e3,1.0e-8]';
loadt=[0,0;1.0e3,1e6; 45e3,1e6]';
%
%#########################################################################


%#########################################################################
%   read mesh data:  ng,ne, xy(2,ng),ijm(3,ne)
% 
fid2=fopen('int.txt','r');       % mesh information
    in=fscanf(fid2,'%g ',[1,2]);
fclose(fid2);
ng=in(1); ne=in(2);   % node number and element number 
fid2=fopen('xy.txt','r');      % xy(:) and ijm(:)
    xy=fscanf(fid2,'%g ',[2,ng]);   % coordinates of all nodes
fclose(fid2);
fid2=fopen('ijm.txt','r');      % xy(:) and ijm(:)
    ijm=fscanf(fid2,'%g ',[3,ne]);   % node number of each element
fclose(fid2);


% L=1.0e-3; 
% ng=5;ne=4;
% xy=[0,0; 0,1; 0.5,0.5; 1,0;1,1]';
% xy=xy*L;
% ijm=[1,3,2; 4,3,1; 5,3,4; 2,3,5]';

xy=xy*1.0e0;


%#########################################################################


%#########################################################################
%            boundary nodes 
%
lx=max(xy(1,:))-min(xy(1,:)); dx=lx*1.0e-5;  % domain dimensions
ly=max(xy(2,:))-min(xy(2,:)); dy=ly*1.0e-5;
r=[0,ly/2, dx, 1.0e10];  % nodes on X=0;
[nx1n,nx1]=FUNspnd_2D(ng,xy,r);  % r=[x0,y0,a,b] ellipse parameters
r=[lx,ly/2, dx, 1.0e10];  % nodes on X=lx;
[nx2n,nx2]=FUNspnd_2D(ng,xy,r); 
r=[lx/2,0, 1.0e10, dy];  % nodes on Y=0;
[ny1n,ny1]=FUNspnd_2D(ng,xy,r); 
r=[lx/2,ly, 1.0e10, dy];  % nodes on Y=ly;
[ny2n,ny2]=FUNspnd_2D(ng,xy,r); 
%#########################################################################


%#########################################################################
%          
%----------------- fluid pressure BC-----------------------------------------
nb= nx2n + nx1n; mb=zeros(2,nb);zb=ones(1,nb);
nbg=nx1n;
mb(1,:)= [nx2 nx1];
zb = zb*0.0e6;

% nb= nx2n; mb=zeros(2,nb);zb=ones(1,nb);
% nbg=0;
% mb(1,:)= [nx2];
% zb = zb*0.0e6;
%-------------------- fluid flux BC -----------------
nf=0; mf=zeros(2,nf);zf=ones(1,nf);
nfg=0;
% nf=nx1n; mf=zeros(2,nf);zf=ones(1,nf);
% nfg=nx1n;
% mf(1,:)=nx1;
% zf=zf*0.0e-8;
%---------------- acid concentration BC--------------
nbc=nx1n; mbc=zeros(2,nbc); zbc=ones(1,nbc);
nbcg=0;
mbc(1,:)=nx1;
zbc=zbc*5000;
%---------------- acid flux BC ------------------
nfc=0; mfc=zeros(2,nfc);zfc=ones(1,nfc);
nfcg=0;
% mfc(1,:)=nx1;
% zfc=zfc*5000; % mol/m^6
%
%
%#########################################################################


%#########################################################################
%          
%-----------------  crack infor-----------------------------------
nc=0; cxy=zeros(4,nc);
[nc,cxy]=FUNcxy_2D;
%
%
%#########################################################################


%#########################################################################
%                       output data
%
in1=[ng,ne, nb,nbg, nf,nfg, nbc,nbcg, nfc,nfcg, nstep,nc];
param=[fai0,k0,av0,ks,afa,s,miu,rous,rouf,  rp0,shinf,lams,afaos,dm,gravity,  thi,dtime];
timethi=[thi,dtime]; 
r=rand(1,3*ne)*1.0e5;  % random number for heterogeneity
% r=0.5*ones(1,3*ne)*1.0e5;
    
fid6=fopen('PRE_in.txt','wb');
    fprintf(fid6,'%d  ',in1);
    fprintf(fid6,'%10.5E ', param); 
    fprintf(fid6,'%10.5E ', timethi); 
fclose(fid6);
fid6=fopen('PRE_xyijmbc.txt','wb');
    fprintf(fid6,'%10.5E ', xy); 
    fprintf(fid6,'%d  ',ijm);  
    if nb>0                                                                  
      fprintf(fid6,'%d  ',mb);                                                
      fprintf(fid6,'%10.5E ', zb);                                            
    end 
    if nf>0                                                                  
      fprintf(fid6,'%d  ',mf);                                                
      fprintf(fid6,'%10.5E ', zf);                                            
    end  
    if nbc>0                                                                  
      fprintf(fid6,'%d  ',mbc);                                                
      fprintf(fid6,'%10.5E ', zbc);                                            
    end 
    if nfc>0                                                                  
      fprintf(fid6,'%d  ',mfc);                                                
      fprintf(fid6,'%10.5E ', zfc);                                            
    end  
    if nc>0                                                                  
      fprintf(fid6,'%10.5E ', cxy);                                            
    end  
fclose(fid6);


fid6=fopen('PRE_loadpath.txt','wb');
    fprintf(fid6,'%10.5E ', loadt); 
fclose(fid6);
% fid6=fopen('PRE_randnum.txt','wb');
%     fprintf(fid6,'%10.5E ', r); 
% fclose(fid6);


%
%#########################################################################


%#########################################################################
%                    plot the model  
% %
hold on
axis equal
%--------------- plot triangular elements ---------------
% for i=1:ne
%     x(:,1:3)= xy(:,ijm(:,i));
%     x(:,4)= x(:,1);
%     plot(x(1,:),x(2,:),'y-');
% end
plot(xy(1,:),xy(2,:),'b.');

%#########################################################################
