# Supplementary material for: Simulation study on matrix acidification of heterogeneous reservoirs based on seepage-acid etching coupled discrete virtual internal bond
Source: PLoS One. 2026 Jul 31;21(7):e0352115. doi: 10.1371/journal.pone.0352115 (PMC13426975; doi:10.1371/journal.pone.0352115)
Supplement: S7 File — This ZIP file contains all code files used in this study. (ZIP) [file pone.0352115.s007.zip › S_SupportingData/S18_PreGen_cxy.m]

clear
clc
%========================================================
%
%      Generate natural cracks
%
%========================================================
%
%----------------------read natural holes---------------------------------
fid2=fopen('num_hole.txt','r');
    nh = fscanf(fid2,'%g ',[1,1]);
fclose(fid2);
fid2=fopen('hole.txt','r');
    hxy = fscanf(fid2,'%g ',[4,nh]);
fclose(fid2); 

%-------------generate radial cracks around holes---------------------------
%
nc1= 0;    % total number of radial cracks
cxy1= zeros(4,nc1);    % coordinates of radial cracks
nrceh= 8;    % number of radial cracks around each hole
for ii=1:nh
    for jj=1:nrceh
        nc1= nc1+1; 
        l=hxy(3,ii)*(2.0+rand(1,1));    % length of a crack  
        thi=360/nrceh*(jj-1);    % inclination of a crack
        cxy1(1:2,nc1)=hxy(1:2,ii);
        cxy1(3:4,nc1)=cxy1(1:2,nc1)+l*[cosd(thi), sind(thi)]';           
    end
end

%-------------generate initial oblique cracks---------------------------
%
nc2= 0;    % number of initial oblique cracks 
cxy2= zeros(4,nc2);    % coordinates of initial oblique cracks
for ii=1:32    % number of rows 
    for jj=1:18    % number of columns      
        if(ii == 0)
        else
            nc2= nc2+1;
            l=rand(1,1)*4.0+1.0;    % length of a crack   
            thi=rand(1,1)*120.0-60.0;    % inclination of a crack
            cxy2(2,nc2)= 3.1*(ii-1);    % ordinate of start point
            cxy2(4,nc2)= 3.1*(ii-1) + l*sind(thi);    % ordinate of end point
            if(mod(ii,2)== 0)
                cxy2(1,nc2)=3.0+5.3*(jj-1);    % abscissa of start point 
                cxy2(3,nc2)=3.0+5.3*(jj-1)+ l*cosd(thi);    % abscissa of end point
            else
                cxy2(1,nc2)=5.3*(jj-1); 
                cxy2(3,nc2)=5.3*(jj-1)+ l*cosd(thi);
            end
        end
    end
end

%------------------------modify oblique cracks-----------------------------
%
%    filter out oblique cracks near wellbore and holes
%
sncah=[];     % Serial numbers of oblique cracks away from holes
r0=0.5;    % radius of domain around wellbore without oblique cracks
for ii=1:nc2
    nk=0;
    x1=cxy2(1,ii); y1=cxy2(2,ii); x2=cxy2(3,ii); y2=cxy2(4,ii);
    if( (x1>10.0 & x1<90.0) & (x2>10.0 & x2<90.0) & (y1>10.0 & y1<90.0) & (y2>10.0 & y2<90.0) )
        as1=((x1-50.0)/r0)^2+((y1-50.0)/r0)^2;
        as2=((x2-50.0)/r0)^2+((y2-50.0)/r0)^2;
        if ((as1>1.0)&(as2>1.0))    % cracks are away from wellbore
            for jj=1:nh
                x0=hxy(1,jj); y0=hxy(2,jj); 
                a=2.6*hxy(3,jj); b=2.5*hxy(4,jj);    % radius of domain around holes without oblique cracks
                as3=((x1-x0)/a)^2+((y1-y0)/b)^2;
                as4=((x2-x0)/a)^2+((y2-y0)/b)^2;
                if ((as3>1.0)&(as4>1.0))
                    nk=nk+1;
                end                  
            end
            if (nk==nh)       
                sncah=[sncah,ii];
            end
        end
    end
end

nc3=size(sncah,2);    % number of modified oblique cracks
cxy3=[];
for ii=1:nc3
    cxy3=[cxy3,cxy2(:,sncah(ii))];    % coordinates of modified oblique cracks
end

%-----------------------compile all cracks--------------------------------
%
nc=nc1+nc3    % number of natural cracks
cxy=[cxy1,cxy3];    % coordinates of natural cracks

%-----------------------output natural cracks---------------------------
fid6=fopen('nc0.txt','wb');                                                         
    fprintf(fid6,'%d  ',nc);                                          
fclose(fid6); 
fid6=fopen('cxy0.txt','wb'); 
    if nc>0                                                                 
        fprintf(fid6,'%10.5E ', cxy);                                            
    end
fclose(fid6);

%--------------------plot natural cracks--------------------------------
if nc > 0
    hold on
    axis equal
    for i=1:nc
        plot([cxy(1,i),cxy(3,i)],[cxy(2,i),cxy(4,i)],'k-','linewidth',2)
    end
end
axis([0.0 100.0 0.0 100.0])
