# Supplementary material for: Simulation study on matrix acidification of heterogeneous reservoirs based on seepage-acid etching coupled discrete virtual internal bond
Source: PLoS One. 2026 Jul 31;21(7):e0352115. doi: 10.1371/journal.pone.0352115 (PMC13426975; doi:10.1371/journal.pone.0352115)
Supplement: S7 File — This ZIP file contains all code files used in this study. (ZIP) [file pone.0352115.s007.zip › S_SupportingData/S19_Step1_PreGen_cxy.m]

clear
clc
%========================================================
%    Generate crack network
%    Output: 
%        nc = crack number; PRE_CxyNum.txt
%        cxy(4,nc) = crack coordinates; PRE_Cxy.txt
%========================================================

nc = 0;      %input('nc=');      % the number of crack 
fl = 0.005;     %input('fl=');      % average crack length
D =  0.0;     %input('D=');        % variance of crack length
r=[0.002,0.01,0.10,0.023,0,0];      %  r=[xmin,ymin,xmax,ymax,mintheta,maxtheta];
[cxy]= FUNspnd2dCXY(nc,fl,D,r);    % nodes on the borehole

% cxy=cxy*0.01;
% cxyd=[0.3,0.5,0.7,0.5]';
% nc=nc+1;
% cxy = [cxy cxyd];
% nc=0;
% cxy=zeros(4,nc);
% nc=1;
% cxy=[0,0.5,1,0.5]';
%------------ output crack infor -----------------------
fid6=fopen('PRE_CxyNum.txt','wb'); % crack number
    fprintf(fid6,'%d ', nc); 
fclose(fid6); 
fid6=fopen('PRE_Cxy.txt','wb'); 
    fprintf(fid6,'%10.5E ', cxy);                                            
fclose(fid6); 
%--------------- plot crack---------------------
ldw2=2;
if nc > 0
    hold on
    axis equal
    for i=1:nc
        plot([cxy(1,i),cxy(3,i)],[cxy(2,i),cxy(4,i)],'k-','linewidth',ldw2)
    end
end
nc
