# Supplementary material for: Simulation study on matrix acidification of heterogeneous reservoirs based on seepage-acid etching coupled discrete virtual internal bond
Source: PLoS One. 2026 Jul 31;21(7):e0352115. doi: 10.1371/journal.pone.0352115 (PMC13426975; doi:10.1371/journal.pone.0352115)
Supplement: S7 File — This ZIP file contains all code files used in this study. (ZIP) [file pone.0352115.s007.zip › S_SupportingData/S1_Readme.txt]

1. the parameters adopted in table.1 can be trtrived from paper below:
     [Zhu TC, Zhang ZN, Liu ZY, An N, Wei XC. Simulation of hydraulic-mechanical-chemical coupled acid 
          fracturing of rock with lattice bond. Heliyon. 2024; e26517.]

2. no codes for calculate Breakthrough curves, since it only 
     needs the acid injection time and porosity field data, 
      which are provided alrealy.

3. all the Figures are drawn by Tecplot 360, and Origin 2018.

4. the simulation codes here are concluded in [Simulation code]
