# Supplementary material for: Simulation study on matrix acidification of heterogeneous reservoirs based on seepage-acid etching coupled discrete virtual internal bond
Source: PLoS One. 2026 Jul 31;21(7):e0352115. doi: 10.1371/journal.pone.0352115 (PMC13426975; doi:10.1371/journal.pone.0352115)
Supplement: S7 File — This ZIP file contains all code files used in this study. (ZIP) [file pone.0352115.s007.zip › S_SupportingData/S20_Step2_PreGen_hole.m]

clear
clc
%========================================================
%   Generate cavities (holes) in background mesh
%  Input:
%     Original Mesh Infor: 
%           ng=node number; ne=element number; 
%           xy(2,ng)=node coord; ijm(3,ne)=element nodes
%     Hole Infor:
%           nh=hole number;
%           hxy(4,nh)=hole infor; hxy(:,1)=[x0,y0,rx,ry]';
%              Ellipse equation: (x-x0)^2/rx^2 + (y-y0)^2/ry^2 = 1;
% Output:
%     Excavated mesh infor:
%           ng=node number; ne=element number; inm.txt
%           xy(2,ng)=node coord; ijm(3,ne)=element nodes; xyijm.txt      
%    Hole infor:
%           nh=total hole number; shs=total hole facet number; num_holeface.txt
%           nhs(1,nh)= facet number of each hole;  holeface.txt
%            hs(2,shs)=facet node of all holes
%=========================================================================           

%========================================================
%  read data 
 fid2=fopen('int.txt','r');
    in=fscanf(fid2,'%g ',[1,2]);
 fclose(fid2);
 ng=in(1); ne=in(2);
 fid2=fopen('xy.txt','r');
    xy=fscanf(fid2,'%g ',[2,ng]);
 fclose(fid2);
 fid2=fopen('ijm.txt','r');
    ijm=fscanf(fid2,'%g ',[3,ne]);
 fclose(fid2);
%================ input hole information ================

% nh= 4; hxy=zeros(4,nh);
% hxy(:,1)=[35.0,35.0, 2.5,2.5]';
% hxy(:,2)=[65.0,35.0, 2.5,2.5]';
% hxy(:,3)=[65.0,65.0, 2.5,2.5]';
% hxy(:,4)=[35.0,65.0, 2.5,2.5]';


% nh= 0; hxy=zeros(4,nh);
% hxy(:,1)=[50.0,50.0, 2.5,2.5]';
% hxy = 0.01*hxy;

nh=0;hxy=zeros(4,nh);
%
%-----------------------------------------
fid6=fopen('num_hole.txt','wb');  % write information 
fprintf(fid6,'%d  ',nh);
fclose(fid6);
fid6=fopen('hole.txt','wb');
fprintf(fid6,'%10.5E ', hxy); 
fclose(fid6);
%========================= mesh excavation =========================
cmd = 'MeshExcavate2Dv01.exe'; system(cmd);
clear xy ijm
%==================== mesh excavation is finished ===================
% break
%==================== read excavated mesh information ===============
fid2=fopen('inm.txt','r');       % mesh infor
    in=fscanf(fid2,'%g ',[1,2]);
fclose(fid2);
ng=in(1); ne=in(2);
fid2=fopen('xyijm.txt','r');      % xy(:) and ijm(:)
    xy=fscanf(fid2,'%g ',[2,ng]);
    ijm=fscanf(fid2,'%g ',[3,ne]);
fclose(fid2);

fid2=fopen('num_holeface.txt','r');  % hole number and hole facet number
    in=fscanf(fid2,'%g ',[1,2]);
fclose(fid2);
nh=in(1); lhs=in(2);
fid2=fopen('holeface.txt','r');   % hole facets
    nhs=fscanf(fid2,'%g ',[1,nh]);
    hs=fscanf(fid2,'%g ',[2,lhs]);
fclose(fid2);
%===================================================================
 
%-------------------- plot mesh ------------------
hold on
axis equal
plot(xy(1,:),xy(2,:),'k.')
% ------------- hole -----------
if(nh>0) 
    for ii= 1:nh
        if(nhs(ii) > 0)
            ik= sum(nhs(1:ii-1));
            plot(xy(1,hs(1,ik+1:ik+nhs(ii))),xy(2,hs(1,ik+1:ik+nhs(ii))),'r-')
        end
    end
end


 
