# Supplementary material for: Simulation study on matrix acidification of heterogeneous reservoirs based on seepage-acid etching coupled discrete virtual internal bond
Source: PLoS One. 2026 Jul 31;21(7):e0352115. doi: 10.1371/journal.pone.0352115 (PMC13426975; doi:10.1371/journal.pone.0352115)
Supplement: S7 File — This ZIP file contains all code files used in this study. (ZIP) [file pone.0352115.s007.zip › S_SupportingData/S21_Step3_PreGen_fai.m]

clear
clc
%========================================================
%    Generate natural continuous fai value
%    Output: 
%        fai(ne) = ; PRE_Fai.txt   generated fai value for element
% 
%========================================================
%#########################################################################
%   read mesh data:  ng,net,nes, xy(2,ng),ijm(3,net),ijms(4,nes)
%
 fid2=fopen('inm.txt','r');       % mesh infor
    in=fscanf(fid2,'%g ',[1,2]);
 fclose(fid2);
 ng=in(1); ne=in(2); 
 
 fid2=fopen('xyijm.txt','r');
      xy = fscanf(fid2,'%g ',[2,ng]);
      ijm = fscanf(fid2,'%g ',[3,ne]);
 fclose(fid2);

%------------------ basic infro--------------------
lx=max(xy(1,:))-min(xy(1,:));   % domain dimensions
ly=max(xy(2,:))-min(xy(2,:)); 

lx=1.0;   % domain dimensions
ly=1.0; 
pointx=100;  %intepolation points in x direction
pointy=100;  %intepolation points in y direction
xlenth=lx/(pointx-1);
ylenth=ly/(pointy-1);


% %==============================method 1====================================
% %---------basic infor derived from mesh data for kriging intepolation-------
% for i = 1:pointx
%     pointxy(1,(i-1)*pointy+1:i*pointy) = (i-1)*xlenth;
% end
% for j = 1:pointy
%     for i = 1:pointx
%         pointxy(2,pointy*(i-1)+j) = (j-1)*ylenth;
%     end
% end
% valuexy=0.15+0.3*rand(1,pointx*pointy);
% 

% %--------basic infor derived from SEM data for kriging intepolation-------
% pointx=10;  %intepolation points in x direction
% pointy=5;  %intepolation points in y direction
% pointnum=pointx*pointy;
% pointxy(1,1:pointnum)=rand(1,pointnum)*lx;
% pointxy(2,1:pointnum)=rand(1,pointnum)*ly;
% valuexy=0.05+0.3*rand(1,pointx*pointy);


% %-------------------kriging intepolation---------------------
% 
% %æ¨¡ååæ°è®¾ç½®ï¼æ ç¹æ®æåµä¸éä¿®æ¹ï¼è§è¯´æä¹?
% theta = [10 10]; lob = [1e-1 1e-1]; upb = [20 20];
% %åå¼å½æ°æ¨¡åä¸ºé«æ¯æ¨¡å?
% [dmodel, perf] = dacefit(pointxy', valuexy', @regpoly0, @corrgauss, theta, lob, upb);
% %åå»ºä¸?¸ªrepoint*repointçæ ¼ç½ï¼æ æ³¨èå´ lx ly 
% %Så­å¨äºç¹ä½åæ å?ï¼Yä¸ºè§æµå?
% repoint=40;
% X = gridsamp([0 0;lx ly], repoint);
% %æ ¼ç½ç¹çé¢æµå¼è¿åå¨ç©éµYXä¸­ï¼é¢æµç¹çåæ¹æ ¹è¯¯å·®è¿åå¨ç©éµMSEä¸?
% [YX,MSE] = predictor(X, dmodel);    
% X1 = reshape(X(:,1),repoint,repoint); 
% X2 = reshape(X(:,2),repoint,repoint);
% YX = reshape(YX, size(X1));         %size(X1)=repoint*repoint
% %============================================================================


%================================method  2=================================
%---direct generate porosity mesh matrix (without kiriging intepolation)---

for i = 1:pointx
    for j=1:pointy
        X1(i,j)=(i-1)*xlenth;
    end
end

for i = 1:pointx
    for j=1:pointy
        X2(i,j)=(j-1)*ylenth;
    end
end

for i = 1:pointx
    for j=1:pointy
        YX(i,j)=0.15+0.3*rand;
    end
end
%==========================================================================

%---------------------generate fai value for element----------------------
ex(ne)=0;  ey(ne)=0;
for io = 1:ne
    for j = 1:3
        ik=ijm(j,io);
        ex(io)=ex(io)+xy(1,ik);
        ey(io)=ey(io)+xy(2,ik);
    end
end
ex=ex/3.0;
ey=ey/3.0;
fai=griddata(X1,X2,YX,ex,ey) ;

%----------------------modify fai value------------------------------
for io = 1:ne
    if(fai(io)>0.999)
        fai(io)=0.999;
    elseif(fai(io)<0.01)
        fai(io)=0.01;
    end
end

%--------------------plot fai value contour--------------------------
figure(1), mesh(X1, X2, YX);         %ç»å¶é¢æµè¡¨é¢
axis equal

% hold on
% plot3(pointxy(1,:)',pointxy(2,:)',valuexy','.k', 'MarkerSize',10)    %ç»å¶åå§æ£ç¹æ°æ®
% hold off

view([0,0,1])

% ------------ output fai infor -----------------------

fid6=fopen('PRE_fai.txt','wb');                                                            
        fprintf(fid6,'%10.5E ', fai);                                            
fclose(fid6); 
