# Supplementary material for: Simulation study on matrix acidification of heterogeneous reservoirs based on seepage-acid etching coupled discrete virtual internal bond
Source: PLoS One. 2026 Jul 31;21(7):e0352115. doi: 10.1371/journal.pone.0352115 (PMC13426975; doi:10.1371/journal.pone.0352115)
Supplement: S7 File — This ZIP file contains all code files used in this study. (ZIP) [file pone.0352115.s007.zip › S_SupportingData/S22_Step4_PreBC_HC.m]

%============================ NOTE =======================================
%     Preprocedure for hydraulic-chemical coupling field - 2D
%   Read cxy
%       
%=========================================================================
clear
clc

%#########################################################################
%               Input parameters
%
%--------------- solid parameters---------------------------------------
%
ym = 40e9; % Young's modulus of rock
pr = 0.2;  % Poisson ratio of rock
%--------------- Acid rock reaction parameters---------------------------------------
%
fai0 = 0.3;  % Initial porosity (dimensionless)
k0 = 1.0e-15; % Initial seepage coefficient(m^2)
av0 = 5000.0; % Initial poro specific surface area(m^2/m^3)
ks = 2.0e-3;  % Acid-Rock reaction rate(m/s)
afa = 0.05;   % Acid solvency(kg/mol)
s =  1.0e4/(ym/(3.0*(1.0-2.0*pr))); % volumetric storage coefficient(1/Pa)
miu = 0.01;  % fluid viscosity (Pa.s)
rous = 2500; % solid density (kg/m^3)
rouf = 1000; % fluid density (kg/m^3)
rp0 = 1.0e-6; % Initial pore radius(m)
shinf =  3.0; % asymptotic number of Sherwood(dimensionless)
lams = 0.5;   % Poro structural constant(dimensionless)
afaos = 0.5;  % Porous media structural constant(dimensionless)
dm = 3.0e-9;  %  Acid diffusion coefficient(m^2/s)
gravity = 10; % Gravity
crtfai = 0.999999; % Critical porosity
crtsp = 1.0e-3; % magnified seepage coefficient 
mapt = 5.0e-3; % mean aperture of cracks
% mapt = 0; % mean aperture of crack
%
%--------------- other parameters------------------------------
%
thi = 0.75;           % relaxation coefficient
dtime = 0.01;
%#########################################################################


%#########################################################################
%          Loading type and loading path
%     Output: wldtype, nstep, loadt(2,nstep+1)
%            nstep = total loading step
%           loadt(1,:) = loading time; loadt(2,:) = loading value
%
% flux= 2.0e-5;     % flux: 1.0e-5m^3/s


flux= 3.0e-3;
nstep=2;
loadt=[0,0;0.01,flux; 300,flux]';

outctrl = 100; % output control, every timestep to output data
%
%#########################################################################


%#########################################################################
%   read mesh data:  ng,ne, xy(2,ng),ijm(3,ne)
%   read hole data: nh,shs,nhs(1,nh),hs(2,shs)
%
% fid2=fopen('int.txt','r');       % mesh information
%     in=fscanf(fid2,'%g ',[1,2]);
% fclose(fid2);
% ng=in(1); ne=in(2);   % node number and element number 
% fid2=fopen('xy.txt','r');      % xy(:) and ijm(:)
%     xy=fscanf(fid2,'%g ',[2,ng]);   % coordinates of all nodes
% fclose(fid2);
% fid2=fopen('ijm.txt','r');      % xy(:) and ijm(:)
%     ijm=fscanf(fid2,'%g ',[3,ne]);   % node number of each element
% fclose(fid2);
%------------------------------------
fid2=fopen('inm.txt','r');       % mesh infor
    in=fscanf(fid2,'%g ',[1,2]);
fclose(fid2);
ng=in(1); ne=in(2);
fid2=fopen('xyijm.txt','r');      % xy(:) and ijm(:)
    xy=fscanf(fid2,'%g ',[2,ng]);
    ijm=fscanf(fid2,'%g ',[3,ne]);
fclose(fid2);
%#########################################################################


%#########################################################################
%            boundary nodes   for squre area 
%    Output: nx1n,nx1(:), nx2n,nx2(:), ny1n,ny1(:), ny2n,ny2(:)
%
lx=max(xy(1,:))-min(xy(1,:)); dx=lx*1.0e-5;
ly=max(xy(2,:))-min(xy(2,:)); dy=ly*1.0e-5;
r=[0,ly/2, dx, 1.0e10];  % nodes on X=0;
[nx1n,nx1]=FUNspnd_2D(ng,xy,r);  % r=[x0,y0,a,b] ellipse parameters
r=[lx,ly/2, dx, 1.0e10];  % nodes on X=lx;
[nx2n,nx2]=FUNspnd_2D(ng,xy,r); 
r=[lx/2,0, 1.0e10, dy];  % nodes on Y=0;
[ny1n,ny1]=FUNspnd_2D(ng,xy,r); 
r=[lx/2,ly, 1.0e10, dy];  % nodes on Y=ly;
[ny2n,ny2]=FUNspnd_2D(ng,xy,r); 
%#########################################################################

%#########################################################################
%            boundary nodes   for circle area 
%    Output: rp,mrp,nrd,rd
%
Re(:,1) = [0.5,0.5,0.5,0.5];
[rp,mrp,nrd,rd]=FUNholeND_mp(ng,ne,xy,ijm,Re);

%#########################################################################
%     hole and well information
%   Output: nh,nhs(:),shs,hs(:)
%
%------ read hole inform-----------------------------
fid2=fopen('num_holeface.txt','r');  % total hole number and hole facet number
    in=fscanf(fid2,'%g ',[1,2]);
fclose(fid2);
nh=in(1); % Total hole number 
shs=in(2); % Total hole facet number
fid2=fopen('holeface.txt','r');   % hole facets
    nhs=fscanf(fid2,'%g ',[1,nh]);  % Facet Number of each hole 
    hs=fscanf(fid2,'%g ',[2,shs]);  % Total facet nodes
fclose(fid2);
%--------- read wellbore infor------------------------
nw=1; r= zeros(4,nw);
r(:,1)= [0.5, 0.5, 0.015, 0.015];
% hp=0; mhp=zeros(2,hp);
% nw = 0;
if nw > 0
    [hp,mhp,nhd,hd]=FUNholeND_mp(ng,ne,xy,ijm,r);
end 
%
%----------------- output hole-well infor ----------------------
nh = nh + nw;     % total hole number including well. The well is the last hole.
nhs = [nhs hp];   % hole facet number of each hole
shs= shs + hp;    % total hole facet number
hs=  [hs  mhp];   % hole facet node, hole + wellbore
%#########################################################################


%#########################################################################
%          water pressure BC
%     Output: nb,nbg,mb(2,nb),zb(nb)


%-------for  square area pressure boundray--------

% nb= nx2n + nx1n; mb=zeros(2,nb);
% zb=zeros(1,nb);
% % zb=ones(1,nb);
% nbg= 0;
% mb(1,:)= [nx2 nx1];
% zb = [zeros(1,nx2n) ones(1,nx1n)*1.0e6];

% nb= nx2n ; 
% mb=zeros(2,nb);
% % zb=ones(1,nb); 
% nbg= 0; 
% mb(1,:)= [nx2]; 
% zb =[zeros(1,nx2n)];

% nb= nx1n + nx2n + ny1n + ny2n; 
% mb=zeros(2,nb); zb=ones(1,nb);
% nbg=0;
% mb(1,:)= [nx1 nx2 ny1 ny2];
% zb = zb*0.0e6;

% nb= nx1n + nx2n + ny1n + ny2n + nhd; 
% mb=zeros(2,nb); 
% % zb=ones(1,nb);
% nbg= 0;
% mb(1,:)= [nx1 nx2 ny1 ny2 hd];
% zb = [zeros(1,nx1n + nx2n + ny1n + ny2n) ones(1,nhd)*1.0e6];

%-------for  circle area pressure boundray--------

nb= nrd;        
mb=zeros(2,nb); zb=ones(1,nb);
nbg=0;
mb(1,:)= rd;
zb = zeros(1,nb);

% nb= nrd + nhd; 
% mb=zeros(2,nb); 
% % zb=ones(1,nb);
% nbg= 0;
% mb(1,:)= [rd hd];
% zb = [zeros(1,nrd) ones(1,nhd)*1.0e6];

%#########################################################################

%#########################################################################
%          water flux BC
%     Output: nf,nfg,mf(2,nf),zf(nf)

% 
% nf = 0; nfg=0;
% mf=zeros(2,nf); zf=ones(1,nf);

nf= nhd; 
mf=zeros(2,nf); 
nfg= 0;
mf(1,:)= hd;
zf = ones(1,nhd)*(flux/nhd);

% nf = 1; nfg=0;
% mf=zeros(2,nf); zf=ones(1,nf);
% mf(1,:)=hd(1);
% zf = zf*1.0e-4;

% nf=nx1n; mf=zeros(2,nf);zf=ones(1,nf);
% nfg=0;
% mf(1,:)=nx1;
% zf=zf*(flux/nx1n);
%#########################################################################

%#########################################################################
%          acid concentration BC
%     Output: nbc,nbcg,mbc(2,nbc),zbc(nbc)
% 
% nbc= nx1n; 
% mbc=zeros(2,nbc); zbc=ones(1,nbc);
% nbcg= 0;
% mbc(1,:)= nx1;
% zbc= zbc*5000;

nbc= nhd; 
mbc=zeros(2,nbc); zbc=ones(1,nbc);
nbcg= 0;
mbc(1,:)= hd;
zbc= zbc*5000.0;
%#########################################################################

%#########################################################################
%          acid flux BC
%     Output: nfc,nfcg,mfc(2,nfc),zfc(nfc)
%
nfc=0; nfcg=0; mfc=zeros(2,nfc); zfc=ones(1,nfc);
%#########################################################################

%#########################################################################
%              fracture network infor 
%     Output: nc,cxy(:)
%
fid2=fopen('PRE_CxyNum.txt','r');
   nc=fscanf(fid2,'%g ',[1,1]);
fclose(fid2);
fid2=fopen('PRE_Cxy.txt','r');
   cxy=fscanf(fid2,'%g ',[4,nc]);
fclose(fid2);
%#########################################################################

%#########################################################################
%          random number 
%     Output: r(:)
% rnum=[rand(1,ne)*1.0e5];  % random number for heterogeneity of seepage
rnum=[rand(1,fix(ne/2))*0.2,0.8+rand(1,ne-fix(ne/2))*0.2]; 
% r=ones(1,ne);
%#########################################################################


%#########################################################################
%                       output data
%
sf=s;
in1=[ng,ne, nb,nbg, nf,nfg, nbc,nbcg, nfc,nfcg, nstep,outctrl, nc, nh,shs];
param0=[fai0,k0,av0,ks,afa,s,miu,rous,rouf,  rp0,shinf,lams,afaos,dm, gravity,crtfai, crtsp, mapt, sf];
%param0=[  1, 2,  3, 4,  5, 6, 7,   8,  9,    10,  11,   12,  13,  14,    15,    16,     17,   18,  19];


timethi=[thi,dtime]; 

fid6=fopen('PRE_in.txt','wb');
    fprintf(fid6,'%d  ',in1);
    fprintf(fid6,'%10.5E ', param0); 
    fprintf(fid6,'%10.5E ', timethi); 
fclose(fid6);
fid6=fopen('PRE_xyijmbc.txt','wb');
    fprintf(fid6,'%10.5E ', xy); 
    fprintf(fid6,'%d  ',ijm);  
    if nb>0                                                                  
      fprintf(fid6,'%d  ',mb);                                                
      fprintf(fid6,'%10.5E ', zb);                                            
    end 
    if nf>0                                                                  
      fprintf(fid6,'%d  ',mf);                                                
      fprintf(fid6,'%10.5E ', zf);                                            
    end  
    if nbc>0                                                                  
      fprintf(fid6,'%d  ',mbc);                                                
      fprintf(fid6,'%10.5E ', zbc);                                            
    end 
    if nfc>0                                                                  
      fprintf(fid6,'%d  ',mfc);                                                
      fprintf(fid6,'%10.5E ', zfc);                                            
    end  
    if nc>0                                                                  
      fprintf(fid6,'%10.5E ', cxy);                                            
    end  
    if nh>0                                                                  
      fprintf(fid6,'%d  ',nhs);                                                
    end
    if shs>0                                                                  
      fprintf(fid6,'%d  ',hs);                                                
    end
fclose(fid6);

fid6=fopen('PRE_loadpath.txt','wb');
    fprintf(fid6,'%10.5E ', loadt); 
fclose(fid6);
fid6=fopen('PRE_randnum.txt','wb');
    fprintf(fid6,'%10.5E ', rnum); 
fclose(fid6);

%#########################################################################


%#########################################################################
%                    plot the model  
% %
hold on
axis equal

%--------------- plot triangular elements ---------------
% for i=1:ne
%     x(:,1:3)= xy(:,ijm(:,i));
%     x(:,4)= x(:,1);
%     plot(x(1,:),x(2,:),'y-');
% end
  
plot(xy(1,:),xy(2,:),'b.');

%-------------------------plot pressure boundary ------------------------
  hold on
  axis equal
  for i = 1:nb
      plot(xy(1,mb(1,i)),xy(2,mb(1,i)),'r.');
  end
%-------------------------plot flux boundary ------------------------
  hold on
  axis equal
  for i = 1:nf
      plot(xy(1,mf(1,i)),xy(2,mf(1,i)),'g.');
  end
%-------------------------plot natural cracks---------------------------
if nc > 0
    hold on
    axis equal
    for i=1:nc
        plot([cxy(1,i),cxy(3,i)],[cxy(2,i),cxy(4,i)],'k-','linewidth',2)
    end
end
% axis([0.0 100.0 0.0 100.0])
%#########################################################################
