# Supplementary material for: Simulation study on matrix acidification of heterogeneous reservoirs based on seepage-acid etching coupled discrete virtual internal bond
Source: PLoS One. 2026 Jul 31;21(7):e0352115. doi: 10.1371/journal.pone.0352115 (PMC13426975; doi:10.1371/journal.pone.0352115)
Supplement: S7 File — This ZIP file contains all code files used in this study. (ZIP) [file pone.0352115.s007.zip › S_SupportingData/S24_TecPost2D_AC_WYJ.m]

%==========================NOTE===========================
% For Tecplot 360                     WangYujie. 20180904   
%=========================================================
clear;
clc 
%========= Input origina mesh: ng,ne,xy,ijm =============
%*************** from the existing files ***************
fid2=fopen('PRE_in.txt','r');
    in1=fscanf(fid2,'%g ',[1,2]);
fclose(fid2); 
ng=in1(1); ne=in1(2);

fid2=fopen('PRE_xyijmbc.txt','r');
    xy=fscanf(fid2,'%g ',[2,ng]);
    ijm=fscanf(fid2,'%g ',[3,ne]);
fclose(fid2);

n=input('Please input the number of total load steps N = ');
%-------------------------------
fid2=fopen('POST_ac.txt','r');
    ut=fscanf(fid2,'%g ',[1,n*ng]);
fclose(fid2);
%-------------------------------
ii= n;
xyt(1:2,:)= xy; xyt(3,:)= ut(n*ng-ng+1:n*ng);
%============== output conditions ===============
fid6=fopen('output_ac_t=0.76.dat','wb');
    fprintf(fid6,'Title="Finite-element data" ');
    fprintf(fid6,'\r\n');
    fprintf(fid6,'Variables="x / m","y / m","mol / m^3" ');
    fprintf(fid6,'\r\n');
    fprintf(fid6,'\r\n');
    fprintf(fid6,'\r\n');
    fprintf(fid6,'Zone ');
    fprintf(fid6,'n=');
    fprintf(fid6,'%g  ',ng);
    fprintf(fid6, ',');
    fprintf(fid6,' e=');
    fprintf(fid6,'%g  ',ne);
    fprintf(fid6, ',');
    fprintf(fid6, ' f=fepoint, et=triangle ');
    fprintf(fid6,'\r\n');
    fprintf(fid6,'\r\n');
    fprintf(fid6,'%10.5E\r\n ', xyt);
    fprintf(fid6,'\r\n');
    fprintf(fid6,'\r\n');
    fprintf(fid6,'%g %g %g\r\n ',ijm);
fclose(fid6);

'Done!'


    
