# Supplementary material for: Simulation study on matrix acidification of heterogeneous reservoirs based on seepage-acid etching coupled discrete virtual internal bond
Source: PLoS One. 2026 Jul 31;21(7):e0352115. doi: 10.1371/journal.pone.0352115 (PMC13426975; doi:10.1371/journal.pone.0352115)
Supplement: S7 File — This ZIP file contains all code files used in this study. (ZIP) [file pone.0352115.s007.zip › S_SupportingData/S3_FUNcxy_2D.m]

function [nc,cxy]=FUNcxy_2D
%========================================================
%
%      Generate natural cracks
%
%========================================================
%
%-------------generate radial cracks around holes-----------------------

%-------------generate initial oblique cracks---------------------------
%
nc2= 0;    % number of initial oblique cracks 
cxy2= zeros(4,nc2);    % coordinates of initial oblique cracks
for ii=1:32    % number of rows 
    for jj=1:18    % number of columns      
        nc2= nc2+1;
        l=rand(1,1)*4.0+1.0;    % length of a crack   
        thi=rand(1,1)*120.0-60.0;    % inclination of a crack
        cxy2(2,nc2)= 3.1*(ii-1);    % ordinate of start point
        cxy2(4,nc2)= 3.1*(ii-1) + l*sind(thi);    % ordinate of end point
        if(mod(ii,2)== 0)
            cxy2(1,nc2)=3.0+5.3*(jj-1);    % abscissa of start point 
            cxy2(3,nc2)=3.0+5.3*(jj-1)+ l*cosd(thi);    % abscissa of end point
        else
            cxy2(1,nc2)=5.3*(jj-1); 
            cxy2(3,nc2)=5.3*(jj-1)+ l*cosd(thi);
        end
    end
end

nc=nc2;
cxy=cxy2*1.0e-2;
