# Supplementary material for: Simulation study on matrix acidification of heterogeneous reservoirs based on seepage-acid etching coupled discrete virtual internal bond
Source: PLoS One. 2026 Jul 31;21(7):e0352115. doi: 10.1371/journal.pone.0352115 (PMC13426975; doi:10.1371/journal.pone.0352115)
Supplement: S7 File — This ZIP file contains all code files used in this study. (ZIP) [file pone.0352115.s007.zip › S_SupportingData/S4_FUNholeND_mp.m]

function [hp,mhp,nhd,hd]=FUNholeND_mp(ng,ne,xy,ijm,r)
%==============================================================
% Search for nodes on the curve (x-x0)^2/a^2 + (y-y0)^2/b^2 = 1
%  r=[x0,y0,a,b]
% nwd(nw) = facet number of each wellbore
% hp = total facet number
% mhp(2,hp) = facet nodes, in the anticlockwise order with respect to
%              wellbore center
%=============================================================
nw = 1; % wellbore number
err = 1.0e-4; nwd=zeros(1,nw); hp=0; mhp=[];


for id=1:nw
    x0=r(1,id); y0=r(2,id); a=r(3,id); b=r(4,id);   
    a1=a*(1-err);a2=a*(1+err);
    b1=b*(1-err);b2=b*(1+err);    
    ijme = zeros(1,3);
    
    for io=1:ne
        %--------- element infor ---------
        idn = 0;
        m=zeros(1,3);
        for i=1:3
            ik = ijm(3*io-3+i);
            ijme(i) = ik;
            x = xy(1,ik);
            y = xy(2,ik);

            as1 = (x-x0)^2/a1^2 + (y-y0)^2/b1^2; % inner circle
            as2 = (x-x0)^2/a2^2 + (y-y0)^2/b2^2; % outer circle

            if (as1>=1) & (as2 <= 1) % between two circles
                idn = idn +1;
                m(idn) = i;
            end   
        end
        %----------------
        if idn==2  % possible value: m=[1,2,0],m=[1,3,0],m=[2,3,0];
            nwd(id)= nwd(id)+1; hp=hp+1;
            if m(2)-m(1) == 2  % m=[1,3,0]
                mhp(1,hp) = ijme(m(1));  % make it unticlockwise with circle center
                mhp(2,hp) = ijme(m(2));
            else
                mhp(1,hp) = ijme(m(2));  %  make it unticlockwise with circle center
                mhp(2,hp) = ijme(m(1));
            end
        end
    end
end

% ----------- node on wellbore-----------
hd = unique(mhp);
hd = hd';
nhd = length(hd);


            
        
    
