# Supplementary material for: Simulation study on matrix acidification of heterogeneous reservoirs based on seepage-acid etching coupled discrete virtual internal bond
Source: PLoS One. 2026 Jul 31;21(7):e0352115. doi: 10.1371/journal.pone.0352115 (PMC13426975; doi:10.1371/journal.pone.0352115)
Supplement: S7 File — This ZIP file contains all code files used in this study. (ZIP) [file pone.0352115.s007.zip › S_SupportingData/S5_FUNmatpara.m]

function [x]= Funmatpara(ym,k,n)
x= zeros(1,n); 
%================= generate the weibulld number ==================
x= wblrnd(ym,k,1,n);     % generate the weibulld number
xmin=min(x); xmax=max(x);

m=100;
dx=xmin:(xmax-xmin)/m:xmax;
dn=zeros(1,m);
for i=1:n
    a=x(i);
    ik=0;
    for j=1:m
        if(a>= dx(j))&(a<dx(j+1))
            dn(j)=dn(j)+1;
        end
    end
end
hold on
plot(dx(1:m),dn/n,'g-')

fid6=fopen('RANDOM.txt','wb');                                                                
    fprintf(fid6,'%10.5E ',x);                                            
fclose(fid6);

% size(x)
end
%=================================================================
