# Supplementary material for: Simulation study on matrix acidification of heterogeneous reservoirs based on seepage-acid etching coupled discrete virtual internal bond
Source: PLoS One. 2026 Jul 31;21(7):e0352115. doi: 10.1371/journal.pone.0352115 (PMC13426975; doi:10.1371/journal.pone.0352115)
Supplement: S7 File — This ZIP file contains all code files used in this study. (ZIP) [file pone.0352115.s007.zip › S_SupportingData/S8_FUNspnd2dCXY.m]

function [cxy]=FUNspnd2dCXY(nc,fl,D,r)
% Generate randomized cracks
%---------------------------------------------------------------------
% input: 
% nc = number of cracks
% fl = mean crack length
% D = variance of crack length
% r(1),r(3) = the minimum and maximum x coordinate of natural fracture region
% r(2),r(4) = the minimum and maximum y coordinate of natural fracture region
% r(5),r(6) = the minimum and maximum inclination  of natural fracture£¨degree£©
% Output:
% cxy(4,nc) = crack coordinates
%--------------------------------------------------------------------------
x0=r(1);y0=r(2);x1=r(3);y1=r(4);
theta0=r(5);theta1=r(6);
 
ZB = zeros(nc,2);
ZB(:,1) = x0+(x1-x0)*rand(nc,1);
ZB(:,2) = y0+(y1-y0)*rand(nc,1);
JC=normrnd(fl,D,nc,1);
FXJ=theta0+ (theta1-theta0)*rand(nc,1);

cxy=zeros(4,nc);
for i=1:nc
   X=ZB(i,1);
   Y=ZB(i,2) ;  
   L=JC(i,1);  
   J=FXJ(i,1)*pi/180;    
  
   A1=X+0.5*L*cos(J) ;   
   A2=Y+0.5*L*sin(J);
   B1=X-0.5*L*cos(J);
   B2=Y-0.5*L*sin(J);
    
   cxy(1,i)=A1;
   cxy(2,i)=A2;
   cxy(3,i)=B1;
   cxy(4,i)=B2;
   
   i=i+1;
   
end
